# Supplementary material for: Crystal structure and Hirshfeld surface analysis of 4-bromo-6-(4-chloro­phen­yl)-6,7-di­hydro-5H-furo[2,3-f]isoindol-5-one
Source: Acta Crystallogr E Crystallogr Commun. 2025 Oct 7;81(Pt 11):996–9. doi: 10.1107/S2056989025008606 (PMC12589837; doi:10.1107/S2056989025008606)
Supplement: Supplementary file 1 [file e-81-00996-sup1.cif]

##############################################################################
#                                                                            #
# This CIF contains the data in a paper accepted for publication in          #
# Acta Crystallographica Section E. It conforms to the requirements of       #
# Notes for Authors for Acta Crystallographica Section E, and has been       #
# peer reviewed under the auspices of the IUCr Commission on Journals.       #
#                                                                            #
# Full details of the Crystallographic Information File format               #
# are given in the paper "The Crystallographic Information File (CIF):       #
# a New Standard Archive File for Crystallography" by S. R. Hall, F. H.      #
# Allen and I. D. Brown [Acta Cryst. (1991), A47, 655-685].                  #
#                                                                            #
# The current version of the core CIF dictionary is obtainable from          #
# ftp://ftp.iucr.org/pub/cif_core.dic.                                       #
#                                                                            #
# Software is freely available for graphical display of the structure(s)     #
# in this CIF. For information consult the CIF software page                 #
# http://www.iucr.org/resources/cif/software.                                #
#                                                                            #
# This file may be used for bona fide research purposes within the           #
# scientific community so long as proper attribution is given to the journal # 
# article from which it was obtained.                                        #
#                                                                            #
##############################################################################
data_I
_audit_creation_method     'SHELXL-2018/3'
_chemical_name_systematic
;\
4-Bromo-6-(4-chlorophenyl)-6,7-dihydro-5<i>H</i>-furo[2,3-<i>f</i>]isoindol-\
5-one
;
_chemical_name_common     ?
_chemical_formula_moiety     'C16 H9 Br Cl N O2'
_chemical_formula_sum     'C16 H9 Br Cl N O2'
_chemical_formula_iupac     'C16 H9 Br Cl N O2'
_chemical_formula_weight     362.60
_chemical_melting_point     ?
_space_group_crystal_system     monoclinic
_space_group_name_H-M_alt     'P 21/n'
_space_group_name_Hall     '-P 2yn'
loop_
    _space_group_symop_operation_xyz
    'x, y, z'
    '-x+1/2, y+1/2, -z+1/2'
    '-x, -y, -z'
    'x-1/2, -y-1/2, z-1/2'
_cell_length_a     3.9194(7)
_cell_length_b     12.594(2)
_cell_length_c     26.858(4)
_cell_angle_alpha     90
_cell_angle_beta     91.083(6)
_cell_angle_gamma     90
_cell_volume     1325.5(4)
_cell_formula_units_Z     4
_cell_measurement_reflns_used     1710
_cell_measurement_theta_min     3.03
_cell_measurement_theta_max     28.10
_cell_measurement_temperature     100(2)
_exptl_crystal_description     'plate'
_exptl_crystal_colour     'colourless'
_exptl_crystal_size_max     0.500
_exptl_crystal_size_mid     0.080
_exptl_crystal_size_min     0.020
_exptl_crystal_density_diffrn     1.817
_exptl_crystal_density_meas     ?
_exptl_crystal_density_method     ?
_exptl_crystal_F_000     720
_exptl_absorpt_coefficient_mu     3.305
_exptl_absorpt_correction_type     multi-scan
_exptl_absorpt_process_details
;
(SADABS; Krause <i>et al.</i>,  2015)
;
_exptl_absorpt_correction_T_min     0.556
_exptl_absorpt_correction_T_max     1.000
_diffrn_ambient_temperature     100(2)
_diffrn_source     ?
_diffrn_radiation_type     MoK\a
_diffrn_radiation_wavelength     0.71073
_diffrn_measurement_device_type
                              'Bruker KAPPA APEXII area-detector diffractometer'
_diffrn_measurement_method     '\f and \w'
_diffrn_detector_area_resol_mean     ?
_diffrn_reflns_number     12749
_diffrn_reflns_av_R_equivalents     0.1321
_diffrn_reflns_av_unetI/netI     0.1491
_diffrn_reflns_theta_min     4.125
_diffrn_reflns_theta_max     27.497
_diffrn_reflns_theta_full     25.242
_diffrn_measured_fraction_theta_max     0.986
_diffrn_measured_fraction_theta_full     0.988
_diffrn_reflns_limit_h_min     -5
_diffrn_reflns_limit_h_max     4
_diffrn_reflns_limit_k_min     -16
_diffrn_reflns_limit_k_max     16
_diffrn_reflns_limit_l_min     -34
_diffrn_reflns_limit_l_max     34
_refine_special_details     ?
_reflns_number_total     2992
_reflns_number_gt     1967
_reflns_threshold_expression     'I > 2\s(I)'
_refine_ls_structure_factor_coef     Fsqd
_refine_ls_matrix_type     full
_refine_ls_R_factor_all     0.1130
_refine_ls_R_factor_gt     0.0620
_refine_ls_wR_factor_gt     0.1246
_refine_ls_wR_factor_ref     0.1436
_refine_ls_goodness_of_fit_ref     1.038
_refine_ls_restrained_S_all     1.038
_refine_ls_number_reflns     2992
_refine_ls_number_parameters     190
_refine_ls_number_restraints     0
_refine_ls_hydrogen_treatment     constr
_refine_ls_weighting_scheme     calc
_refine_ls_weighting_details
                           'w=1/[\s^2^(Fo^2^)+0.5333P] where P=(Fo^2^+2Fc^2^)/3'
_atom_sites_solution_hydrogens     geom
_atom_sites_solution_primary     ?
_atom_sites_solution_secondary     ?
_refine_ls_shift/su_max     0.000
_refine_ls_shift/su_mean     0.000
_refine_diff_density_max     1.010
_refine_diff_density_min     -0.988
_refine_ls_extinction_method     none
_refine_ls_extinction_coef     .
loop_
    _atom_type_symbol
    _atom_type_description
    _atom_type_scat_dispersion_real
    _atom_type_scat_dispersion_imag
    _atom_type_scat_source
    'C' 'C' 0.0033 0.0016
                         'International Tables Vol C Tables 4.2.6.8 and 6.1.1.4'
    'H' 'H' 0.0000 0.0000
                         'International Tables Vol C Tables 4.2.6.8 and 6.1.1.4'
    'Br' 'Br' -0.2901 2.4595
                         'International Tables Vol C Tables 4.2.6.8 and 6.1.1.4'
    'Cl' 'Cl' 0.1484 0.1585
                         'International Tables Vol C Tables 4.2.6.8 and 6.1.1.4'
    'N' 'N' 0.0061 0.0033
                         'International Tables Vol C Tables 4.2.6.8 and 6.1.1.4'
    'O' 'O' 0.0106 0.0060
                         'International Tables Vol C Tables 4.2.6.8 and 6.1.1.4'
_computing_data_collection
;
APEX3 (Bruker, 2018)
;
_computing_cell_refinement
;
SAINT (Bruker, 2018)
;
_computing_data_reduction
;
SAINT (Bruker, 2018)
;
_computing_structure_solution
;
<i>SHELXT</i> (Sheldrick, 2015a)
;
_computing_structure_refinement
;
<i>SHELXL2018/3</i> (Sheldrick, 2015b)
;
_computing_molecular_graphics
;
<i>ORTEP-3 for Windows</i> (Farrugia, 2012)
;
_computing_publication_material
;
WinGX publication routines (Farrugia, 2012)
and PLATON (Spek, 2020)
;
loop_
    _atom_site_type_symbol
    _atom_site_label
    _atom_site_fract_x
    _atom_site_fract_y
    _atom_site_fract_z
    _atom_site_U_iso_or_equiv
    _atom_site_adp_type
    _atom_site_calc_flag
    _atom_site_occupancy
    _atom_site_disorder_assembly
    _atom_site_disorder_group
    Br Br1 0.49744(14) 0.80459(5) 0.13637(2) 0.02236(18) Uani d 1 . .
    Cl Cl1 1.0284(4) 0.67377(13) 0.49698(5) 0.0357(4) Uani d 1 . .
    O O1 -0.0949(10) 0.4518(3) 0.10290(13) 0.0254(9) Uani d 1 . .
    O O2 0.7205(10) 0.7699(3) 0.25059(13) 0.0228(9) Uani d 1 . .
    N N6 0.5883(11) 0.6079(4) 0.28682(15) 0.0191(10) Uani d 1 . .
    C C2 -0.0979(15) 0.5213(5) 0.06345(19) 0.0265(14) Uani d 1 . .
    H H2A -0.200214 0.505380 0.031985 0.032 Uiso calc 1 . .
    C C3 0.0575(14) 0.6138(5) 0.07363(19) 0.0219(13) Uani d 1 . .
    H H3A 0.079676 0.673342 0.052237 0.026 Uiso calc 1 . .
    C C3A 0.1838(14) 0.6031(5) 0.12427(19) 0.0210(12) Uani d 1 . .
    C C4 0.3565(14) 0.6695(4) 0.15773(19) 0.0191(12) Uani d 1 . .
    C C4A 0.4241(14) 0.6307(4) 0.20511(18) 0.0197(12) Uani d 1 . .
    C C5 0.5962(14) 0.6812(5) 0.24847(19) 0.0217(13) Uani d 1 . .
    C C7A 0.3151(14) 0.5294(5) 0.21916(18) 0.0210(12) Uani d 1 . .
    C C7 0.4199(14) 0.5088(4) 0.27276(18) 0.0202(12) Uani d 1 . .
    H H7A 0.218906 0.495166 0.293605 0.024 Uiso calc 1 . .
    H H7B 0.578659 0.447864 0.275526 0.024 Uiso calc 1 . .
    C C8A 0.0764(14) 0.5035(5) 0.14046(19) 0.0216(13) Uani d 1 . .
    C C8 0.1392(14) 0.4615(5) 0.18745(19) 0.0236(13) Uani d 1 . .
    H H8A 0.068007 0.392468 0.196964 0.028 Uiso calc 1 . .
    C C11 0.7085(14) 0.6249(5) 0.33650(19) 0.0203(12) Uani d 1 . .
    C C12 0.8993(14) 0.7137(4) 0.35026(19) 0.0214(12) Uani d 1 . .
    H H12A 0.964013 0.763946 0.325817 0.026 Uiso calc 1 . .
    C C13 0.9952(15) 0.7287(5) 0.4000(2) 0.0258(13) Uani d 1 . .
    H H13A 1.121382 0.789909 0.409754 0.031 Uiso calc 1 . .
    C C14 0.9054(15) 0.6538(5) 0.43502(19) 0.0245(13) Uani d 1 . .
    C C15 0.7284(15) 0.5643(5) 0.4216(2) 0.0272(14) Uani d 1 . .
    H H15A 0.675257 0.512542 0.445981 0.033 Uiso calc 1 . .
    C C16 0.6270(14) 0.5492(5) 0.37244(19) 0.0229(13) Uani d 1 . .
    H H16A 0.501947 0.487489 0.363146 0.027 Uiso calc 1 . .
loop_
    _atom_site_aniso_label
    _atom_site_aniso_U_11
    _atom_site_aniso_U_22
    _atom_site_aniso_U_33
    _atom_site_aniso_U_12
    _atom_site_aniso_U_13
    _atom_site_aniso_U_23
    Br1 0.0309(4) 0.0180(4) 0.0183(3) -0.0014(2) 0.00298(19) 0.0033(2)
    Cl1 0.0482(11) 0.0405(12) 0.0181(7) 0.0113(7) -0.0062(6) -0.0066(6)
    O1 0.029(3) 0.028(3) 0.019(2) -0.0065(17) 0.0006(16) -0.0044(17)
    O2 0.036(3) 0.014(3) 0.0179(19) -0.0052(16) 0.0019(15) 0.0007(15)
    N6 0.029(3) 0.012(3) 0.016(2) -0.0013(18) 0.0023(18) 0.0014(18)
    C2 0.030(4) 0.036(4) 0.013(3) -0.001(3) 0.000(2) 0.001(2)
    C3 0.029(4) 0.018(4) 0.019(3) 0.001(2) 0.005(2) 0.001(2)
    C3A 0.022(4) 0.021(4) 0.020(3) -0.001(2) 0.007(2) 0.001(2)
    C4 0.028(4) 0.011(3) 0.018(3) 0.003(2) 0.006(2) 0.000(2)
    C4A 0.025(4) 0.017(4) 0.018(3) -0.001(2) 0.008(2) 0.000(2)
    C5 0.026(4) 0.021(4) 0.018(3) 0.004(2) 0.005(2) -0.002(2)
    C7A 0.025(4) 0.022(4) 0.016(3) 0.002(2) 0.002(2) 0.000(2)
    C7 0.032(4) 0.015(4) 0.013(2) -0.002(2) 0.002(2) -0.001(2)
    C8A 0.023(4) 0.022(4) 0.020(3) -0.002(2) 0.000(2) -0.003(2)
    C8 0.028(4) 0.020(4) 0.023(3) 0.003(2) 0.004(2) -0.002(2)
    C11 0.022(4) 0.020(4) 0.019(3) 0.005(2) 0.001(2) 0.000(2)
    C12 0.027(4) 0.020(4) 0.017(3) 0.004(2) 0.002(2) 0.000(2)
    C13 0.030(4) 0.019(4) 0.028(3) 0.006(2) -0.005(2) -0.005(2)
    C14 0.036(4) 0.019(4) 0.018(3) 0.012(2) -0.004(2) -0.003(2)
    C15 0.031(4) 0.028(4) 0.022(3) 0.008(3) 0.004(2) 0.006(3)
    C16 0.033(4) 0.019(4) 0.016(3) 0.004(2) 0.001(2) -0.003(2)
_geom_special_details
;
 All esds (except the esd in the dihedral angle between two l.s. planes)
 are estimated using the full covariance matrix.  The cell esds are taken
 into account individually in the estimation of esds in distances, angles
 and torsion angles; correlations between esds in cell parameters are only
 used when they are defined by crystal symmetry.  An approximate (isotropic)
 treatment of cell esds is used for estimating esds involving l.s. planes.
;
loop_
    _geom_bond_atom_site_label_1
    _geom_bond_atom_site_label_2
    _geom_bond_site_symmetry_2
    _geom_bond_distance
    _geom_bond_publ_flag
    Br1 C4 . 1.882(5) ?
    Cl1 C14 . 1.742(5) ?
    O1 C8A . 1.367(6) ?
    O1 C2 . 1.375(6) ?
    O2 C5 . 1.219(6) ?
    N6 C5 . 1.384(7) ?
    N6 C11 . 1.423(6) ?
    N6 C7 . 1.458(7) ?
    C2 C3 . 1.340(8) ?
    C2 H2A . 0.9500 ?
    C3 C3A . 1.445(7) ?
    C3 H3A . 0.9500 ?
    C3A C4 . 1.393(7) ?
    C3A C8A . 1.395(8) ?
    C4 C4A . 1.384(7) ?
    C4A C7A . 1.399(8) ?
    C4A C5 . 1.479(7) ?
    C7A C8 . 1.381(7) ?
    C7A C7 . 1.512(7) ?
    C7 H7A . 0.9900 ?
    C7 H7B . 0.9900 ?
    C8A C8 . 1.386(7) ?
    C8 H8A . 0.9500 ?
    C11 C12 . 1.392(8) ?
    C11 C16 . 1.397(7) ?
    C12 C13 . 1.394(7) ?
    C12 H12A . 0.9500 ?
    C13 C14 . 1.383(8) ?
    C13 H13A . 0.9500 ?
    C14 C15 . 1.368(8) ?
    C15 C16 . 1.385(7) ?
    C15 H15A . 0.9500 ?
    C16 H16A . 0.9500 ?
loop_
    _geom_contact_atom_site_label_1
    _geom_contact_atom_site_label_2
    _geom_contact_distance
    _geom_contact_site_symmetry_1
    _geom_contact_site_symmetry_2
    _geom_contact_publ_flag
    Br1 O2 3.204(4) . . yes
    C16 Br1 3.424(6) . 2_645 yes
    H16A Br1 3.03 . 2_645 yes
    Br1 H16A 3.02 . 2_555 yes
    O1 C13 3.218(7) . 2_545 yes
    O2 C12 2.844(6) . . yes
    O2 H12A 2.23 . . no
    H7B O2 2.48 . 2_645 yes
    O2 H8A 2.39 . 2_555 yes
    C5 H12A 2.71 . . yes
    C7 H16A 2.46 . . yes
    C16 H7A 2.72 . . yes
    C16 H7B 2.90 . . yes
    H7A H16A 2.16 . . yes
loop_
    _geom_angle_atom_site_label_1
    _geom_angle_atom_site_label_2
    _geom_angle_atom_site_label_3
    _geom_angle_site_symmetry_1
    _geom_angle_site_symmetry_3
    _geom_angle
    _geom_angle_publ_flag
    C8A O1 C2 . . 105.2(4) ?
    C5 N6 C11 . . 125.9(5) ?
    C5 N6 C7 . . 113.3(4) ?
    C11 N6 C7 . . 120.8(4) ?
    C3 C2 O1 . . 113.5(5) ?
    C3 C2 H2A . . 123.2 ?
    O1 C2 H2A . . 123.2 ?
    C2 C3 C3A . . 104.9(5) ?
    C2 C3 H3A . . 127.5 ?
    C3A C3 H3A . . 127.5 ?
    C4 C3A C8A . . 119.0(5) ?
    C4 C3A C3 . . 134.8(5) ?
    C8A C3A C3 . . 106.1(5) ?
    C4A C4 C3A . . 117.6(5) ?
    C4A C4 Br1 . . 123.2(4) ?
    C3A C4 Br1 . . 119.2(4) ?
    C4 C4A C7A . . 121.0(5) ?
    C4 C4A C5 . . 130.4(5) ?
    C7A C4A C5 . . 108.5(5) ?
    O2 C5 N6 . . 126.2(5) ?
    O2 C5 C4A . . 127.4(5) ?
    N6 C5 C4A . . 106.4(5) ?
    C8 C7A C4A . . 123.3(5) ?
    C8 C7A C7 . . 127.2(5) ?
    C4A C7A C7 . . 109.5(4) ?
    N6 C7 C7A . . 102.3(4) ?
    N6 C7 H7A . . 111.3 ?
    C7A C7 H7A . . 111.3 ?
    N6 C7 H7B . . 111.3 ?
    C7A C7 H7B . . 111.3 ?
    H7A C7 H7B . . 109.2 ?
    O1 C8A C8 . . 124.5(5) ?
    O1 C8A C3A . . 110.2(5) ?
    C8 C8A C3A . . 125.3(5) ?
    C7A C8 C8A . . 113.8(5) ?
    C7A C8 H8A . . 123.1 ?
    C8A C8 H8A . . 123.1 ?
    C12 C11 C16 . . 119.5(5) ?
    C12 C11 N6 . . 122.5(5) ?
    C16 C11 N6 . . 118.0(5) ?
    C11 C12 C13 . . 119.8(5) ?
    C11 C12 H12A . . 120.1 ?
    C13 C12 H12A . . 120.1 ?
    C14 C13 C12 . . 119.5(6) ?
    C14 C13 H13A . . 120.3 ?
    C12 C13 H13A . . 120.3 ?
    C15 C14 C13 . . 121.1(5) ?
    C15 C14 Cl1 . . 120.0(5) ?
    C13 C14 Cl1 . . 118.8(5) ?
    C14 C15 C16 . . 119.9(5) ?
    C14 C15 H15A . . 120.0 ?
    C16 C15 H15A . . 120.0 ?
    C15 C16 C11 . . 120.0(5) ?
    C15 C16 H16A . . 120.0 ?
    C11 C16 H16A . . 120.0 ?
loop_
    _geom_hbond_atom_site_label_D
    _geom_hbond_atom_site_label_H
    _geom_hbond_atom_site_label_A
    _geom_hbond_site_symmetry_A
    _geom_hbond_distance_DH
    _geom_hbond_distance_HA
    _geom_hbond_distance_DA
    _geom_hbond_angle_DHA
    _geom_hbond_publ_flag
    C7 H7B O2 2_645 0.99 2.48 3.387(7) 151.8 yes
    C8 H8A O2 2_545 0.95 2.39 3.267(7) 153.5 yes
    C12 H12A O2 . 0.95 2.22 2.844(6) 122.4 yes
_shelx_space_group_comment
;
The symmetry employed for this shelxl refinement is uniquely defined
by the following loop, which should always be used as a source of
symmetry information in preference to the above space-group names.
They are only intended as comments.
;
_shelx_estimated_absorpt_T_min     0.289
_shelx_estimated_absorpt_T_max     0.937
_shelx_hkl_file
;
  -1   0   0    0.03    0.97
  -1   0   0    1.83    0.83
  -1   0   0   -1.02    0.74
  -1   0   0    1.25    0.96
  -4   0   0   11.48    5.95
  -4   0   0   21.72    6.16
  -5   0   0    1.02    6.68
   0  -1   0    0.06    0.14
   0  -1   0    0.01    0.04
   0   1   0    0.10    0.10
   0   1   0   -0.03    0.03
   0   1   0   -0.12    0.11
  -1  -1   0  109.18   18.36
  -1  -1   0  106.33   18.46
  -1  -1   0  116.96   18.40
  -1  -1   0  122.14   18.49
  -1   1   0   97.50   18.46
  -1   1   0  115.01   18.44
  -1   1   0  119.64   18.48
  -1   1   0   98.33   18.47
  -3  -1   0   25.74    6.02
  -4  -1   0   -1.92    3.80
  -4   1   0    0.09    4.18
  -4   1   0    5.64    4.44
  -5  -1   0    1.83    6.85
  -5   1   0   -1.08    6.28
   0  -2   0   68.55   10.97
   0  -2   0   60.45   11.05
   0   2   0   67.11   10.97
   0   2   0   69.15   11.09
  -1  -2   0    0.91    1.02
  -1  -2   0    5.05    1.50
  -1  -2   0    2.27    0.91
  -1  -2   0    2.01    1.14
  -1  -2   0    2.73    0.53
  -1  -2   0    3.77    1.23
  -1   2   0    2.91    1.11
  -1   2   0    1.36    1.06
  -1   2   0    1.67    1.19
  -2  -2   0  137.90   22.75
  -2   2   0  132.80   22.67
  -3  -2   0    3.46    3.08
  -3   2   0    0.76    2.64
  -4  -2   0   66.51   12.14
  -4   2   0   51.52   11.41
  -5  -2   0    3.70    7.38
  -5  -2   0  -10.01    6.72
  -5   2   0   -7.66    5.38
   0  -3   0   -0.49    0.83
   0  -3   0    0.92    1.03
   0  -3   0    0.33    0.27
   0   3   0    0.31    0.22
   0   3   0    0.28    0.78
  -1  -3   0  246.14   43.89
  -1  -3   0  268.07   43.84
  -1  -3   0  256.40   44.07
  -1  -3   0  277.91   43.85
  -1  -3   0  244.76   44.13
   1  -3   0  276.30   44.16
  -1   3   0  283.54   43.85
   1   3   0  265.89   43.85
  -1   3   0  268.36   44.05
  -1   3   0  273.10   44.07
  -2  -3   0   10.50    3.14
  -2   3   0   10.63    2.84
  -3  -3   0  109.95   18.82
  -3   3   0  107.04   18.66
  -4  -3   0    1.69    3.91
  -4  -3   0   -5.61    3.72
  -4   3   0   -1.61    4.22
  -5  -3   0   15.62    9.29
  -5   3   0   11.31    8.37
  -5   3   0    8.79    6.55
   0  -4   0   36.85    5.51
   0  -4   0   26.55    5.55
   0   4   0   30.59    5.47
  -1  -4   0    6.47    1.21
   1  -4   0    7.32    2.66
   1  -4   0    5.20    2.02
  -1  -4   0    6.81    2.13
  -1  -4   0    5.83    1.16
  -1  -4   0    4.23    1.83
  -1   4   0    6.87    1.15
  -1   4   0    6.32    1.17
  -1   4   0    4.86    1.72
  -1   4   0    8.96    1.96
  -2  -4   0   -0.54    1.22
  -2  -4   0   -2.12    2.04
  -2  -4   0    2.97    1.66
  -2   4   0   -0.52    1.68
  -3  -4   0    4.84    2.45
  -3  -4   0   -0.89    3.37
  -3   4   0   -0.18    2.49
  -4  -4   0    1.42    5.47
  -4   4   0   -2.64    3.91
  -5  -4   0   -4.83    7.80
  -5   4   0   -1.42    5.82
  -5   4   0   -3.85    5.05
   0  -5   0   -0.47    1.56
  -1  -5   0  326.36   58.15
   1  -5   0  369.52   58.30
  -1  -5   0  345.82   57.93
   1  -5   0  367.11   58.43
  -1   5   0  371.64   58.18
  -1   5   0  346.76   57.91
  -1   5   0  347.62   57.92
   2  -5   0    0.38    2.21
  -2  -5   0    0.99    2.32
  -2  -5   0    0.97    0.85
  -2  -5   0    1.37    1.86
  -2  -5   0    0.70    1.14
  -2  -5   0    0.86    0.54
  -2   5   0   -1.08    1.79
  -2   5   0    0.50    0.50
  -2   5   0    1.01    0.46
  -3  -5   0   88.33   14.49
  -3  -5   0   78.10   13.59
  -3   5   0   73.31   13.88
  -4  -5   0    6.88    5.33
  -4   5   0   -5.16    3.22
  -4   5   0    5.31    4.26
  -5   5   0   12.62    7.58
   0  -6   0  185.75   31.00
  -1  -6   0    0.71    0.69
   1  -6   0    4.27    2.72
  -1   6   0    0.68    0.45
   1   6   0    0.19    1.85
  -1   6   0    1.32    1.38
  -2  -6   0   89.58   15.29
   2  -6   0   92.64   16.10
  -2  -6   0   94.16   16.15
  -2   6   0   91.45   15.24
  -2   6   0   91.71   15.25
  -2   6   0  100.99   15.79
  -3  -6   0    4.04    3.55
  -3   6   0    3.94    1.03
  -3   6   0    0.46    2.95
  -3   6   0    0.89    2.87
  -4  -6   0    1.43    5.91
  -4   6   0    5.63    4.21
  -4   6   0    1.21    3.84
  -5  -6   0   -7.78    7.93
  -5   6   0    0.15    6.58
   0  -7   0   -0.23    2.29
   1  -7   0   98.24   15.59
  -1   7   0   87.54   14.67
   1   7   0   91.45   15.43
  -1   7   0   82.73   15.03
  -2  -7   0    4.68    3.32
  -2  -7   0    4.61    1.51
  -2   7   0    7.52    2.52
  -2   7   0    6.63    1.26
  -3  -7   0   15.68    5.64
  -3  -7   0   19.75    3.45
  -3   7   0   14.59    4.68
  -3   7   0   13.39    4.62
  -3   7   0   16.76    3.03
  -4  -7   0   -0.86    6.17
  -4   7   0    3.79    3.69
  -4   7   0    7.69    3.89
  -5  -7   0    8.80    9.05
  -5   7   0   -3.92    5.88
   0  -8   0   96.93   16.81
   1  -8   0    4.07    3.08
  -1   8   0    3.65    2.06
   1   8   0    3.00    2.76
   2  -8   0   83.44   15.28
  -2  -8   0   67.41   14.35
  -2  -8   0   69.39   13.07
  -2   8   0   93.46   13.64
  -2   8   0   81.33   12.99
  -3  -8   0   -2.33    5.06
  -3  -8   0    3.28    1.86
  -3   8   0    4.15    2.98
  -3   8   0    3.19    1.23
  -4  -8   0   19.60    8.71
  -4   8   0   10.51    4.60
   0  -9   0    5.59    3.66
   1  -9   0   -1.54    3.53
  -1  -9   0    2.38    3.08
  -1   9   0    0.32    2.13
   1   9   0    1.23    2.70
   2  -9   0    7.19    5.17
  -2  -9   0    6.87    1.95
  -2  -9   0    6.92    3.90
  -2   9   0    8.05    1.62
  -2   9   0    5.65    2.86
  -3  -9   0   11.98    5.54
  -3  -9   0    6.05    2.47
  -3   9   0   12.26    3.76
  -3   9   0    8.76    1.99
  -4  -9   0    5.51    7.72
  -4  -9   0   -1.73    2.20
  -4   9   0   -0.93    3.99
  -4   9   0    0.82    1.84
   0 -10   0   88.14   15.80
  -1 -10   0   -7.30    3.47
   1 -10   0   -0.03    4.30
   1  10   0   -2.56    2.62
   2 -10   0   52.52   13.32
  -2 -10   0   49.17   10.83
  -2  10   0   87.57   12.03
  -2  10   0   73.77   10.79
  -3 -10   0   -3.96    4.87
  -3 -10   0   -1.49    2.10
  -3  10   0    3.59    1.52
  -4 -10   0   12.82    3.67
  -4  10   0   16.74    3.28
   0 -11   0   -1.86    3.96
   1 -11   0   32.73    7.90
  -1 -11   0   30.79    7.37
   1  11   0   22.05    7.01
   2 -11   0    0.95    5.03
  -2 -11   0   -0.48    1.50
  -2  11   0    2.68    3.44
   2  11   0   -3.40    3.65
  -2  11   0    1.69    1.25
  -3 -11   0   17.64    3.98
   3 -11   0   10.52   10.83
  -3 -11   0    5.19    6.84
  -3  11   0   19.11    3.48
  -4 -11   0    3.75    2.70
  -4  11   0    1.14    2.05
   0 -12   0   34.75    8.68
   1 -12   0   -6.38    4.83
  -1 -12   0   -6.48    4.62
   1  12   0    1.84    3.88
  -2 -12   0    3.59    2.16
   2 -12   0    3.05    6.62
   2  12   0   -0.55    4.81
  -2  12   0    5.96    1.68
  -3 -12   0   -0.82    2.43
  -3 -12   0   -1.86    7.90
   3 -12   0   -5.18    6.87
  -3  12   0    1.68    1.96
  -4 -12   0    2.23   10.45
  -4 -12   0    6.71    2.96
  -4  12   0   -0.98    2.11
   0 -13   0    1.88    5.23
  -1 -13   0   36.37    8.36
   1 -13   0   26.38    8.56
   1  13   0   19.24    7.65
   2 -13   0    9.98    8.03
  -2 -13   0    0.21    2.64
   2  13   0   -2.08    4.77
  -2  13   0    1.28    1.94
  -3 -13   0   21.03    5.09
  -3 -13   0   11.09    9.01
   3 -13   0   -3.16    9.81
  -3  13   0   27.36    4.72
   0 -14   0   15.00    6.99
  -1 -14   0    5.38    5.99
   1 -14   0    8.07    7.66
   1  14   0   -1.69    5.16
   2 -14   0    4.49    7.91
   2  14   0    2.16    5.13
   3 -14   0    0.49    8.05
  -3 -14   0    4.18    7.82
  -3 -14   0    2.14    3.65
  -3  14   0    7.50    2.58
   0 -15   0    7.40    7.69
   0  15   0   -2.63    5.41
   1 -15   0   10.56    8.15
   1  15   0    6.06    6.51
   2 -15   0   14.07    9.93
   2  15   0   -6.81    5.37
   0 -16   0   20.24   10.45
   0  16   0    8.40    6.19
   1 -16   0    6.25    9.18
   1  16   0    2.07    6.52
   2 -16   0   10.50   12.38
   2  16   0   -2.94    5.49
   0 -17   0    8.21    7.76
   0  17   0   -5.56    6.11
   1 -17   0   11.44   10.15
   1  17   0   -2.42    7.47
  -5   0   1   17.01    7.64
  -4   0   1    1.25    4.10
  -4   0   1   -6.70    4.04
  -1   0   1  251.77   41.62
  -1   0   1  259.56   41.72
  -1   0   1  263.18   41.73
  -1   0   1  236.55   41.61
   0   0  -1   -0.02    0.03
   0   0  -1    0.08    0.05
   0   0  -1    0.01    0.01
  -1   0  -1   93.16   14.60
  -1   0  -1   79.46   14.56
  -1   0  -1   87.75   14.58
  -1   0  -1   88.54   14.53
  -4   0  -1   -0.69    4.41
  -5   0  -1    7.95    7.24
  -5   0  -1   13.04    7.80
  -5  -1   1    2.96    7.02
  -5  -1   1   -2.17    5.65
  -5   1   1    3.01    6.78
  -4  -1   1   11.62    5.48
  -4   1   1   12.46    5.46
  -4   1   1   23.71    6.01
  -3  -1   1   24.85    4.89
  -3   1   1   11.65    4.39
  -2  -1   1    3.17    1.96
  -1  -1   1  437.62   72.95
  -1  -1   1  432.01   72.93
  -1  -1   1  409.27   72.98
  -1  -1   1  451.28   73.08
  -1  -1   1  417.50   73.05
  -1   1   1  459.67   73.03
  -1   1   1  422.57   72.99
  -1   1   1  458.24   73.11
  -1   1   1  494.43   73.11
  -1   1   1  455.54   73.03
   0  -1   1    0.03    0.06
   0  -1  -1    0.00    0.06
   0  -1   1   -0.29    0.18
   0  -1  -1   -0.09    0.11
   0  -1   1    0.02    0.11
   0  -1  -1   -0.01    0.09
   0   1  -1   -0.05    0.04
   0   1   1    0.00    0.04
   0   1   1    0.03    0.02
   0   1   1   -0.15    0.11
   0   1   1   -0.05    0.13
  -1  -1  -1   79.94   12.27
  -1  -1  -1   75.94   12.26
  -1  -1  -1   72.73   12.16
  -1  -1  -1   80.66   12.30
  -1   1  -1   69.25   12.29
  -1   1  -1   75.77   12.28
  -1   1  -1   67.53   12.28
  -1   1  -1   63.03   12.25
  -4  -1  -1   10.22    5.17
  -4   1  -1    8.39    4.66
  -5  -1  -1    1.02    6.42
  -5  -1  -1   13.56    8.63
  -5   1  -1    6.01    5.88
  -5  -2   1    2.87    6.95
  -5   2   1    0.87    5.86
  -4  -2   1   20.49    6.80
  -4   2   1   25.68    6.48
  -3  -2   1   24.59    5.56
  -3   2   1   21.95    5.41
  -2  -2   1   35.99    6.49
  -2   2   1   31.58    6.34
  -1  -2   1  838.89  150.99
  -1  -2   1  958.57  150.95
  -1  -2   1  826.77  150.94
  -1  -2   1  982.29  150.73
  -1  -2   1  945.28  150.85
  -1  -2   1 1000.00  150.73
  -1   2   1  942.53  150.95
  -1   2   1  774.67  150.97
  -1   2   1  936.28  150.73
  -1   2   1  941.61  150.73
   0  -2  -1  103.68   17.00
   0  -2   1  106.62   17.00
   0  -2  -1   96.37   17.07
   0  -2   1  110.34   17.13
   0   2   1  105.17   17.00
   0   2  -1   95.65   17.13
   0   2  -1  106.62   17.00
   0   2   1   99.25   17.10
  -1  -2  -1  273.38   44.82
  -1  -2  -1  289.09   45.10
  -1  -2  -1  275.28   45.09
  -1  -2  -1  262.16   44.90
  -1  -2  -1  295.81   44.95
  -1  -2  -1  239.62   45.03
  -1   2  -1  244.05   45.12
  -1   2  -1  297.74   45.00
  -2  -2  -1   35.37    6.07
  -2   2  -1   25.68    5.50
  -3  -2  -1   27.51    5.70
  -3   2  -1   18.15    5.16
  -4  -2  -1   10.52    5.29
  -4   2  -1   18.08    5.51
  -5  -2  -1    0.82    7.32
  -5   2  -1   -6.33    5.64
  -5   2  -1    3.04    6.97
  -5  -3   1   -0.57    7.49
  -5   3   1   -7.52    5.40
  -4  -3   1   13.34    6.13
  -4   3   1   10.11    5.19
  -3  -3   1   17.45    4.63
  -3   3   1   11.71    4.16
  -2  -3   1  133.18   20.71
  -2  -3   1  115.67   20.45
  -2   3   1  121.33   20.58
  -1  -3   1   51.64    9.55
   1  -3  -1   57.95    9.60
  -1  -3   1   56.45    9.21
  -1  -3   1   44.05    9.44
  -1  -3   1   57.74    9.20
  -1   3   1   55.28    9.52
  -1   3   1   55.94    9.20
  -1   3   1   57.82    9.20
  -1   3   1   56.38    9.42
   0  -3  -1  539.25   84.47
   0  -3   1  518.25   84.50
   0  -3   1  533.28   84.51
   0  -3   1  516.21   84.34
   0   3  -1  516.92   84.34
   0   3   1  512.54   84.34
   0   3  -1  488.07   84.52
   0   3   1  490.91   84.49
   0   3   1  501.09   84.50
  -1  -3  -1   27.59    4.43
  -1  -3  -1   27.47    4.76
  -1  -3  -1   24.07    3.98
  -1  -3  -1   23.94    3.97
   1  -3   1   28.69    4.71
  -1  -3  -1   19.67    4.13
  -1   3  -1   28.17    4.55
  -1   3  -1   22.79    3.96
   1   3   1   22.84    3.97
  -1   3  -1   25.16    3.96
  -1   3  -1   22.42    4.32
  -2  -3  -1  128.67   20.67
  -2  -3  -1  106.32   20.58
  -2  -3  -1  123.46   20.91
  -2   3  -1  142.19   20.80
  -3  -3  -1   19.17    5.04
  -3  -3  -1   30.89    5.87
  -3   3  -1   25.60    5.43
  -4  -3  -1   24.85    6.35
  -4  -3  -1   14.53    5.18
  -4   3  -1   12.78    5.32
  -5  -3  -1    3.11    7.84
  -5   3  -1    2.61    6.13
  -5   3  -1   -2.02    6.01
  -5   4   1   -0.09    5.61
  -5   4   1    4.75    6.41
  -4  -4   1   18.92    7.38
  -4   4   1   19.12    5.88
  -3  -4   1    1.05    2.08
  -3  -4   1   -0.01    3.27
  -3   4   1    5.68    2.80
  -2  -4   1   24.37    4.61
  -2  -4   1   29.67    5.61
  -2  -4   1   29.85    5.24
  -2  -4   1   22.28    4.31
  -2   4   1   32.82    5.42
  -2   4   1   27.91    4.31
  -1  -4   1    0.40    1.52
   1  -4  -1    1.94    1.52
  -1  -4   1    1.10    0.51
  -1  -4   1    1.21    1.35
  -1  -4   1    0.59    0.42
  -1   4   1    2.09    1.20
  -1   4   1    0.72    0.34
  -1   4   1   -0.33    1.12
   0  -4   1   95.37   16.47
   0  -4  -1  108.58   16.46
   0  -4   1   92.20   16.50
   0   4   1   94.27   16.46
   0   4   1  102.92   16.50
  -1  -4  -1    1.13    0.53
  -1  -4  -1    3.43    1.26
  -1  -4  -1    1.41    0.71
  -1  -4  -1    1.49    0.47
   1  -4   1    0.84    1.84
  -1   4  -1    2.27    1.15
  -1   4  -1    1.35    0.44
   1   4   1    0.94    0.45
  -1   4  -1    1.31    0.42
  -2  -4  -1   27.39    4.71
  -2  -4  -1   29.76    5.52
  -2  -4  -1   22.61    4.19
  -2   4  -1   26.62    4.97
  -3  -4  -1    4.13    2.44
  -3  -4  -1    7.14    3.83
  -3   4  -1   -1.10    2.53
  -4  -4  -1   43.28    8.75
  -4   4  -1   34.08    7.28
  -4   4  -1   25.30    7.29
  -5   4  -1   -6.31    6.41
  -5   5   1   -1.67    5.98
  -4  -5   1   19.46    6.81
  -4   5   1   13.44    5.29
  -3  -5   1   -0.18    2.21
  -3  -5   1    8.29    4.06
  -3   5   1    5.09    3.12
  -2  -5   1  164.77   30.27
  -2  -5   1  206.61   31.04
  -2  -5   1  183.74   30.30
  -2   5   1  184.55   30.26
  -2   5   1  192.66   30.27
  -2   5   1  187.64   30.76
   1  -5  -1    1.63    2.13
  -1  -5   1    2.37    0.73
   1  -5  -1   -0.21    1.47
  -1  -5   1    2.87    1.86
  -1   5   1    4.04    1.57
   1   5  -1    5.84    1.96
  -1   5   1    1.70    0.50
  -1   5   1    2.12    0.58
   0  -5  -1  158.28   28.06
   0  -5   1  170.41   28.17
   0  -5  -1  180.88   28.26
  -1  -5  -1    5.70    1.24
  -1  -5  -1    5.60    1.81
  -1  -5  -1    3.60    1.14
   1  -5   1   13.87    3.02
  -1   5  -1    7.76    1.20
  -1   5  -1    8.14    1.20
  -1   5  -1    9.90    1.88
  -2  -5  -1   37.31    7.77
  -2  -5  -1   48.99    7.84
  -2  -5  -1   55.57    9.32
  -2  -5  -1   44.41    8.03
  -2   5  -1   52.90    7.78
  -2   5  -1   47.64    7.78
  -2   5  -1   50.13    8.37
  -2   5  -1   61.83    9.22
  -3  -5  -1    5.54    2.90
  -3  -5  -1    3.45    3.82
  -3   5  -1   13.49    3.71
  -3   5  -1    5.84    3.39
  -4  -5  -1   33.28    8.99
  -4   5  -1   22.71    6.83
  -4   5  -1   30.39    6.80
  -5  -5  -1   12.91    8.55
  -5   5  -1    0.05    5.56
  -5  -6   1    7.80    8.25
  -5   6   1   -2.27    6.31
  -4  -6   1   15.96    8.72
  -4   6   1   14.50    5.89
  -4   6   1   25.68    6.26
  -3  -6   1    9.79    4.66
  -3  -6   1    7.07    1.82
  -3   6   1    4.40    1.18
  -3   6   1    4.69    3.14
  -3   6   1    0.87    2.48
  -2  -6   1   26.68    5.15
  -2  -6   1   21.62    3.46
  -2  -6   1   18.91    4.47
   2  -6  -1   17.00    4.53
  -2   6   1   21.27    3.32
  -2   6   1   28.65    4.58
  -2   6   1   15.63    3.28
   1  -6  -1   10.91    3.23
   1  -6  -1   21.47    4.29
  -1  -6   1   12.56    2.53
   1   6  -1   19.52    3.97
  -1   6   1   14.14    2.45
  -1   6   1   16.23    3.27
   0  -6   1  197.99   33.09
   0  -6  -1  198.90   33.14
  -1  -6  -1  151.87   26.70
   1  -6   1  174.10   27.32
  -1  -6  -1  148.10   26.91
  -1   6  -1  172.76   26.98
  -1   6  -1  168.92   26.69
  -2  -6  -1   46.45    9.40
  -2  -6  -1   53.63    8.07
  -2   6  -1   46.27    7.98
  -2   6  -1   44.11    8.52
  -2   6  -1   47.38    7.98
  -3  -6  -1    7.84    2.56
  -3  -6  -1   11.79    4.36
  -3   6  -1   16.93    4.02
  -3   6  -1   10.49    3.80
  -4  -6  -1   13.15    7.83
  -4   6  -1    6.58    4.37
  -4   6  -1    6.19    4.28
  -5   6  -1    0.88    6.56
  -5  -7   1   -1.20    8.60
  -5   7   1   -3.12    5.29
  -4  -7   1    1.48    6.07
  -4   7   1    1.17    3.98
  -4   7   1    1.96    3.88
  -3  -7   1   -0.54    4.52
  -3  -7   1    2.71    1.69
  -3   7   1    2.77    1.05
  -3   7   1    5.47    3.16
  -2  -7   1   12.50    2.27
   2  -7  -1   11.95    3.78
  -2  -7   1   11.76    4.07
  -2   7   1   11.57    3.35
  -2   7   1   10.36    2.06
   1  -7  -1   74.28   13.28
   1   7  -1   84.55   13.30
  -1   7   1   69.33   12.83
   0  -7   1   54.84   10.08
   0  -7  -1   58.56   10.21
   1  -7   1   94.51   16.61
  -1   7  -1   88.80   15.74
  -1   7  -1  111.84   16.18
   1   7   1   93.80   16.95
  -2  -7  -1   22.28    3.79
   2  -7   1   22.50    6.85
  -2  -7  -1   21.85    5.42
  -2   7  -1   24.51    4.58
  -2   7  -1   19.60    3.63
  -3  -7  -1    9.25    2.46
  -3  -7  -1   16.27    5.06
  -3   7  -1   11.57    2.08
  -3   7  -1    8.78    3.80
  -3   7  -1    6.78    3.42
  -4  -7  -1    2.33    5.52
  -4   7  -1    0.21    3.77
  -5  -7  -1   -7.92    8.26
  -5   7  -1   -3.87    6.55
  -4  -8   1   -1.58    6.32
  -4   8   1   -1.71    3.09
  -3  -8   1   50.58   11.87
  -3  -8   1   52.54   10.00
  -3   8   1   70.57   11.35
  -3   8   1   61.20    9.83
  -2  -8   1    6.89    1.81
   2  -8  -1    1.90    4.32
  -2  -8   1   10.02    3.70
  -2   8   1    7.27    2.75
  -2   8   1    7.13    1.46
  -1  -8   1  129.91   20.23
   1  -8  -1  118.94   20.60
  -1   8   1  111.72   20.07
   1   8  -1  113.39   20.47
   0  -8  -1   22.66    5.34
   0  -8   1   24.62    5.50
   1  -8   1   82.69   15.26
  -1   8  -1   90.06   14.75
   1   8   1   83.26   15.09
  -2  -8  -1    5.37    3.67
   2  -8   1    2.39    4.32
  -2  -8  -1    0.71    1.15
  -2   8  -1    1.99    0.85
  -2   8  -1    4.82    2.20
  -3  -8  -1    7.78    2.42
  -3  -8  -1    1.92    4.56
  -3   8  -1    6.15    3.31
  -3   8  -1   11.65    1.99
  -4  -8  -1   -4.56    7.99
  -4   8  -1   -0.38    4.08
  -4  -9   1    1.57    2.46
  -4   9   1   -6.55    2.98
  -4   9   1   -0.02    1.81
  -3  -9   1   27.75    9.24
  -3  -9   1   34.24    6.13
  -3   9   1   32.61    7.25
  -3   9   1   33.33    5.75
   2  -9  -1    2.76    4.62
  -2  -9   1    2.48    1.41
  -2  -9   1    4.21    4.43
  -2   9   1    1.84    0.94
  -2   9   1    5.30    2.63
   1  -9  -1   38.98    8.09
  -1  -9   1   36.71    7.32
   1   9  -1   33.92    7.76
  -1   9   1   33.09    7.06
   0  -9  -1   17.38    5.29
   0  -9   1   17.39    4.90
   1  -9   1   41.73    8.78
   1   9   1   44.19    8.86
   2  -9   1    0.69    4.49
  -2  -9  -1    1.16    1.35
  -2   9  -1    3.09    0.98
  -2   9  -1    0.62    2.36
  -3  -9  -1   46.35    8.24
  -3  -9  -1   41.79   10.65
  -3   9  -1   38.15    8.80
  -3   9  -1   52.51    8.07
  -4  -9  -1    1.63    6.39
  -4   9  -1    2.70    1.70
  -4   9  -1    0.16    4.15
  -4 -10   1   -6.22    8.28
  -4 -10   1    4.66    2.61
  -4  10   1    2.22    1.93
  -3 -10   1   12.71    6.11
  -3 -10   1   12.21    3.04
  -3  10   1   11.43    3.84
  -3  10   1    9.60    2.37
  -2 -10   1    6.85    1.94
   2 -10  -1    5.03    4.64
  -2 -10   1   -0.83    5.01
  -2 -10   1   10.82    3.80
   2  10  -1    9.23    4.63
  -2  10   1    4.81    1.56
  -2  10   1   10.25    3.61
  -1 -10   1   17.10    4.97
   1 -10  -1   14.06    5.01
   1  10  -1   12.48    4.94
   0 -10   1   15.43    4.80
   0 -10  -1    8.77    4.68
  -1 -10  -1   59.41    8.55
   1 -10   1   29.04    8.01
   1  10   1   24.58    7.36
  -2 -10  -1   14.33    3.19
   2 -10   1   18.69    6.74
  -2  10  -1   16.21    3.01
  -2  10  -1   17.85    4.43
  -3 -10  -1    5.89    2.76
  -3 -10  -1    6.87    6.20
  -3  10  -1   12.70    2.34
  -4 -10  -1    3.31    2.63
  -4 -10  -1    4.83    8.99
  -4  10  -1    5.12    2.26
  -4  10  -1    1.05    4.56
  -4 -11   1   -3.49    8.26
  -4 -11   1    3.03    2.58
  -4  11   1    0.37    2.06
  -3 -11   1   11.59    3.33
  -3 -11   1    5.18    8.05
  -3  11   1   12.26    2.66
  -2 -11   1    3.46    1.97
   2 -11  -1   -3.36    5.43
  -2  11   1   11.08    2.00
   2  11  -1    5.34    4.62
  -2  11   1    9.10    4.10
   1 -11  -1   23.29    7.21
  -1 -11   1   29.61    6.50
   1  11  -1   19.19    6.55
   0 -11  -1   13.94    5.97
   0 -11   1   22.10    6.20
  -1 -11  -1   48.25    9.84
   1 -11   1   43.44    9.72
   1  11   1   36.70    9.10
  -2 -11  -1   30.57    6.17
   2 -11   1   24.80    9.34
  -2  11  -1   37.96    6.10
  -2  11  -1   40.34    7.78
  -3 -11  -1    4.30    6.27
  -3 -11  -1   11.13    3.25
   3 -11   1    5.87    7.43
  -3  11  -1   13.62    2.77
  -4 -11  -1   11.37    3.69
  -4  11  -1   13.73    3.46
  -4 -12   1    9.58    3.09
  -4 -12   1   -9.55    8.45
  -4  12   1    6.37    2.71
  -3 -12   1    3.80    3.08
  -3 -12   1    5.36    8.15
   3 -12  -1    0.09    8.11
  -3  12   1    7.12    2.42
   2 -12  -1   16.24    6.90
  -2 -12   1    6.77    2.72
   2  12  -1    6.57    5.56
  -2  12   1   15.58    2.66
  -2  12   1   13.59    4.96
   1 -12  -1    3.35    5.68
  -1 -12   1    6.34    4.75
   1  12  -1   -0.99    3.62
   0 -12  -1    0.98    4.95
   0 -12   1    1.10    4.54
  -1 -12  -1    0.92    5.11
   1 -12   1   11.70    5.61
   1  12   1   -1.25    3.24
  -2 -12  -1   18.17    4.53
   2 -12   1   18.28    7.59
   2  12   1   20.58    7.06
  -2  12  -1   30.01    4.48
  -3 -12  -1    6.93    8.29
  -3 -12  -1   -2.10    2.50
   3 -12   1    5.90    9.52
  -3  12  -1    0.68    1.85
  -4 -12  -1   -2.49    9.95
  -4 -12  -1    7.11    3.56
  -4  12  -1   16.86    3.18
  -3 -13   1   -5.88    6.68
   3 -13  -1   -7.02    7.79
  -3 -13   1    2.21    2.89
  -3  13   1    3.39    2.03
   2 -13  -1    1.32    6.60
  -2  13   1   -1.25    1.62
   2  13  -1   -4.00    4.97
   1 -13  -1    3.77    6.17
  -1 -13   1    3.39    5.91
   1  13  -1    4.79    5.03
   0 -13  -1   16.56    6.53
   0 -13   1    4.61    5.52
  -1 -13  -1    0.88    5.57
   1 -13   1   11.12    6.45
   1  13   1   -4.39    4.28
   2 -13   1   22.09    8.81
  -2 -13  -1   25.53    4.94
  -2  13  -1   26.32    4.45
   2  13   1    7.19    6.12
   3 -13   1   -5.26    8.71
  -3 -13  -1   -1.74    7.77
  -3 -13  -1   -0.74    3.17
  -3  13  -1   -2.43    2.02
  -3 -14   1    6.84    3.81
   3 -14  -1   -7.11    9.85
  -3 -14   1   13.50    8.95
   3  14  -1   -3.73    5.68
   2 -14  -1   14.15    9.04
   2  14  -1    4.46    5.81
  -1 -14   1   -2.89    4.30
   1 -14  -1   -2.98    6.90
   1  14  -1   -1.42    4.96
   0 -14   1   17.92    7.58
   0 -14  -1   35.07    8.86
  -1 -14  -1   -6.76    6.43
   1 -14   1    8.90    6.98
   1  14   1   -2.96    4.91
   2 -14   1   28.09   10.38
  -2  14  -1   21.22    3.98
   2  14   1    4.47    6.07
  -3 -14  -1   -0.14    3.41
   3 -14   1    3.29    8.18
  -3  14  -1    0.67    2.16
   2 -15  -1   13.08    9.17
   2  15  -1   -1.31    5.98
   1 -15  -1    9.04    8.52
   1  15  -1    8.42    6.07
   0 -15  -1    8.48    7.37
   0 -15   1   16.92    8.35
   0  15  -1   11.84    6.58
   1 -15   1   12.15    7.95
   1  15   1    1.71    5.93
   2 -15   1   -6.36    9.78
   2  15   1    4.34    6.64
   2 -16  -1    3.76    9.92
   2  16  -1    0.91    7.44
   1 -16  -1   11.15    9.77
   1  16  -1    1.44    6.47
   0 -16  -1    0.41    7.15
   0 -16   1    6.18    9.41
   0  16   1    4.89    5.79
   0  16  -1    8.95    6.64
   1 -16   1    4.46    8.92
   1  16   1    8.05    6.91
   2 -16   1    0.94   11.43
   2  16   1   -6.41    6.00
   1 -17  -1   15.97   10.40
   1  17  -1    0.78    7.42
   0 -17  -1  -10.11    7.10
   0  17   1   10.68    7.41
   0  17  -1    0.25    7.55
   1 -17   1   19.81   13.01
   1  17   1   -1.83    7.15
  -5   0   2   11.39    7.06
  -4   0   2    7.68    4.41
  -4   0   2    2.92    4.54
  -3   0   2    3.39    2.69
  -1   0   2   -0.36    0.81
  -1   0   2   -0.44    0.81
  -1   0   2    0.67    0.95
  -1   0   2   -0.47    1.06
   0   0   2    0.06    0.05
   0   0  -2   -0.08    0.07
   0   0  -2    0.08    0.13
   0   0  -2    0.21    0.11
   0   0  -2    0.07    0.05
  -1   0  -2   -0.10    1.02
  -1   0  -2   -0.91    0.79
  -1   0  -2    0.66    0.89
  -1   0  -2   -0.11    0.74
  -4   0  -2    0.07    4.61
  -5   0  -2    5.04    6.22
  -5   0  -2    4.53    6.22
  -5   0  -2    8.92    7.85
  -5  -1   2    7.89    7.16
  -5   1   2   -1.72    6.41
  -4  -1   2   22.69    6.50
  -4   1   2   17.42    6.09
  -4   1   2   13.87    5.93
  -3  -1   2   -1.84    2.45
  -3   1   2   -2.09    2.65
  -2  -1   2   82.42   13.91
  -2   1   2   81.44   14.09
  -1  -1   2  524.90   82.99
  -1  -1   2  511.85   83.10
  -1  -1   2  516.11   83.09
  -1  -1   2  517.47   82.92
  -1  -1   2  524.45   82.99
  -1   1   2  510.41   83.06
  -1   1   2  514.51   83.03
  -1   1   2  457.73   83.08
  -1   1   2  454.46   83.01
   0  -1  -2   -0.29    0.14
   0  -1   2    0.10    0.17
   0  -1  -2   -0.06    0.07
   0  -1   2    0.01    0.08
   0  -1   2   -0.08    0.21
   0  -1  -2    0.04    0.16
   0   1   2    0.04    0.03
   0   1  -2   -0.02    0.07
   0   1  -2   -0.16    0.14
   0   1   2   -0.06    0.05
  -1  -1  -2    4.08    1.55
  -1  -1  -2    5.72    1.49
  -1  -1  -2    3.10    1.18
  -1  -1  -2    5.60    1.30
  -1   1  -2    3.27    1.36
  -1   1  -2    5.77    1.40
  -1   1  -2    5.04    1.54
  -1   1  -2    5.53    1.52
  -4  -1  -2   48.97    9.15
  -4   1  -2   25.76    8.22
  -5  -1  -2    4.61    7.44
  -5  -1  -2   -0.46    6.24
  -5   1  -2   -2.90    5.28
  -5   1  -2    5.25    6.37
  -5   1  -2    0.29    6.30
  -5  -2   2   -2.94    6.30
  -5   2   2    3.17    7.08
  -4  -2   2   -3.01    4.47
  -4   2   2    4.05    4.90
  -4   2   2    4.68    4.19
  -3  -2   2    7.78    3.26
  -3   2   2    3.58    2.85
  -2  -2   2   27.89    5.56
  -2  -2   2   32.36    5.91
  -2   2   2   31.61    5.89
  -1  -2   2   52.58   10.00
  -1  -2   2   58.00    9.74
  -1  -2   2   63.28    9.74
  -1  -2   2   54.54   10.08
  -1  -2   2   62.40    9.83
  -1  -2   2   53.77    9.99
  -1   2   2   43.97   10.00
  -1   2   2   59.80    9.74
  -1   2   2   64.46   10.07
  -1   2   2   63.28    9.73
   0  -2   2    2.47    0.79
   0  -2  -2    2.02    0.71
   0  -2  -2    1.76    0.64
   0  -2   2    1.99    0.48
   0  -2  -2    3.57    0.51
   0  -2   2    0.71    0.90
   0   2   2    2.75    0.47
   0   2   2    2.03    0.71
   0   2  -2    1.96    0.47
   0   2  -2    3.20    0.98
   0   2   2    3.37    0.87
   0   2   2    2.69    0.43
  -1  -2  -2   73.78   12.66
  -1  -2  -2   79.42   12.87
  -1  -2  -2   75.17   12.82
  -1  -2  -2   76.27   12.75
  -1  -2  -2   67.99   12.89
  -1   2  -2   72.61   12.85
  -1   2  -2   78.83   12.57
  -1   2  -2   81.65   12.73
  -2   2  -2    1.17    1.55
  -3  -2  -2   45.02    8.67
  -3   2  -2   40.67    8.32
  -4  -2  -2    4.87    4.05
  -4  -2  -2    5.86    5.00
  -4   2  -2    6.83    4.32
  -5  -2  -2   11.12    7.80
  -5   2  -2   14.73    7.19
  -5   2  -2    8.69    6.50
  -5   3   2   -4.57    5.71
  -4  -3   2    3.02    5.14
  -4   3   2   10.75    4.93
  -3  -3   2   10.38    3.75
  -3   3   2   -0.08    2.92
  -2  -3   2   25.41    4.91
  -2  -3   2   28.31    5.37
  -2   3   2   23.10    5.09
  -1  -3   2  138.83   24.22
  -1  -3   2  150.29   23.93
  -1  -3   2  153.89   23.93
  -1  -3   2  146.05   24.25
   1  -3  -2  148.13   24.25
   1   3  -2  143.33   24.47
  -1   3   2  142.67   24.07
  -1   3   2  143.80   23.92
  -1   3   2  147.26   23.92
  -1   3   2  129.25   24.19
   0  -3  -2   82.01   14.45
   0  -3   2   85.38   14.53
   0  -3  -2   90.57   14.36
   0  -3   2   79.20   14.54
   0  -3   2   89.91   14.36
   0   3  -2   79.51   14.57
   0   3  -2   90.62   14.36
   0   3   2   88.06   14.35
   0   3   2   86.56   14.56
   0   3   2   91.51   14.52
  -1  -3  -2    9.77    1.81
  -1  -3  -2   11.88    2.22
  -1  -3  -2   11.74    2.22
  -1  -3  -2   14.19    3.13
  -1   3  -2   11.19    2.48
  -1   3  -2   11.89    2.19
  -1   3  -2   13.53    3.09
  -1   3  -2   10.49    1.79
  -1   3  -2   10.58    1.79
   1   3   2    9.12    1.80
  -2  -3  -2    6.90    2.17
  -2  -3  -2    7.02    2.75
  -2  -3  -2    5.87    1.69
  -2   3  -2    4.35    1.95
  -3  -3  -2   -4.15    2.31
  -3  -3  -2    0.04    2.90
  -3   3  -2    0.82    2.50
  -4  -3  -2    2.23    4.03
  -4  -3  -2   16.30    6.23
  -4   3  -2   13.81    4.71
  -5  -3  -2    5.70    8.64
  -5   3  -2   -9.06    4.32
  -5   3  -2   -1.40    7.25
  -5   4   2    4.03    5.94
  -4  -4   2    4.93    5.32
  -4   4   2    8.90    4.51
  -3  -4   2   69.73   11.84
  -3   4   2   52.75   11.04
  -2  -4   2    0.59    0.48
  -2  -4   2    3.15    2.33
  -2  -4   2   -0.71    0.72
  -2  -4   2   -0.03    1.60
  -2   4   2    1.66    0.44
  -2   4   2   -2.16    1.62
  -1  -4   2   84.13   13.64
  -1  -4   2   84.40   13.65
   1  -4  -2   85.82   14.04
  -1  -4   2   66.35   13.91
  -1  -4   2   83.61   14.04
  -1   4   2   84.27   13.84
  -1   4   2   86.43   13.63
  -1   4   2   81.76   13.63
   1   4  -2   86.50   14.10
  -1   4   2   76.40   13.95
   0  -4   2   27.36    5.10
   0  -4   2   27.51    5.16
   0  -4  -2   26.80    4.98
   0   4   2   36.81    5.46
   0   4   2   29.21    5.04
  -1  -4  -2   94.09   17.63
   1  -4   2  112.38   18.04
  -1  -4  -2  109.10   17.68
  -1  -4  -2  103.32   17.52
  -1   4  -2  115.89   17.52
  -1   4  -2  108.82   17.51
   1   4   2   99.40   17.51
  -1   4  -2  110.07   17.69
  -2  -4  -2    1.09    1.11
  -2  -4  -2    0.15    1.56
  -2  -4  -2   -0.30    2.22
  -2   4  -2    0.66    1.50
  -2   4  -2    0.95    1.96
  -3  -4  -2   93.70   14.88
  -3  -4  -2   78.66   14.30
  -3   4  -2   73.93   14.29
  -3   4  -2   87.28   14.45
  -4  -4  -2    7.62    6.00
  -4   4  -2    4.89    4.16
  -4   4  -2    7.10    4.51
  -5  -4  -2   17.40   11.04
  -5   4  -2   20.68    8.37
  -5   5   2   -2.13    5.55
  -4  -5   2    3.31    5.88
  -4   5   2   -0.66    3.71
  -3  -5   2   -0.83    1.88
  -3  -5   2    6.70    4.12
  -3   5   2   -2.59    2.58
  -2  -5   2   15.49    2.69
   2  -5  -2   15.49    3.95
  -2  -5   2   15.33    4.06
  -2  -5   2   15.47    3.39
  -2  -5   2   12.02    2.55
  -2   5   2   17.55    3.80
  -2   5   2   16.15    2.54
   1  -5  -2    0.37    1.61
  -1  -5   2   -0.30    0.59
   1  -5  -2    1.02    2.38
  -1  -5   2    2.27    1.76
  -1   5   2   -0.55    0.92
  -1   5   2    0.11    1.36
   1   5  -2    0.35    1.74
   0  -5   2  125.37   20.14
   0  -5  -2  120.26   19.99
   0   5   2  114.59   20.12
   1  -5   2   29.34    4.09
  -1  -5  -2   11.97    2.50
  -1  -5  -2   16.09    2.94
  -1  -5  -2   10.35    2.68
  -1   5  -2   16.79    2.93
  -1   5  -2   15.14    2.47
  -1   5  -2   15.00    2.45
  -2  -5  -2    2.22    1.61
  -2  -5  -2    2.95    2.73
  -2  -5  -2    1.20    0.95
  -2   5  -2    3.70    0.72
  -2   5  -2    5.38    2.54
  -2   5  -2    2.17    0.69
  -2   5  -2    2.45    1.81
  -3  -5  -2   -2.68    2.56
  -3  -5  -2    0.86    3.50
  -3   5  -2   -2.83    2.46
  -3   5  -2   -6.36    2.26
  -4  -5  -2    1.81    5.93
  -4   5  -2    3.30    3.82
  -4   5  -2    4.72    4.24
  -5  -5  -2   11.11    9.37
  -5   5  -2    2.99    7.26
  -5   6   2   -5.31    5.03
  -4  -6   2   10.56    5.61
  -4   6   2    9.81    4.67
  -4   6   2    2.74    3.43
  -3  -6   2   31.18    5.24
  -3  -6   2   34.08    8.16
  -3   6   2   21.95    6.25
  -2  -6   2   -0.70    2.36
  -2  -6   2   -0.28    2.54
   2  -6  -2    1.93    2.52
  -2  -6   2    1.81    0.97
  -2   6   2    2.39    2.09
  -2   6   2    1.74    0.66
   1  -6  -2   95.21   15.42
  -1  -6   2   73.55   14.66
   1  -6  -2   88.73   15.13
  -1   6   2   96.37   15.06
   1   6  -2  101.46   15.32
  -1   6   2   91.83   14.62
   0  -6   2   10.88    3.04
   1  -6   2   20.91    4.85
  -1  -6  -2   26.10    4.31
  -1  -6  -2   21.52    3.72
  -1   6  -2   19.99    3.66
  -1   6  -2   24.81    4.23
  -2  -6  -2   -0.20    2.68
  -2  -6  -2    1.76    1.00
  -2  -6  -2    2.00    1.27
  -2   6  -2    2.10    0.67
  -2   6  -2    2.76    0.77
  -2   6  -2    4.65    1.94
  -3  -6  -2   75.26   15.84
  -3  -6  -2   76.27   14.05
  -3   6  -2   95.51   14.51
  -3   6  -2   87.28   13.54
  -3   6  -2   56.35   14.44
  -4  -6  -2    7.49    5.12
  -4   6  -2   -4.24    3.87
  -4   6  -2   -4.59    3.22
  -5  -6  -2    7.23    8.37
  -5   6  -2    1.19    6.16
  -5   7   2    3.40    5.14
  -4  -7   2   18.13    7.78
  -4   7   2   23.42    5.56
  -4   7   2    6.22    4.93
  -3  -7   2    2.36    3.85
  -3  -7   2    0.63    1.67
   3  -7  -2   -2.31    3.36
  -3   7   2   -0.23    2.86
  -3   7   2    0.62    0.90
  -2  -7   2   17.53    3.18
   2  -7  -2   15.51    4.56
  -2  -7   2   20.47    5.02
  -2   7   2   16.14    3.01
  -2   7   2   21.94    4.29
  -1  -7   2   33.27    5.59
   1  -7  -2   28.74    5.77
   1  -7  -2   24.54    6.32
  -1   7   2   32.34    5.74
   1   7  -2   20.58    5.81
   0  -7  -2   57.71    9.98
   0  -7   2   52.86    9.77
   1  -7   2   27.97    5.67
  -1   7  -2   25.34    4.57
  -1   7  -2   22.06    3.95
   2  -7   2   83.42   15.60
  -2  -7  -2   82.54   14.36
  -2  -7  -2   96.16   15.57
  -2   7  -2   89.17   14.73
  -2   7  -2   87.12   14.30
  -3  -7  -2    1.43    1.75
  -3  -7  -2    8.04    4.87
  -3   7  -2    3.46    2.83
  -3   7  -2    2.03    0.99
  -3   7  -2    0.90    3.09
  -4  -7  -2   12.71    7.39
  -4   7  -2   12.39    5.73
  -5   7  -2    3.15    6.33
  -4   8   2    8.65    4.51
  -4   8   2    0.59    3.92
  -3  -8   2   -1.36    4.97
  -3  -8   2    3.40    1.91
  -3   8   2    2.47    1.09
  -3   8   2    1.13    3.25
   2  -8  -2    6.92    3.44
  -2  -8   2   11.00    4.03
  -2  -8   2    3.61    1.65
  -2   8   2    8.38    2.95
  -2   8   2    7.38    1.43
   2   8  -2   12.79    5.09
  -1  -8   2   32.83    5.79
   1  -8  -2   29.25    6.50
   1   8  -2   23.97    6.21
  -1   8   2   24.66    5.66
   0  -8   2   23.56    5.61
   0  -8  -2   26.76    6.01
   1  -8   2   37.42    7.73
   2  -8   2   -2.58    4.23
  -2  -8  -2    2.38    1.49
  -2  -8  -2    5.66    4.26
  -2   8  -2   11.37    2.62
  -2   8  -2    5.69    1.24
  -3  -8  -2    6.14    5.24
  -3  -8  -2    6.18    2.11
  -3   8  -2    2.15    3.86
  -3   8  -2    6.03    1.53
  -3   8  -2    8.05    3.28
  -4  -8  -2   -4.38    6.84
  -4   8  -2   -3.00    4.07
  -4   8  -2    0.58    1.54
  -4  -9   2    9.55    9.09
  -4  -9   2   11.46    3.51
  -4   9   2   19.87    3.23
  -4   9   2    5.16    5.17
  -3  -9   2    1.33    2.05
  -3  -9   2   -0.82    4.51
  -3   9   2    1.82    3.17
  -3   9   2   -0.24    1.15
  -2  -9   2   61.46   13.53
  -2  -9   2   61.31   12.00
   2  -9  -2   73.02   14.06
  -2  -9   2   87.17   12.61
  -2   9   2   78.55   11.91
   2   9  -2   55.60   13.68
  -2   9   2   68.09   12.66
  -1  -9   2   -1.81    2.75
   1  -9  -2   -2.27    3.21
  -1   9   2    0.29    2.08
   1   9  -2    2.29    2.76
   0  -9  -2  165.27   24.99
   0  -9   2  129.45   24.66
   1  -9   2    6.24    4.02
   1   9   2    8.72    3.56
  -2  -9  -2   32.32    7.44
   2  -9   2   41.90    9.50
  -2   9  -2   58.17    8.28
  -2   9  -2   48.99    7.38
  -3  -9  -2   -1.68    5.26
  -3  -9  -2    9.31    2.34
  -3   9  -2    5.50    1.69
  -4  -9  -2    7.70    9.66
  -4   9  -2   22.62    3.86
  -4   9  -2   10.36    5.97
  -4 -10   2    3.08    2.68
  -4 -10   2   -0.66    7.52
  -4  10   2    4.60    2.29
  -3 -10   2    3.11    2.32
  -3  10   2    2.01    3.27
  -3  10   2    1.38    1.49
  -2 -10   2    0.88    2.67
  -2 -10   2   -1.42    4.45
   2 -10  -2    4.49    4.59
  -2 -10   2    0.49    1.44
   2  10  -2   -0.48    3.92
  -2  10   2   -0.55    0.91
  -2  10   2    0.89    2.86
   1 -10  -2    2.23    3.69
  -1 -10   2   -5.33    3.02
   1  10  -2    7.71    3.84
  -1  10   2    3.76    2.73
   0 -10   2   12.47    4.23
   0 -10  -2    6.77    4.64
   1 -10   2   23.59    5.59
   1  10   2    4.52    3.40
   2 -10   2   16.70    6.29
  -2 -10  -2   16.75    3.45
  -2  10  -2   17.03    3.17
  -2  10  -2   20.01    4.73
  -3 -10  -2    4.52    5.57
  -3 -10  -2   13.47    2.98
  -3  10  -2   10.72    2.42
  -4 -10  -2    3.86    2.75
  -4 -10  -2   -7.79    6.26
  -4  10  -2   -4.16    4.42
  -4  10  -2   -1.79    1.93
  -4 -11   2   10.59    3.66
  -4 -11   2    7.23    9.01
  -4  11   2   15.12    3.26
  -3 -11   2   15.89    8.59
  -3 -11   2   -0.54    2.30
   2 -11  -2   33.04    9.24
  -2 -11   2   23.42    5.44
  -2  11   2   40.01    7.48
   2  11  -2   32.11    7.93
  -2  11   2   33.41    5.39
  -1 -11   2   -3.38    3.86
   1 -11  -2   -6.17    4.49
   1  11  -2   -1.41    3.31
   0 -11   2   78.91   16.08
   0 -11  -2  102.50   16.96
  -1 -11  -2    4.05    4.16
   1 -11   2    6.64    4.87
   1  11   2    3.87    3.79
   2 -11   2   22.77    9.27
  -2 -11  -2   36.39    6.37
  -2  11  -2   36.76    6.18
  -3 -11  -2   -0.11    5.41
   3 -11   2   -1.60    7.32
  -3 -11  -2   -0.42    2.14
  -3  11  -2    3.39    1.75
  -4 -11  -2   10.37    3.60
  -4  11  -2   13.46    3.16
  -4 -12   2    0.52    2.91
  -4  12   2    2.75    2.57
   3 -12  -2   -8.93    8.53
  -3 -12   2    9.84    3.38
  -3 -12   2   18.29    8.85
  -3  12   2   12.35    2.65
  -2 -12   2    3.24    2.04
   2 -12  -2    3.13    6.74
  -2  12   2    2.86    4.29
  -2  12   2    5.80    1.78
   2  12  -2    1.79    5.09
  -1 -12   2   48.66    9.27
   1 -12  -2   46.33   10.75
   1  12  -2   34.62    9.15
   0 -12   2   14.01    5.53
   0 -12  -2   15.93    6.59
   1 -12   2  100.50   15.96
   1  12   2   62.98   14.72
   2 -12   2    0.06    6.91
  -2 -12  -2    0.96    1.94
  -2  12  -2    0.00    1.53
  -3 -12  -2   21.96    5.46
  -3 -12  -2   14.48    9.95
   3 -12   2   23.26   11.73
  -3  12  -2   34.39    5.27
  -4 -12  -2    8.60    9.63
  -4 -12  -2   -0.01    2.78
  -4  12  -2   -3.10    2.27
  -3 -13   2   -3.67    6.40
  -3 -13   2    2.32    3.22
   3 -13  -2    4.40    7.71
   3  13  -2    2.77    5.65
  -3  13   2    2.55    2.38
   2 -13  -2    8.88    7.92
   2  13  -2   -3.15    5.17
  -2  13   2    2.96    1.88
   1 -13  -2   -0.08    5.62
  -1 -13   2   -2.59    5.00
   1  13  -2    9.37    5.42
   0 -13   2    6.18    5.42
   0 -13  -2    4.33    5.87
  -1 -13  -2    1.25    5.98
   1 -13   2   -3.89    5.48
   1  13   2    3.04    4.58
  -2 -13  -2    2.47    2.45
   2 -13   2   19.00    8.54
  -2  13  -2    7.68    2.43
  -3 -13  -2   -1.57    2.80
   3 -13   2    2.79    7.78
  -3  13  -2   -1.84    2.20
  -3 -14   2    9.99    3.83
   3 -14  -2   -2.06   11.13
   3  14  -2   15.58    7.45
   2 -14  -2    1.75    8.55
   2  14  -2    0.76    5.81
   1 -14  -2   19.70    8.49
   1  14  -2   10.89    6.36
   0 -14  -2   -1.77    6.51
   0 -14   2    3.07    5.25
   0  14  -2    4.70    4.42
  -1 -14  -2  115.40   16.59
   1 -14   2   54.43   14.95
   1  14   2   58.52   14.97
   2 -14   2   15.90    7.76
   2  14   2   -0.53    5.21
  -2  14  -2    9.99    2.75
  -3 -14  -2   15.85    4.79
   3 -14   2   21.38   12.97
   2 -15  -2   14.86    9.97
   2  15  -2   -6.16    5.12
   1 -15  -2    1.00    7.16
   1  15  -2    2.87    5.79
   0 -15   2   14.01    7.90
   0 -15  -2    7.10    7.41
   0  15  -2    5.17    6.31
   1 -15   2   11.50    7.91
   1  15   2   -7.78    4.64
   2 -15   2  -10.12    8.08
   2  15   2    2.06    5.14
   2 -16  -2    8.24   11.72
   2  16  -2   -7.50    6.67
   1 -16  -2   26.97   11.38
   1  16  -2    4.04    6.54
   0 -16  -2   -0.58    7.65
   0 -16   2   -1.28    9.33
   0  16   2   -2.63    5.59
   0  16  -2   -0.89    5.83
   1 -16   2   14.18   10.31
   1  16   2    0.99    6.25
   2 -16   2   -1.16    9.94
   2  16   2    5.90    7.12
   1 -17  -2    9.47   10.27
   1  17  -2   -0.89    6.51
   0 -17  -2   24.43   13.27
   0  17   2    6.88    6.01
   0  17  -2   19.91    9.14
   1 -17   2   -3.78    9.22
   1  17   2   -1.60    5.43
  -5   0   3   10.67    7.06
  -4   0   3   -2.42    3.66
  -4   0   3   -1.43    4.40
  -3   0   3   27.66    5.86
  -2   0   3    0.93    1.35
  -1   0   3    0.72    1.09
  -1   0   3    3.08    1.46
  -1   0   3    0.71    0.87
  -1   0   3    1.64    0.85
  -1   0   3    1.67    1.03
   0   0   3   -0.04    0.31
   0   0  -3    0.07    0.18
   0   0  -3    0.58    0.29
   0   0  -3    0.03    0.22
   0   0   3    0.19    0.09
   0   0  -3    0.04    0.09
  -1   0  -3   48.03    8.56
  -1   0  -3   45.02    8.45
  -1   0  -3   52.94    8.52
  -1   0  -3   54.45    8.46
  -5   0  -3   12.49    6.47
  -5   0  -3    9.09    8.18
  -5   0  -3    8.74    6.32
  -5   0  -3   -1.80    6.36
  -5  -1   3    3.00    6.44
  -5   1   3    5.28    6.28
  -4  -1   3    0.61    4.35
  -4  -1   3    2.37    4.87
  -4   1   3   12.22    5.11
  -4   1   3   10.12    4.18
  -3  -1   3    3.39    2.65
  -3   1   3   -2.09    2.68
  -3   1   3    2.55    2.48
  -2  -1   3    5.49    1.88
  -2   1   3    2.31    1.98
  -1  -1   3  120.93   19.74
  -1  -1   3  128.92   19.53
  -1  -1   3   97.07   19.77
  -1  -1   3  111.44   19.62
  -1  -1   3  109.11   19.68
  -1   1   3  119.34   19.52
  -1   1   3  133.12   19.85
  -1   1   3  123.56   19.75
  -1   1   3  116.95   19.75
  -1   1   3  120.99   19.52
   0  -1   3    0.76    0.14
   0  -1  -3    0.15    0.29
   0  -1  -3   -0.09    0.15
   0  -1   3    0.18    0.37
   0  -1  -3    0.10    0.11
   0  -1  -3    1.94    0.55
   0  -1   3    0.22    0.36
   0  -1   3    0.80    0.35
   0   1  -3    0.00    0.10
   0   1   3    0.00    0.05
   0   1  -3    0.14    0.18
   0   1   3    0.49    0.11
  -1  -1  -3   31.43    4.53
  -1  -1  -3   27.68    4.77
  -1  -1  -3   25.86    4.40
  -1  -1  -3   23.51    4.34
  -1  -1  -3   24.00    4.37
  -1   1  -3   22.99    4.35
  -1   1  -3   24.23    4.63
  -1   1  -3   23.38    4.46
  -1   1  -3   23.92    4.56
  -1   1  -3   24.82    4.50
  -4  -1  -3   -0.03    4.75
  -4   1  -3    7.93    4.93
  -5  -1  -3   -8.79    5.97
  -5  -1  -3   -0.14    4.10
  -5  -1  -3   -0.31    6.76
  -5   1  -3   11.89    7.78
  -5   1  -3    7.04    6.23
  -5   1  -3    4.84    6.79
  -5  -2   3   12.07    7.55
  -5   2   3   -8.36    6.27
  -4  -2   3   -5.31    4.46
  -4   2   3    2.96    3.66
  -4   2   3    2.71    4.42
  -3  -2   3   21.84    5.31
  -3   2   3   21.75    5.42
  -2  -2   3   66.32   11.26
  -2  -2   3   62.23   11.03
  -2   2   3   69.29   11.38
  -1  -2   3  701.26  113.15
  -1  -2   3  711.93  112.94
   1  -2  -3  700.88  113.24
  -1  -2   3  758.50  112.94
  -1  -2   3  702.50  113.24
  -1  -2   3  613.82  113.01
  -1  -2   3  697.03  112.97
   1   2  -3  701.16  113.25
  -1   2   3  652.35  113.00
  -1   2   3  676.10  112.93
  -1   2   3  673.01  113.21
  -1   2   3  660.69  112.93
   0  -2  -3    0.37    0.27
   0  -2   3    1.44    0.75
   0  -2  -3   -0.03    0.59
   0  -2  -3    1.11    0.61
   0  -2   3   -0.16    0.73
   0  -2   3    1.15    0.29
   0   2  -3    1.60    0.30
   0   2  -3    0.56    0.58
   0   2   3    0.64    0.22
   0   2   3    0.57    0.17
   0   2   3    0.91    0.76
   0   2   3    1.28    0.64
  -1  -2  -3   17.57    2.56
  -1  -2  -3   13.50    2.47
  -1  -2  -3   11.61    2.17
  -1  -2  -3   13.73    2.38
  -1   2  -3   11.04    2.13
  -1   2  -3    9.84    1.89
  -1   2  -3    9.88    2.60
  -2  -2  -3   13.91    3.22
  -3  -2  -3   14.03    4.22
  -3  -2  -3    6.95    3.00
  -3   2  -3    4.37    3.05
  -4  -2  -3    2.15    3.78
  -4  -2  -3    9.77    5.26
  -4   2  -3    3.72    4.05
  -5  -2  -3    3.49    7.32
  -5   2  -3    6.86    6.04
  -5   2  -3   -2.78    7.57
  -5  -3   3   -2.46    7.48
  -5   3   3   -4.19    5.43
  -4  -3   3   18.36    6.09
  -4   3   3    5.02    4.69
  -3  -3   3    1.79    2.91
  -3   3   3    3.84    3.12
  -2  -3   3    4.51    1.14
  -2  -3   3    6.26    2.49
  -2  -3   3    5.49    1.71
  -2   3   3   10.80    2.58
  -1  -3   3   55.47    9.45
  -1  -3   3   56.88    9.08
   1  -3  -3   56.53    9.45
  -1  -3   3   56.21    9.09
  -1  -3   3   57.50    9.10
  -1  -3   3   44.20    9.36
  -1   3   3   53.23    9.45
   1   3  -3   57.32    9.48
  -1   3   3   52.60    9.07
  -1   3   3   57.30    9.20
  -1   3   3   53.21    9.07
   0  -3   3   35.46    5.74
   0  -3  -3   36.26    5.74
   0  -3   3   31.54    5.98
   0  -3  -3   33.94    5.88
   0  -3   3   25.38    5.95
   0   3   3   36.76    5.71
   0   3   3   32.52    5.90
   0   3   3   33.32    5.73
   0   3  -3   33.81    6.03
   0   3  -3   35.72    5.74
   0   3   3   38.99    6.07
  -1  -3  -3    1.11    0.60
  -1  -3  -3    1.81    0.48
  -1  -3  -3    2.25    1.20
  -1  -3  -3    1.54    0.50
   1  -3   3   -0.27    1.74
  -1  -3  -3    1.93    0.92
  -1   3  -3    2.15    0.46
  -1   3  -3    3.08    1.73
  -1   3  -3    2.21    0.47
   1   3   3    1.12    0.43
  -1   3  -3    1.76    0.88
  -2  -3  -3   28.54    5.46
  -2  -3  -3   29.51    5.86
  -2  -3  -3   44.16    6.67
  -2   3  -3   27.54    5.69
  -2   3  -3   39.06    6.34
  -3  -3  -3   10.35    4.01
  -3  -3  -3    3.68    2.90
  -3   3  -3    8.96    3.12
  -4  -3  -3    7.78    4.59
  -4  -3  -3   12.76    5.60
  -4   3  -3   10.10    4.59
  -4   3  -3   11.27    4.55
  -5  -3  -3  -10.61    7.06
  -5   3  -3   -3.71    5.54
  -5   4   3    4.58    6.07
  -4  -4   3    2.23    5.02
  -4   4   3    2.73    4.03
  -3  -4   3    6.54    3.42
  -3   4   3    1.53    2.73
  -2  -4   3    3.23    1.47
  -2  -4   3    4.10    1.74
  -2  -4   3    3.91    1.05
  -2  -4   3    7.93    2.69
  -2  -4   3    5.48    1.26
  -2   4   3    5.76    1.03
  -2   4   3    1.71    2.25
  -2   4   3    7.47    1.89
  -2   4   3    8.01    1.13
  -1  -4   3    1.38    0.50
  -1  -4   3    2.19    0.59
  -1  -4   3   -0.04    1.46
   1  -4  -3    4.58    1.66
  -1   4   3    0.22    0.89
  -1   4   3    0.65    1.36
   1   4  -3    4.19    1.85
  -1   4   3    1.22    0.49
  -1   4   3    0.67    0.38
   0  -4  -3   43.98    7.74
   0  -4   3   52.17    7.92
   0   4   3   48.15    7.95
   0   4   3   40.75    7.79
  -1  -4  -3   47.70    7.43
  -1  -4  -3   45.75    7.55
  -1  -4  -3   42.90    7.42
   1  -4   3   43.67    8.07
  -1  -4  -3   42.11    7.62
  -1   4  -3   49.35    7.42
   1   4   3   44.77    7.41
  -1   4  -3   38.12    7.55
  -1   4  -3   44.65    7.42
  -2  -4  -3   47.69    7.52
  -2  -4  -3   43.86    7.22
  -2  -4  -3   33.71    7.27
  -2  -4  -3   44.26    8.17
  -2   4  -3   45.10    8.05
  -2   4  -3   40.53    7.40
  -2   4  -3   42.21    6.95
  -3  -4  -3   23.51    5.08
  -3  -4  -3   14.62    4.22
  -3   4  -3   13.41    4.10
  -3   4  -3   11.92    3.95
  -4  -4  -3    0.44    3.33
  -4  -4  -3   24.85    6.31
  -4   4  -3   13.13    4.97
  -4   4  -3   12.14    4.66
  -5  -4  -3  -11.12    9.09
  -5   4  -3    1.09    5.81
  -5   5   3    9.35    5.73
  -5   5   3    9.21    6.14
  -4  -5   3   11.37    7.33
  -4   5   3   12.30    5.06
  -3  -5   3    2.52    3.73
  -3  -5   3    1.09    1.84
  -3   5   3    0.68    2.68
  -2  -5   3   34.62    6.26
  -2  -5   3   37.04    6.69
  -2  -5   3   56.63    7.89
  -2  -5   3   40.80    6.34
   2  -5  -3   39.38    7.40
  -2   5   3   38.48    7.27
  -2   5   3   36.17    6.25
  -1  -5   3   19.64    4.22
  -1  -5   3   18.66    3.50
  -1  -5   3   16.53    3.29
   1  -5  -3   17.14    4.02
   1  -5  -3   24.79    5.03
   1   5  -3   22.75    4.46
  -1   5   3   24.43    3.88
  -1   5   3   24.99    4.19
   0  -5  -3   47.98    8.08
   0  -5   3   44.93    8.24
   0   5   3   49.34    8.27
  -1  -5  -3    2.28    1.13
  -1  -5  -3    0.62    0.60
   1  -5   3    1.39    2.06
  -1  -5  -3    2.15    1.10
  -1   5  -3    0.80    0.45
  -1   5  -3    1.39    1.03
  -1   5  -3    0.61    0.42
   1   5   3    1.08    0.43
  -2  -5  -3   58.90    9.95
  -2  -5  -3   63.27   10.54
  -2  -5  -3   57.08    9.94
  -2  -5  -3   56.38    9.60
  -2   5  -3   60.31    9.56
   2   5   3   65.63    9.59
  -2   5  -3   47.34    9.92
  -2   5  -3   55.04    9.55
  -2   5  -3   52.45   10.20
  -3  -5  -3   -3.62    2.46
  -3  -5  -3   -0.74    3.62
  -3   5  -3    1.17    2.81
  -3   5  -3    1.33    2.65
  -4  -5  -3   24.38    6.89
  -4   5  -3   11.03    4.74
  -4   5  -3    9.10    4.72
  -5  -5  -3   11.26    8.47
  -5   5  -3   -3.49    5.62
  -5   6   3   -4.13    4.67
  -4  -6   3   -2.71    6.50
  -4   6   3   -3.53    3.86
  -3  -6   3   -1.73    4.24
  -3  -6   3    3.65    1.56
  -3   6   3    1.36    2.84
  -2  -6   3    9.49    1.91
   2  -6  -3    6.80    3.24
  -2  -6   3    5.56    3.45
  -2   6   3   12.95    3.17
   1  -6  -3    3.75    2.16
   1  -6  -3    6.91    3.04
  -1  -6   3    4.73    1.63
  -1  -6   3    2.71    1.76
  -1  -6   3    6.79    2.68
   1   6  -3   10.27    2.72
  -1   6   3    8.57    2.25
   0  -6   3   21.31    4.85
   0  -6  -3   23.87    4.50
   0   6   3   27.00    4.94
  -1  -6  -3   12.74    2.39
   1  -6   3   13.90    3.65
  -1  -6  -3   15.14    2.85
  -1   6  -3   15.04    2.82
  -1   6  -3   12.42    2.31
  -2  -6  -3   60.94   10.46
  -2  -6  -3   50.57    8.93
  -2  -6  -3   48.41    9.19
  -2  -6  -3   60.35    9.16
  -2   6  -3   56.02    8.88
  -2   6  -3   52.31    9.30
  -2   6  -3   52.74    8.87
   2   6   3   51.03    8.90
  -3  -6  -3    3.89    2.68
  -3  -6  -3    1.21    3.87
  -3   6  -3   -0.60    2.93
  -3   6  -3    1.61    0.90
  -3   6  -3    4.05    2.85
  -4  -6  -3    6.91    6.26
  -4   6  -3    5.31    4.38
  -5  -6  -3    1.83    9.03
  -5   6  -3    2.91    7.15
  -5   7   3    3.06    4.75
  -4  -7   3    3.50    6.59
  -4   7   3    6.48    3.75
  -4   7   3    0.25    3.95
  -3  -7   3    4.11    3.91
  -3  -7   3    1.55    1.64
   3  -7  -3    3.70    3.80
  -3   7   3   -1.59    2.88
  -3   7   3    3.01    1.05
  -2  -7   3   45.20    7.93
  -2  -7   3   50.30    8.74
  -2  -7   3   44.48    7.14
   2  -7  -3   38.79    8.40
   2   7  -3   46.35    8.98
  -2   7   3   40.72    8.12
  -2   7   3   38.99    7.02
   1  -7  -3   43.00    8.71
  -1  -7   3   43.20    8.26
   1  -7  -3   56.55    9.43
   1   7  -3   53.07    8.77
  -1   7   3   47.62    8.72
   0  -7   3  105.84   17.98
   1  -7   3   55.48    8.61
  -1  -7  -3   37.72    7.45
  -1   7  -3   41.30    6.98
  -2  -7  -3   61.90    9.89
  -2  -7  -3   71.59   11.73
   2  -7   3   59.85   11.78
  -2   7  -3   57.50   10.21
  -2   7  -3   56.24    9.81
  -3  -7  -3   22.38    6.19
  -3  -7  -3   20.92    3.88
  -3   7  -3   21.87    3.60
  -3   7  -3   16.87    4.71
  -3   7  -3   12.79    4.95
  -4  -7  -3   12.16    7.04
  -4   7  -3    5.85    3.96
  -5  -7  -3   -7.34    8.75
  -5   7  -3    6.96    5.24
  -4  -8   3   -7.02    5.20
  -4   8   3   -0.15    3.78
  -4   8   3    1.87    4.04
   3  -8  -3   14.83    5.67
  -3  -8   3   25.99    4.14
  -3  -8   3   15.14    6.62
  -3   8   3   20.74    5.55
  -3   8   3   19.39    3.64
  -2  -8   3    3.62    1.95
  -2  -8   3   -1.54    3.72
   2  -8  -3    1.06    2.93
  -2  -8   3   -0.71    1.18
  -2   8   3    0.40    0.70
   2   8  -3    1.27    2.81
  -2   8   3    2.00    2.39
   1  -8  -3   19.44    5.39
  -1  -8   3   22.17    4.66
   1  -8  -3   15.62    4.62
   1   8  -3   21.76    5.14
  -1   8   3   24.90    4.74
   0  -8   3    0.87    2.59
   0  -8  -3   -0.50    2.98
   1  -8   3   81.91   14.53
   2  -8   3   16.12    6.18
  -2  -8  -3   19.87    3.49
  -2   8  -3   18.25    4.10
  -2   8  -3   18.06    3.28
  -3  -8  -3    4.09    4.16
  -3  -8  -3    4.63    1.94
  -3   8  -3    3.15    2.48
  -3   8  -3    4.54    3.48
  -3   8  -3    3.46    1.29
  -4  -8  -3   -2.02    5.97
  -4   8  -3    3.71    1.73
  -4   8  -3    0.13    3.31
  -4  -9   3   -0.51    7.64
  -4  -9   3    9.00    2.70
  -4   9   3    4.24    2.07
  -3  -9   3    0.47    2.10
  -3  -9   3    2.04    5.92
  -3   9   3    3.23    1.29
  -3   9   3    4.80    3.67
  -2  -9   3   28.30    6.76
   2  -9  -3   17.04    6.56
  -2  -9   3   24.70    4.50
  -2  -9   3   29.73    5.45
   2  -9  -3   19.19    5.88
   2   9  -3   29.13    6.59
  -2   9   3   25.60    4.22
  -2   9   3   15.64    5.24
   1  -9  -3   37.34    9.17
  -1  -9   3   49.46    8.54
  -1   9   3   47.73    8.80
   1   9  -3   40.62    9.05
   0  -9  -3   52.76    9.55
   0  -9   3   42.13    8.93
   1  -9   3   51.01   10.24
  -2  -9  -3   -2.29    1.25
   2  -9   3   -6.29    3.51
  -2   9  -3    0.37    0.84
  -2   9  -3    2.35    2.23
  -3  -9  -3   14.79    5.93
  -3  -9  -3   19.44    3.99
  -3   9  -3   19.09    3.46
  -4  -9  -3    0.49    2.32
  -4  -9  -3   10.98    8.26
  -4   9  -3    1.46    1.70
  -4   9  -3    3.92    3.95
  -4 -10   3   -3.71    8.00
  -4 -10   3    6.17    2.70
  -4  10   3    1.53    1.86
  -3 -10   3   26.60   10.15
  -3 -10   3   41.99    7.82
  -3  10   3   46.97    7.41
  -3  10   3   38.86    8.86
   2 -10  -3    2.63    5.34
  -2 -10   3   -2.59    1.36
  -2 -10   3   -0.45    4.10
   2  10  -3   -2.37    3.66
  -2  10   3    0.89    0.91
  -2  10   3   -1.47    2.48
  -1 -10   3  111.49   18.28
   1 -10  -3   91.53   18.76
  -1  10   3  117.69   18.58
   1  10  -3  100.65   18.62
   0 -10  -3   18.42    5.50
   0 -10   3   13.09    4.64
   1 -10   3   21.14    5.55
   1  10   3   14.70    4.96
   2 -10   3    5.66    5.00
  -2 -10  -3    8.09    2.12
  -2  10  -3    7.48    3.15
  -2  10  -3    9.56    1.92
  -3 -10  -3   11.40    2.93
  -3 -10  -3   10.62    5.63
   3 -10   3    5.19    6.29
  -3  10  -3    7.59    2.23
  -4 -10  -3    6.15    2.75
  -4 -10  -3    7.56    7.83
  -4  10  -3    1.07    2.09
  -4  10  -3   -1.58    3.74
  -4 -11   3    8.76    3.38
  -4  11   3   10.39    2.77
  -3 -11   3    4.70    6.66
  -3 -11   3    7.85    2.97
  -3  11   3    8.56    3.83
  -3  11   3   10.34    2.37
  -2 -11   3    8.38    5.30
   2 -11  -3   10.91    5.33
  -2 -11   3    2.72    1.99
  -2  11   3    4.59    3.62
  -2  11   3    7.22    1.70
   2  11  -3    8.04    4.72
  -1 -11   3   -1.06    3.33
   1 -11  -3   -3.56    4.62
   1  11  -3   -2.38    2.95
  -1  11   3   -0.56    3.03
   0 -11   3    8.74    4.22
   0 -11  -3   -1.37    4.82
   1 -11   3   15.19    5.54
  -1 -11  -3    7.88    5.91
   1  11   3    7.55    4.32
   2 -11   3   -2.27    4.96
  -2 -11  -3   -0.33    1.71
  -2  11  -3    4.22    1.33
  -3 -11  -3   11.01    7.37
   3 -11   3   19.38    8.12
  -3 -11  -3   11.63    3.32
  -3  11  -3   11.99    2.78
  -4 -11  -3   -7.88    7.84
  -4 -11  -3   -1.91    2.58
  -4  11  -3   -1.35    2.12
  -4  11  -3   -0.12    5.30
  -4 -12   3    0.97    3.15
  -4  12   3    6.06    2.63
  -3 -12   3   13.24    4.07
   3 -12  -3    7.39    9.51
  -3 -12   3   23.57    8.96
  -3  12   3   15.06    3.39
   3  12  -3   17.73    6.50
  -2 -12   3   -0.20    1.99
   2 -12  -3    4.55    5.42
  -2  12   3    1.05    3.90
  -2  12   3   -0.98    1.36
   2  12  -3   -0.08    5.06
   1 -12  -3    9.99    5.88
  -1 -12   3   20.72    5.17
   1  12  -3    8.55    5.41
   0 -12   3   58.53   11.21
   0 -12  -3   49.98   12.07
  -1 -12  -3   60.01   11.21
   1 -12   3   48.14   11.15
   1  12   3   42.81   10.31
  -2 -12  -3    3.62    2.13
   2 -12   3    6.12    7.39
  -2  12  -3    6.96    1.96
  -3 -12  -3   21.17    4.80
  -3 -12  -3   19.44    8.14
   3 -12   3   17.40    9.47
  -3  12  -3   20.36    4.05
  -4 -12  -3    9.08    9.69
  -4 -12  -3    6.01    3.35
  -4  12  -3   10.80    3.02
   3 -13  -3   -9.88    8.67
  -3 -13   3   -2.15    3.12
   3  13  -3   -1.66    5.06
  -3  13   3    0.18    2.18
   2 -13  -3   16.32    8.00
   2  13  -3   18.10    7.43
   1 -13  -3    7.54    7.06
  -1 -13   3    9.36    5.63
   1  13  -3    9.62    5.64
   0 -13  -3   42.22   10.83
   0 -13   3   43.76    9.80
   0  13  -3   40.58   10.07
   1 -13   3    3.41    6.07
  -1 -13  -3   12.45    6.79
   1  13   3   -0.74    3.80
   2 -13   3   25.66    8.59
  -2 -13  -3   17.24    4.39
  -2  13  -3   22.78    4.14
  -3 -13  -3    0.46    2.69
   3 -13   3   -6.44    8.89
  -3  13  -3    2.06    2.27
  -3 -14   3    2.83    3.18
   3 -14  -3   -5.61   10.03
  -3 -14   3    1.64    9.09
   3  14  -3   -8.86    5.73
   2 -14  -3   13.49    8.26
   2  14  -3   12.65    7.37
   1 -14  -3   -1.67    6.39
   1  14  -3    2.54    5.62
   0 -14   3   37.08    8.55
   0 -14  -3   32.16    9.66
   0  14  -3   21.00    7.29
  -1 -14  -3   -6.12    6.23
   1 -14   3    1.71    6.51
   1  14   3    0.87    4.24
   2 -14   3   -9.90    8.62
  -2  14  -3   11.25    2.90
  -3 -14  -3   -1.92    3.26
   3 -14   3   -2.25   10.48
  -3  14  -3    1.18    2.26
   2 -15  -3   16.34    9.81
   2  15  -3    7.26    6.30
   1 -15  -3    8.54    9.23
   1  15  -3    5.64    6.12
   0 -15  -3   55.39   13.24
   0 -15   3   54.78   11.65
   0  15  -3   35.08   11.76
  -1 -15  -3   -1.71    7.42
   1 -15   3   18.27    8.71
   1  15   3    3.03    5.32
   2 -15   3   14.28   11.12
   2  15   3   -3.02    5.11
   2 -16  -3   -1.74   10.75
   2  16  -3    6.88    8.32
   1 -16  -3   17.76    9.87
   1  16  -3    0.03    6.11
   0 -16   3    8.71    9.54
   0 -16  -3   -2.85   11.10
   0  16  -3    8.90    6.94
   1 -16   3   -1.84    9.14
   1  16   3    4.09    5.68
   2 -16   3    0.19   11.93
   2  16   3    3.35    6.30
   1 -17  -3  -10.69    8.83
   1  17  -3    8.36    7.10
   0 -17  -3   -2.73    9.31
   0  17  -3    5.71    8.55
   0  17   3   -3.22    5.80
   1  17   3    4.21    6.75
  -5   0   4    1.84    6.09
  -4   0   4   17.03    6.24
  -4   0   4   13.07    6.14
  -3   0   4    0.42    3.06
  -3   0   4    3.12    2.39
  -2   0   4   67.10   11.37
  -1   0   4    1.28    0.90
  -1   0   4    0.84    1.00
  -1   0   4    0.04    0.37
  -1   0   4   -0.65    0.61
  -1   0   4    0.26    0.28
  -1   0   4    0.43    1.11
   0   0  -4   66.84   11.13
  -1   0  -4    0.29    0.98
  -1   0  -4    1.13    0.75
  -1   0  -4   -0.35    1.17
  -1   0  -4    0.66    0.73
  -1   0  -4   -0.27    1.16
  -5   0  -4   -7.73    5.86
  -5   0  -4    3.62    7.44
  -5   0  -4    0.82    5.65
  -5  -1   4   16.81    8.28
  -5   1   4    5.83    6.62
  -4  -1   4   15.68    6.40
  -4  -1   4   15.26    5.56
  -4   1   4   17.86    6.16
  -4   1   4    8.12    5.18
  -3  -1   4   10.96    4.40
  -3   1   4   25.00    5.43
  -3   1   4   29.69    4.85
  -2  -1   4   56.03    9.34
  -2   1   4   50.78    9.59
   1  -1  -4  239.41   41.96
  -1  -1   4  239.51   41.83
  -1  -1   4  270.73   41.68
  -1  -1   4  249.08   41.83
  -1  -1   4  255.07   41.68
  -1   1   4  251.89   41.71
  -1   1   4  246.12   41.68
  -1   1   4  257.23   41.98
  -1   1   4  259.55   41.68
   1   1  -4  262.24   42.01
   0  -1   4   44.42    7.15
   0  -1  -4   44.52    7.33
   0  -1   4   40.36    7.32
   0  -1   4   45.22    7.32
   0  -1  -4   47.37    7.35
   0  -1  -4   47.09    7.15
   0   1  -4   46.62    7.15
   0   1  -4   44.99    7.23
   0   1  -4   40.39    7.32
   0   1   4   42.93    7.15
   0   1   4   35.45    7.13
  -1  -1  -4   24.08    4.15
  -1  -1  -4   19.84    3.95
  -1  -1  -4   19.96    3.76
  -1   1  -4   19.91    3.75
  -1   1  -4   31.16    4.27
  -4  -1  -4   -0.81    5.06
  -4  -1  -4    2.36    3.70
  -5  -1  -4    0.23    5.22
  -5  -1  -4    0.43    7.32
  -5  -1  -4    9.43    8.00
  -5   1  -4    5.02    5.97
  -5   1  -4   18.34    8.85
  -5   1  -4   -2.60    4.17
  -5   1  -4    0.14    5.94
  -5  -2   4    3.12    7.39
  -5   2   4   -3.25    5.95
  -4  -2   4   11.64    5.59
  -4   2   4   14.40    5.02
  -4   2   4    0.46    4.51
  -3  -2   4    0.34    2.87
  -3   2   4    4.57    3.02
  -2  -2   4   29.89    5.68
  -2  -2   4   32.21    5.43
  -2   2   4   23.16    5.72
  -1  -2   4    3.80    1.13
  -1  -2   4    3.69    0.76
  -1  -2   4    2.88    1.43
  -1  -2   4    3.47    0.71
   1  -2  -4    3.98    1.85
   1  -2  -4    3.94    1.38
   1   2  -4    2.40    1.48
  -1   2   4    2.99    0.66
  -1   2   4    3.77    0.72
  -1   2   4    2.52    1.57
   0  -2   4   22.17    3.38
   0  -2   4   18.16    3.49
   0  -2   4   15.98    2.99
   0  -2  -4   18.38    3.19
   0  -2   4   18.16    3.51
   0  -2  -4   18.39    3.00
   0  -2  -4   20.42    3.40
   0   2   4   19.06    2.97
   0   2  -4   18.57    3.00
   0   2   4   16.59    2.99
   0   2  -4   16.80    3.13
  -1  -2  -4    0.76    0.35
  -1  -2  -4    0.19    0.77
  -1  -2  -4    2.49    1.28
  -1  -2  -4    0.56    0.35
  -1   2  -4    2.20    1.39
   1   2   4    1.50    0.35
  -1   2  -4    0.34    0.31
  -2  -2  -4  126.05   19.99
  -2   2  -4  110.69   19.90
  -3  -2  -4    0.74    2.67
  -4  -2  -4   20.31    7.17
  -4  -2  -4   13.28    5.19
  -4   2  -4   16.21    5.67
  -4   2  -4   17.14    5.42
  -5  -2  -4   11.12    8.15
  -5   2  -4   -1.79    6.73
  -5   2  -4    2.04    5.52
  -5  -3   4    0.79    8.27
  -5   3   4    7.97    6.53
  -4  -3   4   14.75    5.38
  -4   3   4   -4.03    3.76
  -3  -3   4   16.95    4.39
  -3   3   4   12.91    4.50
  -2  -3   4   83.39   15.24
  -2  -3   4   93.61   14.79
  -2  -3   4   86.18   14.95
  -2  -3   4   85.16   15.00
  -2   3   4   99.70   15.40
   1  -3  -4   27.96    4.82
  -1  -3   4   32.87    4.89
  -1  -3   4   20.44    4.23
  -1  -3   4   25.87    4.15
  -1  -3   4   24.28    4.13
   1   3  -4   30.51    4.97
  -1   3   4   25.74    4.12
  -1   3   4   25.70    4.24
  -1   3   4   22.27    4.13
  -1   3   4   30.08    4.96
   0  -3  -4   24.99    4.19
   0  -3   4   23.32    4.41
   0  -3   4   27.07    4.33
   0  -3  -4   22.23    4.05
   0  -3  -4   23.81    3.86
   0  -3   4   21.00    3.85
   0   3   4   22.12    3.84
   0   3  -4   25.51    3.86
   0   3   4   23.09    3.82
   0   3   4   26.97    4.49
   0   3   4   20.25    4.05
   0   3  -4   22.26    4.12
  -1  -3  -4   36.86    5.97
  -1  -3  -4   34.37    5.96
  -1  -3  -4   32.82    6.29
  -1  -3  -4   31.12    6.03
   1  -3   4   38.84    6.65
  -1   3  -4   34.01    6.06
  -1   3  -4   38.84    6.51
  -1   3  -4   38.32    5.96
  -1   3  -4   39.00    5.96
   1   3   4   35.52    5.96
  -2  -3  -4    6.27    3.03
  -2  -3  -4    9.50    2.72
  -2  -3  -4    8.16    2.17
  -2   3  -4   15.95    3.13
  -2   3  -4    9.24    2.32
  -3  -3  -4   41.83    8.62
  -3  -3  -4   57.85    9.78
  -3   3  -4   41.96    8.41
  -3   3  -4   42.73    8.61
  -4  -3  -4   -0.55    3.70
  -4  -3  -4    0.04    4.59
  -4   3  -4    4.34    3.84
  -4   3  -4   -2.30    3.88
  -5  -3  -4    8.45    7.94
  -5   3  -4    0.58    6.85
  -5   4   4    4.96    6.12
  -4  -4   4    8.49    5.52
  -4   4   4    6.03    4.61
  -3  -4   4   16.09    4.95
  -3   4   4   19.95    4.91
  -2  -4   4  273.00   41.91
  -2  -4   4  235.10   41.88
  -2  -4   4  279.23   42.45
  -2  -4   4  274.09   42.07
  -2  -4   4  259.43   41.97
  -2   4   4  246.98   42.40
  -2   4   4  252.25   41.88
  -2   4   4  239.29   41.88
  -2   4   4  243.94   42.07
  -1  -4   4   41.22    6.76
  -1  -4   4   33.24    6.17
  -1  -4   4   36.28    6.16
   1  -4  -4   37.66    6.68
  -1   4   4   39.29    6.15
  -1   4   4   36.02    6.68
   1   4  -4   34.91    6.62
  -1   4   4   38.63    6.16
  -1   4   4   36.74    6.30
   0  -4   4   20.83    3.84
   0  -4  -4   22.04    3.62
   0   4   4   24.90    4.13
   0   4   4   17.69    3.22
   0   4   4   23.98    3.83
  -1  -4  -4   12.96    2.27
   1  -4   4   19.66    3.59
  -1  -4  -4   10.63    2.17
  -1  -4  -4   11.42    2.20
  -1  -4  -4   14.57    2.73
  -1   4  -4   12.77    2.16
   1   4   4   13.80    2.16
  -1   4  -4   12.64    2.17
  -1   4  -4   13.10    2.35
  -2  -4  -4    6.22    1.89
  -2  -4  -4    4.74    2.16
  -2  -4  -4    4.52    2.67
  -2  -4  -4    5.14    1.50
  -2   4  -4    1.17    2.41
  -2   4  -4    2.86    1.68
  -3  -4  -4   -0.84    2.66
  -3  -4  -4    1.30    3.39
  -3   4  -4   -1.57    2.39
  -3   4  -4    0.46    2.70
  -4  -4  -4   -0.46    3.62
  -4  -4  -4    7.72    5.13
  -4   4  -4    0.03    3.67
  -4   4  -4    3.91    3.48
  -5  -4  -4  -11.57    7.02
  -5   4  -4   -6.46    5.36
  -5   5   4   -0.33    5.53
  -4  -5   4   -6.58    4.11
  -4   5   4   -1.81    3.80
  -3  -5   4   59.94   11.17
  -3   5   4   52.89   10.76
   2  -5  -4   43.79    7.75
  -2  -5   4   31.03    6.42
  -2  -5   4   40.76    6.51
  -2  -5   4   37.69    6.50
  -2  -5   4   40.61    7.63
  -2   5   4   39.70    6.42
  -2   5   4   40.81    6.42
  -2   5   4   43.89    6.82
  -2   5   4   43.28    7.62
   1  -5  -4  153.25   24.79
  -1  -5   4  141.53   24.36
  -1  -5   4  138.59   24.80
  -1  -5   4  149.29   24.43
  -1   5   4  148.64   24.52
  -1   5   4  158.48   24.80
  -1   5   4  145.52   24.35
   1   5  -4  154.86   24.86
   0  -5   4    4.36    1.79
   0  -5  -4    2.77    1.23
   0   5   4    1.20    1.48
  -1  -5  -4   96.93   16.48
   1  -5   4  102.17   16.95
  -1  -5  -4   89.59   16.31
  -1  -5  -4  100.95   16.26
  -1   5  -4   96.02   16.36
  -1   5  -4   95.65   16.24
   1   5   4  108.52   16.24
  -2  -5  -4    4.85    0.94
  -2  -5  -4    2.42    1.94
  -2  -5  -4    5.35    2.91
  -2  -5  -4    7.01    2.05
  -2  -5  -4    2.88    1.10
  -2   5  -4    3.61    0.88
  -2   5  -4    1.83    1.68
  -2   5  -4    4.18    0.92
   2   5   4    4.61    0.99
  -2   5  -4    2.09    2.29
  -3  -5  -4   37.82    7.31
  -3  -5  -4   29.94    7.69
  -3   5  -4   33.67    7.40
  -3   5  -4   35.67    6.99
  -4  -5  -4    8.44    6.13
  -4   5  -4    1.27    3.93
  -4   5  -4    3.93    3.55
  -5  -5  -4    9.52   10.16
  -5   5  -4    8.14    6.41
  -5   6   4    7.10    7.08
  -4  -6   4    5.82    7.15
  -4   6   4    8.82    5.01
  -3  -6   4   31.34    4.88
  -3  -6   4   22.09    7.34
  -3   6   4   16.91    5.96
   2  -6  -4   -2.24    2.22
  -2  -6   4    1.40    1.05
  -2  -6   4    2.35    2.81
   2   6  -4    2.57    2.76
  -2   6   4    5.18    2.29
  -1  -6   4   42.58    8.00
   1  -6  -4   60.31    9.47
  -1  -6   4   43.97    8.75
   1  -6  -4   47.86    8.63
  -1   6   4   49.42    8.40
   1   6  -4   49.02    8.49
   0  -6  -4    0.36    1.18
   0  -6   4    1.97    1.89
   0   6   4    2.87    1.70
  -1  -6  -4    2.00    1.31
  -1  -6  -4    2.00    1.41
   1  -6   4    3.80    2.87
  -1  -6  -4    3.22    0.89
  -1   6  -4    2.90    0.73
   1   6   4    3.07    0.71
  -2  -6  -4    2.62    2.98
   2  -6   4    4.79    4.23
  -2  -6  -4    0.41    0.90
  -2  -6  -4    3.09    1.68
  -2  -6  -4    1.45    1.54
  -2   6  -4    0.64    0.57
  -2   6  -4    0.97    1.53
  -2   6  -4   -1.07    2.38
  -2   6  -4    1.27    0.62
   2   6   4    1.72    0.75
  -3  -6  -4   15.62    4.29
  -3  -6  -4    9.80    5.32
  -3   6  -4   16.82    2.91
  -3   6  -4   11.75    4.69
  -3   6  -4   19.74    4.47
  -4  -6  -4   -1.00    7.05
  -4   6  -4    2.38    4.55
  -5  -6  -4    4.36   10.27
  -5   6  -4   15.19    7.47
  -5   7   4    6.57    6.70
  -4  -7   4    5.84    7.82
  -4   7   4   14.40    5.11
  -4   7   4    3.98    3.68
   3  -7  -4   43.39   10.30
  -3  -7   4   56.37    8.49
  -3  -7   4   48.32   10.76
  -3   7   4   46.22    8.21
  -3   7   4   50.33    9.78
  -2  -7   4    6.04    3.48
   2  -7  -4   12.67    3.80
  -2  -7   4    6.71    1.77
  -2  -7   4    6.64    2.19
  -2   7   4    5.85    2.95
   2   7  -4   10.77    3.53
  -1  -7   4   40.31    7.82
   1  -7  -4   44.45    8.40
  -1  -7   4   42.82    8.75
   1  -7  -4   47.89    9.31
   1   7  -4   51.88    8.83
  -1   7   4   49.20    8.46
   0  -7   4   50.85    8.77
   0  -7  -4   46.81    8.51
   0   7   4   49.85    8.83
  -1  -7  -4   67.47   13.09
  -1  -7  -4   83.10   13.15
   1  -7   4   85.44   13.92
  -1   7  -4   80.26   12.91
  -2  -7  -4    2.72    1.85
   2  -7   4    4.90    4.26
  -2  -7  -4    5.46    1.70
  -2  -7  -4   -0.34    1.06
  -2   7  -4    2.04    1.64
  -2   7  -4    1.74    0.74
  -3  -7  -4   23.40    3.68
  -3  -7  -4   20.57    5.96
  -3   7  -4   11.73    4.97
  -3   7  -4   18.60    3.37
  -3   7  -4   15.19    4.35
  -4  -7  -4    1.36    5.33
  -4   7  -4   -0.04    4.46
  -5  -7  -4    6.99    9.57
  -5   7  -4    8.47    6.43
  -4  -8   4   11.20    2.94
  -4   8   4   14.86    5.30
  -4   8   4    4.67    4.48
  -3  -8   4    2.53    1.87
   3  -8  -4   -1.60    3.95
  -3  -8   4    3.91    4.74
  -3   8   4   -0.58    0.99
  -3   8   4   -1.60    2.94
  -2  -8   4   40.88    7.25
   2  -8  -4   31.70    8.48
  -2  -8   4   40.89    8.94
  -2  -8   4   42.33    7.16
   2   8  -4   45.06    8.95
  -2   8   4   42.39    7.01
  -2   8   4   45.39    8.28
  -1  -8   4    5.53    2.57
   1  -8  -4    6.30    2.91
   1  -8  -4    5.99    4.12
   1   8  -4    7.75    3.47
  -1   8   4    6.29    2.70
   0  -8   4   84.16   14.57
  -1  -8  -4    0.20    1.53
   1  -8   4   -0.48    3.16
   2  -8   4   12.54    5.46
  -2  -8  -4   10.54    2.36
  -2   8  -4   10.85    2.11
  -2   8  -4   13.63    3.08
  -3  -8  -4    0.19    1.66
  -3  -8  -4    0.42    3.77
  -3   8  -4   -3.02    2.67
  -3   8  -4    0.71    1.07
  -4  -8  -4    0.91    6.12
  -4   8  -4    9.58    5.37
  -4   8  -4    8.24    2.05
  -4  -9   4   11.31    3.00
  -4   9   4    8.29    2.55
  -3  -9   4    3.42    2.10
  -3  -9   4    7.42    6.38
   3  -9  -4    7.76    4.69
  -3   9   4    5.10    3.50
  -3   9   4    2.37    1.36
   2  -9  -4   20.61    5.72
  -2  -9   4   19.40    3.98
   2  -9  -4   20.43    7.33
  -2  -9   4   32.32    6.92
  -2  -9   4   15.47    4.04
  -2   9   4   37.42    5.74
   2   9  -4   19.76    5.82
  -2   9   4   23.40    3.74
   1  -9  -4   46.66    9.73
  -1  -9   4   49.60    9.40
   1  -9  -4   50.37   10.60
   1   9  -4   49.94   10.19
  -1   9   4   63.36    9.71
   0  -9   4   19.44    4.87
   0  -9  -4   16.23    5.53
   1  -9   4   34.61    7.77
  -2  -9  -4    2.62    1.47
   2  -9   4    7.17    4.58
  -2   9  -4    5.11    2.47
  -2   9  -4    1.77    0.99
  -3  -9  -4    4.83    2.11
  -3  -9  -4    7.16    4.87
  -3   9  -4    3.00    1.40
  -4  -9  -4   -4.18    6.92
  -4   9  -4    0.57    4.49
  -4   9  -4    0.49    1.61
  -4 -10   4   29.46    5.71
  -4  10   4   28.58    5.34
  -3 -10   4    2.35    2.23
  -3 -10   4   10.27    7.31
  -3  10   4    2.09    1.38
  -3  10   4    3.85    3.42
  -2 -10   4   35.21    9.09
   2 -10  -4   36.34    9.23
  -2 -10   4   37.72    6.85
  -2  10   4   38.91    6.57
   2  10  -4   27.74    8.23
  -2  10   4   56.42    8.41
  -1 -10   4   -0.54    2.95
   1 -10  -4   -2.24    4.39
   1  10  -4    3.92    3.70
  -1  10   4    1.94    2.95
   0 -10  -4   71.77   13.79
   0 -10   4   69.60   12.69
   1 -10   4   15.89    5.44
  -2 -10  -4   31.31    6.14
   2 -10   4   31.21    8.47
  -2  10  -4   38.20    6.02
  -3 -10  -4   -1.94    2.15
  -3 -10  -4   -4.41    4.49
   3 -10   4   -0.34    6.79
  -3  10  -4    0.11    1.33
  -4 -10  -4   23.61    4.50
  -4 -10  -4   21.45    9.52
  -4  10  -4   22.82    4.08
  -4  10  -4    2.61    5.85
  -4 -11   4    4.30    3.11
  -4  11   4    5.88    2.40
  -3 -11   4    0.42    2.45
  -3  11   4    4.62    4.22
  -3  11   4    0.44    1.72
   3  11  -4    7.30    5.54
   2 -11  -4   -1.83    5.44
  -2 -11   4   -4.36    1.53
  -2 -11   4   -1.65    4.48
  -2  11   4    0.68    1.07
  -2  11   4    2.64    3.31
   2  11  -4    5.32    4.09
   1 -11  -4    2.26    4.97
  -1 -11   4   10.99    3.69
   1  11  -4    0.63    3.92
  -1  11   4    4.29    3.49
   0 -11   4   13.38    4.49
   0 -11  -4    2.59    5.38
   1 -11   4   23.69    6.81
   1  11   4   20.50    6.78
  -2 -11  -4    1.39    1.60
   2 -11   4  -10.63    4.50
  -2  11  -4    2.09    1.20
  -3 -11  -4    5.50    7.41
  -3 -11  -4    1.28    2.58
   3 -11   4    1.66    8.30
  -3  11  -4    7.91    1.95
  -4 -11  -4   10.62    9.58
  -4 -11  -4   -1.14    2.70
  -4  11  -4   -0.77    4.72
  -4  11  -4   -0.62    1.92
  -4 -12   4    1.86    3.02
  -4  12   4    5.40    2.46
  -3 -12   4    4.74    2.93
   3  12  -4    4.80    4.80
  -3  12   4    7.52    2.16
   2 -12  -4   15.22    8.41
  -2 -12   4   29.72    8.70
  -2 -12   4   20.02    4.77
  -2  12   4   26.25    4.38
   2  12  -4   19.89    7.48
  -2  12   4   21.20    6.32
   1 -12  -4    3.63    5.72
  -1 -12   4   -0.04    3.86
   1  12  -4    4.08    4.39
   0 -12  -4   69.80   13.85
   0 -12   4   61.76   12.37
   0  12  -4   61.86   12.91
   1 -12   4    4.98    5.65
  -1 -12  -4    3.39    5.51
   1  12   4    6.68    4.04
   2 -12   4   11.87    7.00
  -2 -12  -4   21.80    4.05
  -2  12  -4   18.25    3.65
   3 -12   4    4.35    8.79
  -3 -12  -4   -1.83    2.54
  -3  12  -4   -0.06    1.78
  -4 -12  -4   -4.21    7.25
  -4 -12  -4    8.52    3.27
  -4  12  -4    4.72    2.47
   3 -13  -4   22.32   11.01
  -3 -13   4    9.78    3.65
  -3  13   4   12.63    3.07
   3  13  -4   11.99    7.24
   2 -13  -4    0.77    6.95
  -2  13   4    1.84    4.49
   2  13  -4    2.74    5.45
  -2  13   4    1.05    1.94
   1 -13  -4   80.16   13.25
  -1 -13   4   45.24   10.34
   1  13  -4   44.57   11.07
   0 -13  -4    2.01    6.31
   0 -13   4   11.05    5.05
   0  13  -4    4.07    3.97
  -1 -13  -4   23.63    7.94
   1 -13   4   20.14    7.77
   1  13   4   12.68    5.46
   2 -13   4    5.66    8.20
  -2 -13  -4    3.79    2.22
  -2  13  -4    2.41    2.00
  -3 -13  -4    1.53    2.82
   3 -13   4    6.33   10.34
  -3  13  -4    7.05    2.21
   3 -14  -4   -1.63    9.19
  -3 -14   4    1.40    3.09
   3  14  -4   -0.66    5.78
   2 -14  -4    5.09    8.72
   2  14  -4    9.25    6.59
   1 -14  -4   12.17    8.09
   1  14  -4    0.22    5.09
   0 -14  -4    0.13    7.23
   0 -14   4   12.53    6.84
   0  14  -4    3.94    5.53
  -1 -14  -4    1.52    7.34
   1 -14   4   -3.36    6.23
   1  14   4    0.51    4.34
   2 -14   4    8.83   10.04
  -2  14  -4   -0.19    1.94
   3 -14   4    3.85    9.45
  -3 -14  -4    2.03    3.01
   2 -15  -4   -6.10    7.06
   2  15  -4    3.58    6.67
   1 -15  -4   30.20   10.79
   1  15  -4   10.08    6.90
   0 -15  -4   -6.81   11.85
   0 -15   4   -3.84    5.29
   0  15  -4   -1.82    5.74
   1 -15   4   21.40   10.26
  -1 -15  -4   85.21   14.56
   1  15   4   14.28    6.61
   2 -15   4    5.56    8.56
   2 -16  -4    1.57   11.32
   2  16  -4    6.15    6.93
   1 -16  -4   10.56    8.80
   1  16  -4    1.80    6.03
   0 -16  -4    9.62    8.88
   0  16  -4    0.93    6.23
   1 -16   4  -15.68    7.66
   1  16   4   -3.28    5.71
   2 -16   4    9.30   10.59
   2  16   4    0.36    5.87
   1 -17  -4   -0.61   10.73
   1  17  -4    9.13    7.04
   0 -17  -4   -7.27    9.35
   0  17  -4   -4.30    7.83
   0  17   4   -0.62    6.13
   1 -17   4   -3.00   10.07
  -1  17  -4    1.11    7.77
   1  17   4   -2.43    6.23
  -5   0   5   12.88    7.03
  -4   0   5    3.15    4.68
  -3   0   5    6.67    2.70
  -3   0   5    5.30    3.38
  -2   0   5   -0.14    1.98
  -2   0   5    1.30    1.36
   1   0  -5   87.44   14.96
  -1   0   5   93.32   14.64
  -1   0   5   89.55   14.89
  -1   0   5   85.31   14.63
  -1   0   5   88.03   14.73
   0   0   5    0.12    0.22
   0   0  -5    0.14    0.49
   0   0   5    0.56    0.67
   0   0  -5   -0.03    0.59
   0   0  -5    0.17    0.68
   0   0  -5    0.32    0.26
  -1   0  -5   16.01    3.16
  -1   0  -5   14.94    3.23
  -1   0  -5   24.01    3.53
  -1   0  -5   24.94    3.90
  -4   0  -5    1.78    3.60
  -4   0  -5   -0.04    3.88
  -5   0  -5   -8.43    5.96
  -5   0  -5    9.21    7.65
  -5   0  -5   -0.49    6.65
  -5   0  -5    2.51    5.90
  -5  -1   5   16.41    8.14
  -5   1   5   14.00    8.26
  -4  -1   5    0.74    4.90
  -4  -1   5    0.99    4.28
  -4   1   5   -0.70    4.10
  -4   1   5    4.59    4.78
  -3  -1   5   97.40   15.82
  -3   1   5   94.19   15.66
  -3   1   5   78.76   16.08
  -2  -1   5   39.98    8.43
  -2  -1   5   56.07    8.52
  -2   1   5   46.28    9.08
  -2   1   5   52.85    8.34
  -1  -1   5  212.49   37.49
  -1  -1   5  225.31   37.32
  -1  -1   5  244.33   37.32
  -1  -1   5  219.38   37.46
   1  -1  -5  223.95   37.62
  -1   1   5  224.14   37.64
   1   1  -5  241.33   37.68
  -1   1   5  224.69   37.31
  -1   1   5  224.96   37.31
   0  -1  -5   16.30    2.58
   0  -1   5   14.18    2.58
   0  -1  -5   18.33    2.70
   0  -1   5   17.83    2.62
   0  -1  -5   12.03    2.09
   0  -1   5   10.87    2.09
   0  -1  -5   11.50    2.19
   0   1   5   11.31    2.08
   0   1  -5   12.65    2.19
   0   1  -5   13.90    2.32
   0   1   5   13.93    2.06
   0   1  -5   17.71    2.78
   0   1  -5   10.98    2.08
  -1  -1  -5  128.22   20.64
  -1  -1  -5  115.73   20.56
  -1  -1  -5  127.36   20.75
  -1  -1  -5  125.13   20.56
  -1   1  -5  120.18   20.67
  -1   1  -5  129.18   20.56
  -2  -1  -5    1.29    1.81
  -2   1  -5    2.07    1.84
  -3  -1  -5   27.94    6.14
  -4  -1  -5   -3.57    3.73
  -4   1  -5   -0.46    3.58
  -5  -1  -5    2.31    7.00
  -5  -1  -5    2.60    7.24
  -5  -1  -5    7.26    5.49
  -5   1  -5    7.82    7.06
  -5   1  -5    6.52    6.08
  -5   1  -5    0.07    8.31
  -5  -2   5   -2.20    7.01
  -5   2   5    7.39    6.42
  -4  -2   5   29.49    7.55
  -4   2   5   31.77    7.41
  -4   2   5   23.56    7.52
  -3  -2   5    9.72    3.45
  -3   2   5    6.75    2.78
  -3   2   5    3.61    3.29
  -2  -2   5  297.87   52.80
  -2  -2   5  341.37   53.01
  -2  -2   5  333.57   52.65
  -2   2   5  305.63   53.14
   1  -2  -5    8.28    2.74
   1  -2  -5   12.40    2.76
  -1  -2   5   15.32    2.51
  -1  -2   5   16.68    2.80
  -1  -2   5   13.33    2.11
  -1  -2   5   12.81    2.08
   1   2  -5   18.46    3.21
  -1   2   5   10.60    2.05
  -1   2   5   13.53    2.92
  -1   2   5   10.56    2.08
   0  -2   5  150.61   25.16
   0  -2  -5  131.36   25.18
   0  -2   5  148.42   25.06
   0  -2  -5  149.76   25.10
   0  -2  -5  162.34   24.89
   0  -2   5  150.84   25.06
   0  -2   5  142.54   24.88
   0   2  -5  150.51   24.98
   0   2   5  149.22   24.89
   0   2  -5  157.39   24.89
   0   2   5  159.29   24.87
  -1  -2  -5   66.66   10.64
  -1  -2  -5   66.90   10.36
  -1  -2  -5   64.25   10.29
  -1  -2  -5   65.08   10.29
   1  -2   5   50.90   10.97
  -1   2  -5   58.23   10.64
  -1   2  -5   63.54   10.29
  -1   2  -5   62.45   10.29
   1   2   5   54.51   10.29
  -2  -2  -5    7.15    2.79
  -2   2  -5   18.80    3.41
  -3  -2  -5    1.98    2.74
  -3   2  -5   -0.52    2.49
  -4  -2  -5   -1.63    3.52
  -4  -2  -5    2.86    5.09
  -4   2  -5   -3.38    3.65
  -4   2  -5    2.33    3.99
  -5  -2  -5    3.56    7.07
  -5   2  -5   -4.53    6.73
  -5  -3   5   11.03    9.09
  -5   3   5    1.52    6.32
  -4  -3   5    2.81    5.15
  -4   3   5   -2.00    3.91
  -3  -3   5   28.95    6.00
  -3   3   5   21.57    5.92
  -2  -3   5   86.49   13.55
  -2  -3   5   78.76   13.80
  -2  -3   5   77.48   13.52
  -2  -3   5   77.49   13.66
  -2  -3   5   85.63   14.05
  -2   3   5   83.80   13.52
  -2   3   5   89.85   14.21
  -1  -3   5    0.87    0.85
  -1  -3   5    0.50    0.52
   1  -3  -5   -0.23    1.26
  -1  -3   5    0.01    1.41
  -1  -3   5    1.22    0.44
   1  -3  -5    2.31    1.26
  -1   3   5    0.35    0.33
   1   3  -5    0.39    1.39
  -1   3   5   -1.34    1.28
  -1   3   5    0.99    0.45
  -1   3   5    1.14    0.56
   0  -3  -5    0.16    1.00
   0  -3   5    1.08    1.83
   0  -3  -5    0.26    0.90
   0  -3  -5   -0.06    0.36
   0  -3   5    0.37    0.30
   0  -3   5    1.47    1.18
   0   3  -5    0.36    0.34
   0   3  -5   -0.34    0.86
   0   3   5    0.25    0.18
   0   3   5   -0.12    1.13
   0   3   5    0.08    0.22
  -1  -3  -5   41.61    6.49
  -1  -3  -5   40.63    6.50
  -1  -3  -5   39.09    6.94
   1  -3   5   38.65    7.16
   1   3   5   33.64    6.48
  -1   3  -5   38.10    6.49
  -1   3  -5   40.55    6.49
  -1   3  -5   43.28    7.03
  -2  -3  -5    2.35    2.02
  -2  -3  -5    3.17    1.54
  -2   3  -5    5.10    2.29
  -2   3  -5    5.23    1.70
  -3  -3  -5   27.21    5.66
  -3  -3  -5   19.79    5.03
  -3   3  -5   14.59    4.51
  -3   3  -5   16.23    4.34
  -4  -3  -5   -0.90    5.51
  -4  -3  -5    1.95    3.78
  -4   3  -5    3.74    3.92
  -4   3  -5    1.86    3.61
  -5  -3  -5    4.96    9.01
  -5   3  -5    0.48    6.53
  -5  -4   5   -3.09    7.92
  -5  -4   5   -1.07    4.21
  -5   4   5   -1.33    5.44
  -4  -4   5   50.54   10.49
  -4   4   5   28.65    8.14
  -3  -4   5   18.17    4.76
  -3   4   5   11.27    4.12
  -2  -4   5  134.51   22.24
  -2  -4   5  121.02   21.67
  -2  -4   5  134.62   21.70
  -2  -4   5  138.36   21.89
   2   4  -5  114.55   22.58
  -2   4   5  132.92   21.66
  -2   4   5  130.30   22.27
  -2   4   5  128.32   21.84
  -2   4   5  139.19   21.67
  -1  -4   5    6.18    1.51
  -1  -4   5    9.23    2.55
  -1  -4   5    7.25    1.55
   1  -4  -5   10.32    2.43
  -1   4   5   10.93    2.51
  -1   4   5    8.34    1.49
  -1   4   5   11.10    1.85
   1   4  -5    8.20    2.52
  -1   4   5    9.54    1.54
   0  -4   5   97.84   16.73
   0  -4  -5   97.72   16.78
   0  -4  -5  106.36   16.68
   0   4   5   97.03   16.69
   0   4   5  100.55   16.84
   0   4   5  104.50   16.45
   0   4  -5   90.77   16.72
  -1  -4  -5   35.63    5.71
  -1  -4  -5   32.92    6.11
  -1  -4  -5   34.11    5.72
   1  -4   5   39.35    6.76
  -1   4  -5   31.70    5.71
   1   4   5   33.81    5.69
  -1   4  -5   56.00    7.05
  -1   4  -5   33.84    5.70
  -2  -4  -5  136.55   22.73
  -2  -4  -5  139.28   23.02
  -2  -4  -5  149.22   23.33
  -2  -4  -5  133.84   22.54
  -2   4  -5  137.72   23.11
  -2   4  -5  132.92   22.79
  -3  -4  -5   -2.58    3.01
  -3  -4  -5    1.48    2.81
  -3   4  -5    4.76    3.08
  -3   4  -5    1.79    2.39
  -4  -4  -5    9.30    5.89
  -4  -4  -5   10.32    4.77
  -4   4  -5    7.58    4.33
  -4   4  -5   14.35    5.14
  -5  -4  -5    4.80    8.56
  -5   4  -5    7.64    6.20
  -5   5   5   12.48    7.11
  -4  -5   5   -7.17    4.60
  -4   5   5    2.26    4.31
  -3  -5   5   -1.30    3.17
  -3   5   5   -2.34    2.66
  -2  -5   5    3.85    2.57
   2  -5  -5    1.18    2.26
  -2  -5   5    1.63    1.01
  -2   5   5    2.48    0.73
  -2   5   5    2.40    0.63
  -2   5   5    3.33    2.28
   2   5  -5    1.45    2.36
  -2   5   5    0.15    1.34
  -1  -5   5    1.89    2.01
   1  -5  -5    3.59    1.83
  -1  -5   5    1.67    0.76
  -1  -5   5    0.28    0.92
  -1   5   5    1.50    0.95
  -1   5   5   -0.26    1.58
  -1   5   5    0.34    0.50
   1   5  -5    1.16    1.68
   0  -5  -5   34.93    6.68
   0  -5   5   39.55    6.88
   0   5   5   41.89    7.29
   0   5   5   38.90    6.40
   0   5  -5   40.74    6.87
   1  -5   5   55.15    8.36
  -1  -5  -5   43.18    7.45
  -1  -5  -5   47.84    7.80
  -1   5  -5   47.58    7.43
   1   5   5   39.98    7.41
  -2  -5  -5    6.92    3.15
  -2  -5  -5    7.45    1.42
  -2  -5  -5    7.26    2.59
  -2  -5  -5    9.09    2.27
  -2  -5  -5    7.94    1.68
  -2  -5  -5    5.84    1.52
  -2   5  -5    6.26    2.03
  -2   5  -5    7.80    3.01
  -2   5  -5    6.26    1.40
   2   5   5    7.93    1.47
  -2   5  -5    8.00    1.41
  -3  -5  -5    0.55    3.29
  -3  -5  -5    2.53    2.96
  -3   5  -5    4.61    3.23
  -3   5  -5    0.30    2.47
  -4  -5  -5   15.79    6.44
  -4   5  -5    1.96    4.59
  -5   5  -5    0.94    7.44
  -5   6   5    9.96    6.44
  -4  -6   5   13.68    7.30
  -4   6   5   22.10    6.40
  -3  -6   5   19.81    6.35
  -3  -6   5   19.43    3.86
  -3   6   5   25.06    5.74
  -2  -6   5   31.04    7.02
   2  -6  -5   40.32    7.24
  -2  -6   5   33.26    5.79
   2   6  -5   30.02    7.01
  -2   6   5   44.76    7.23
  -2   6   5   26.78    5.90
  -2   6   5   37.25    5.70
   1  -6  -5    8.75    3.41
  -1  -6   5    8.46    1.99
   1  -6  -5    8.73    2.75
  -1  -6   5   10.18    3.17
  -1   6   5    5.02    2.46
   1   6  -5    9.80    2.90
   0  -6   5  105.13   17.61
   0  -6  -5  101.54   17.44
   0   6   5  107.60   17.74
   1  -6   5    9.06    3.23
  -1  -6  -5    5.01    1.93
  -1  -6  -5    4.85    1.20
   1   6   5    6.06    1.07
  -1   6  -5    5.25    1.12
  -2  -6  -5   51.16   10.04
  -2  -6  -5   44.84    7.16
  -2  -6  -5   45.34    7.64
   2  -6   5   51.05    9.06
  -2  -6  -5   37.26    7.33
  -2   6  -5   49.61    8.54
  -2   6  -5   43.39    7.09
   2   6   5   46.88    7.11
  -2   6  -5   37.47    7.07
  -2   6  -5   40.63    7.38
  -3  -6  -5    5.35    4.09
  -3  -6  -5    4.10    3.16
  -3   6  -5    1.53    3.31
  -3   6  -5    8.33    3.00
  -3   6  -5    6.26    1.41
  -4  -6  -5   10.78    7.48
  -4   6  -5   10.90    4.90
  -5  -6  -5   -0.32    8.68
  -5   6  -5   -2.04    5.36
  -5   7   5   12.31    7.47
  -4  -7   5   19.20    8.32
  -4   7   5   14.08    5.53
  -3  -7   5   58.62   12.14
  -3  -7   5   54.48    9.21
   3  -7  -5   33.10   10.64
  -3   7   5   72.95   11.03
  -2  -7   5   27.96    4.90
  -2  -7   5   29.06    6.51
   2  -7  -5   22.34    6.14
   2   7  -5   33.52    6.84
  -2   7   5   27.72    6.10
  -1  -7   5  133.90   23.78
   1  -7  -5  149.89   24.06
  -1  -7   5  133.52   23.27
   1  -7  -5  141.13   23.61
   1   7  -5  154.94   23.81
  -1   7   5  134.70   23.63
   0  -7   5   44.04    7.00
   0  -7  -5   31.35    6.62
   0   7   5   36.89    7.15
   1  -7   5   45.58    8.06
  -1  -7  -5   39.68    6.72
  -1   7  -5   36.95    6.41
  -2  -7  -5    1.28    1.08
  -2  -7  -5    0.97    1.54
  -2  -7  -5    1.39    1.68
   2  -7   5   -0.69    3.88
  -2   7  -5    1.10    1.46
   2   7   5    1.28    0.81
  -2   7  -5    1.20    0.70
  -3  -7  -5   -1.41    4.42
  -3  -7  -5    4.21    1.65
  -3   7  -5   -0.85    1.98
   3   7   5   -1.24    1.22
  -3   7  -5    0.83    1.05
  -3   7  -5    0.57    3.19
  -4  -7  -5   -3.71    5.13
  -4   7  -5    4.11    3.77
  -5  -7  -5    6.25    9.28
  -4  -8   5    5.54    2.40
  -4  -8   5   -2.69    6.77
  -4   8   5    5.73    4.64
   3  -8  -5   -4.26    3.72
  -3  -8   5    5.06    2.02
  -3  -8   5    3.00    5.19
  -3   8   5    1.70    3.44
  -3   8   5    2.67    1.19
   2  -8  -5    8.19    4.29
  -2  -8   5   21.35    4.96
  -2  -8   5   11.47    2.32
  -2   8   5    8.78    1.99
   2   8  -5   12.15    4.52
  -2   8   5   15.97    3.93
  -1  -8   5    4.64    2.10
   1  -8  -5    1.19    3.82
   1  -8  -5    0.54    2.29
   1   8  -5    2.76    2.81
  -1   8   5   -0.22    2.26
   0  -8  -5    2.35    1.87
   0  -8   5    4.76    2.70
   1  -8   5   -3.21    3.32
   2  -8   5   19.35    5.93
  -2  -8  -5   17.19    3.16
  -2   8  -5   20.13    3.79
  -2   8  -5   15.10    2.95
  -3  -8  -5    3.01    4.32
  -3  -8  -5    4.54    1.98
  -3   8  -5    2.24    3.74
  -3   8  -5    5.01    1.41
  -4  -8  -5    3.16    6.20
  -4   8  -5    3.15    1.74
  -4   8  -5    1.61    4.61
  -4  -9   5    8.02    2.78
  -4  -9   5   15.49    8.81
  -4   9   5    7.80    2.22
  -4   9   5    4.28    4.65
  -3  -9   5   31.90    9.29
  -3  -9   5   36.68    6.77
   3  -9  -5   25.37    8.89
   3   9  -5   13.72    8.37
  -3   9   5   42.23    6.39
  -3   9   5   46.99    8.67
   2  -9  -5    5.56    3.92
  -2  -9   5    4.14    4.20
  -2  -9   5    3.30    1.60
  -2   9   5    3.98    3.10
  -2   9   5    2.99    1.07
   2   9  -5    5.73    3.55
   1  -9  -5   84.43   14.50
   1  -9  -5   73.55   14.01
  -1  -9   5   79.55   13.50
   1   9  -5   72.47   14.04
  -1   9   5   81.30   13.90
   0  -9   5    0.54    2.88
   1  -9   5   44.95    9.20
   2  -9   5   22.26    6.53
  -2  -9  -5   22.28    4.01
  -2   9  -5   21.25    3.85
   3  -9   5   34.57   12.43
  -3  -9  -5   40.69    6.94
  -3  -9  -5   27.12    8.89
  -3   9  -5   41.02    6.56
  -3   9  -5   25.63    8.22
  -4  -9  -5    4.07    7.92
  -4   9  -5   -0.37    1.60
  -4   9  -5   -0.49    4.68
  -4 -10   5    7.96    3.29
  -4 -10   5   10.63    9.37
  -4  10   5   11.01    2.78
  -3 -10   5    5.33    6.00
  -3 -10   5    6.94    2.48
  -3  10   5    5.65    1.72
   3  10  -5    3.17    5.33
  -3  10   5    5.08    4.08
  -2 -10   5    0.40    1.56
   2 -10  -5    3.49    3.75
   2 -10  -5    5.27    5.43
  -2 -10   5   -3.33    3.53
   2  10  -5    3.18    3.64
  -2  10   5    0.67    0.98
  -2  10   5    6.48    3.36
   1 -10  -5   26.92    8.04
  -1 -10   5   39.71    6.61
   1  10  -5   30.04    7.22
  -1  10   5   25.96    6.79
   0 -10   5   16.26    5.20
   0 -10  -5   28.98    6.99
   0  10  -5   22.61    5.69
   1 -10   5   34.68    8.13
  -2 -10  -5    4.23    1.69
   2 -10   5    7.27    5.73
  -2  10  -5    4.43    1.34
  -3 -10  -5    4.11    2.61
  -3 -10  -5    7.51    6.08
   3 -10   5    8.21    6.37
  -3  10  -5    4.86    1.71
  -4 -10  -5    4.73    7.40
  -4 -10  -5    2.02    2.50
  -4  10  -5   -2.86    1.87
  -4  10  -5    5.43    5.34
  -4 -11   5  -10.85    9.14
  -4 -11   5   -0.33    2.68
  -4  11   5    2.35    2.13
  -3 -11   5   27.23    4.41
  -3 -11   5   20.82    7.96
  -3  11   5   15.69    3.50
   3  11  -5   17.56    7.13
  -3  11   5   11.42    5.70
   2 -11  -5   -5.05    5.58
  -2 -11   5    2.57    4.50
  -2 -11   5   -2.53    1.70
  -2  11   5   -0.16    3.29
   2  11  -5    0.19    4.41
  -2  11   5    3.26    1.20
   1 -11  -5    9.89    5.50
  -1 -11   5   20.85    4.62
   1  11  -5   11.72    5.43
  -1  11   5   19.81    5.22
   0 -11  -5   11.05    5.74
   0 -11   5   11.51    4.30
   0  11  -5    3.86    3.91
   1 -11   5   37.43    8.56
  -2 -11  -5    0.70    1.65
   2 -11   5   -0.39    5.92
  -2  11  -5    2.02    1.34
  -3 -11  -5   23.74    4.52
  -3 -11  -5    8.40    8.55
   3 -11   5   10.30    7.92
  -3  11  -5   20.50    3.92
  -4 -11  -5    4.07    2.77
  -4  11  -5    2.56    2.47
  -4  11  -5    6.40    6.24
  -4 -12   5    0.46    3.09
  -4  12   5    5.42    2.44
  -3 -12   5   -3.78    7.42
  -3 -12   5   12.03    3.49
  -3  12   5   10.94    2.83
   3  12  -5    6.90    5.44
  -2 -12   5   27.40   10.29
   2 -12  -5   30.28   11.44
  -2  12   5   58.99   10.41
   2  12  -5   32.99   10.44
  -2  12   5   56.68    8.28
   1 -12  -5   26.46    8.67
   1  12  -5   22.09    6.64
   0 -12   5   93.39   17.33
   0 -12  -5   92.30   18.54
   0  12  -5  102.47   17.59
  -1 -12  -5   -7.72    5.64
   1 -12   5    1.03    5.50
   2 -12   5   10.15    6.46
  -2 -12  -5    9.05    2.69
  -2  12  -5   11.04    2.42
   3 -12   5   -3.14    6.54
  -3 -12  -5    1.21    2.52
  -3  12  -5   -0.22    1.91
  -3 -13   5    2.74    2.85
   3 -13  -5    2.57    9.15
   3  13  -5   -2.64    5.77
  -3  13   5    3.71    2.26
   2 -13  -5    5.08    8.12
   2  13  -5    9.03    5.78
  -2  13   5    3.43    4.93
   1 -13  -5   -1.11    6.65
   1  13  -5    6.20    4.92
   0 -13   5   10.31    5.51
   0 -13  -5   -6.98    5.88
   0  13  -5    8.56    5.31
   1 -13   5    0.00    6.04
  -1 -13  -5    4.41    6.26
   1  13   5   -0.13    4.11
   2 -13   5   -2.32    7.84
  -2 -13  -5    1.71    2.08
  -2  13  -5   -1.83    1.71
   3 -13   5   -3.62    8.11
  -3 -13  -5    5.35    2.86
  -3  13  -5    0.34    2.34
   3 -14  -5    0.98    7.95
  -3 -14   5    1.38    3.07
   3  14  -5    1.63    5.85
   2 -14  -5   11.65    9.45
   2  14  -5   23.09    8.53
  -2  14   5   35.59    8.00
   1 -14  -5   -1.17    6.64
   1  14  -5   -6.43    5.04
   0 -14  -5   36.24   11.21
   0 -14   5   34.00    8.36
   0  14  -5   22.72    8.72
   1 -14   5   -9.34    7.20
  -1 -14  -5   -7.46    7.63
   1  14   5   -3.61    4.71
   2 -14   5   20.99   10.71
  -2  14  -5    9.83    3.00
   3 -14   5    1.48   11.34
  -3 -14  -5   -0.35    2.98
   2 -15  -5   -8.74    8.90
   2  15  -5    1.55    6.04
   1 -15  -5   17.21    9.10
   1  15  -5    5.30    6.42
   0 -15   5   10.08    7.60
   0 -15  -5   -4.81    7.89
   0  15  -5   -0.43    5.87
  -1 -15  -5    6.38   10.53
   1 -15   5    9.52    9.03
   1  15   5    3.60    5.89
   2 -15   5    6.63    9.54
   2 -16  -5    2.02    8.39
   2  16  -5    6.20    6.81
   1 -16  -5   13.22    9.99
   1  16  -5   10.63    7.64
   0 -16  -5   33.41   10.95
   0  16  -5    0.95    6.61
   1 -16   5    4.22    9.45
   1  16   5    4.87    6.69
   2 -16   5    1.08   11.22
   1 -17  -5    6.82   11.54
   1  17  -5    3.65    7.51
   0 -17  -5    8.88    9.45
   0  17   5   -8.79    4.61
   0  17  -5    4.91    8.39
   1 -17   5   12.90    9.89
   1  17   5    4.63    6.24
  -1  17  -5   24.17    9.40
  -5   0   6    0.77    6.72
  -4   0   6   19.41    6.21
  -3   0   6    1.52    2.38
  -3   0   6    3.56    3.30
  -2   0   6   37.91    7.58
  -2   0   6   39.30    6.56
  -2   0   6   40.30    6.85
  -1   0   6   -0.09    0.72
  -1   0   6    0.66    0.45
  -1   0   6    1.60    1.17
  -1   0   6    0.15    0.34
   1   0  -6    0.90    1.16
   0   0  -6    7.24    1.25
   0   0   6    9.38    1.84
   0   0  -6   10.58    1.88
   0   0  -6    5.65    1.59
   0   0   6    5.92    1.22
   0   0  -6    8.72    1.63
  -1   0  -6   -0.05    0.72
  -1   0  -6    1.58    1.26
  -1   0  -6    0.98    0.38
  -1   0  -6   -1.33    1.36
  -1   0  -6   -0.02    0.70
  -2   0  -6   64.32   11.62
  -2   0  -6   73.54   11.97
  -3   0  -6    2.52    3.07
  -3   0  -6    4.71    2.61
  -4   0  -6   11.05    5.29
  -4   0  -6    6.04    4.58
  -5   0  -6    1.13    5.74
  -5   0  -6   -1.13    6.43
  -5   0  -6   -0.01    5.91
  -5   0  -6   14.30    8.58
  -5  -1   6    4.76    7.56
  -5   1   6    2.23    6.98
  -4  -1   6   22.08    7.28
  -4   1   6   33.55    7.80
  -3  -1   6    5.90    3.86
  -3  -1   6   14.60    3.44
  -3   1   6    9.43    3.00
  -3   1   6    4.19    3.41
  -2  -1   6   38.82    5.67
  -2   1   6   34.04    6.13
  -2   1   6   26.50    4.88
  -2   1   6   30.04    5.12
  -1  -1   6   24.85    3.97
  -1  -1   6   19.30    3.38
   1  -1  -6   18.89    3.91
  -1  -1   6   23.75    3.83
  -1  -1   6   21.39    3.40
   1   1  -6   18.76    4.00
   1   1  -6   25.75    4.29
  -1   1   6   19.72    4.12
  -1   1   6   17.89    3.35
  -1   1   6   20.29    3.38
   0  -1  -6  205.99   32.52
   0  -1  -6  201.80   32.67
   0  -1   6  198.13   32.67
   0  -1  -6  187.83   32.67
   0  -1   6  187.47   32.43
   0  -1  -6  203.30   32.43
   0   1  -6  197.06   32.55
   0   1  -6  203.48   32.52
   0   1   6  209.40   32.41
   0   1  -6  196.90   32.43
   0   1   6  178.55   32.42
   0   1  -6  196.60   32.66
  -1  -1  -6    8.48    1.96
  -1  -1  -6   13.18    2.50
  -1  -1  -6    7.21    1.48
  -1  -1  -6    7.73    1.69
  -1  -1  -6   11.68    2.01
  -1  -1  -6    7.48    1.47
  -1   1  -6   11.67    2.36
  -1   1  -6   11.35    1.77
  -1   1  -6    9.98    2.42
  -1   1  -6    8.77    1.50
  -2  -1  -6  124.96   19.81
  -2  -1  -6  123.88   20.09
  -2   1  -6  106.47   19.88
  -3  -1  -6   -0.76    2.80
  -3   1  -6    1.49    2.55
  -4  -1  -6   21.06    5.02
  -4  -1  -6   11.76    5.27
  -4   1  -6    3.02    3.74
  -4   1  -6   13.51    4.68
  -5  -1  -6   -1.59    7.42
  -5   1  -6    0.05    5.99
  -5   1  -6    2.00    5.45
  -5   1  -6   -5.68    5.28
  -5  -2   6    1.77    7.35
  -5   2   6   11.69    7.92
  -4  -2   6   -0.29    4.54
  -4   2   6   -2.75    4.23
  -3  -2   6   40.93    7.37
  -3   2   6   21.12    7.14
  -3   2   6   42.76    6.89
  -2  -2   6   44.62    7.02
  -2  -2   6   33.26    6.16
  -2   2   6   39.45    7.33
  -2   2   6   43.78    6.34
  -2   2   6   35.75    6.16
  -1  -2   6   94.81   15.50
  -1  -2   6   94.18   15.24
   1  -2  -6   87.18   15.57
  -1  -2   6   87.90   15.23
   1  -2  -6   96.95   15.61
  -1  -2   6   91.58   15.47
  -1   2   6   91.44   15.67
   1   2  -6   96.42   15.63
  -1   2   6   94.46   15.23
  -1   2   6   91.16   15.22
   0  -2  -6  114.82   18.18
   0  -2  -6  103.76   18.45
   0  -2   6  106.55   18.48
   0  -2  -6  102.21   18.42
   0  -2   6  106.99   18.18
   0  -2   6  106.21   18.40
   0   2   6  105.35   18.17
   0   2  -6  121.97   18.56
   0   2  -6  111.94   18.28
   0   2  -6  114.69   18.18
   0   2   6  115.96   18.15
   1  -2   6   85.17   13.74
  -1  -2  -6   80.91   13.25
  -1  -2  -6   80.73   13.18
  -1  -2  -6   76.31   13.18
  -1  -2  -6   84.40   13.59
  -1   2  -6   83.75   13.18
  -1   2  -6   74.03   13.49
  -1   2  -6   82.81   13.18
   1   2   6   77.03   13.18
  -1   2  -6   75.60   13.29
  -2  -2  -6   44.33    8.45
  -2   2  -6   46.52    8.18
  -3  -2  -6    6.27    3.37
  -3   2  -6   12.55    3.64
  -4  -2  -6    2.17    4.81
  -4  -2  -6    5.76    5.55
  -4  -2  -6   -2.07    2.99
  -4   2  -6    1.50    3.71
  -4   2  -6    3.67    4.02
  -5  -2  -6    4.56    8.25
  -5   2  -6    4.26    5.38
  -5   2  -6    2.39    6.81
  -5  -3   6    7.81    8.34
  -5   3   6    7.41    6.52
  -4   3   6   16.02    5.94
  -3  -3   6   96.15   17.48
  -3   3   6   87.65   17.45
  -3   3   6  109.30   16.98
   2  -3  -6   31.76    6.26
  -2  -3   6   30.32    5.12
  -2  -3   6   34.43    5.18
  -2  -3   6   38.06    5.63
  -2  -3   6   44.61    6.32
  -2   3   6   31.21    6.17
   2   3  -6   36.97    6.45
  -2   3   6   29.09    5.11
  -2   3   6   25.76    5.26
  -2   3   6   27.80    5.11
  -1  -3   6   68.05   11.48
   1  -3  -6   68.99   11.91
  -1  -3   6   67.51   11.84
  -1  -3   6   68.93   11.50
  -1  -3   6   65.83   11.67
   1  -3  -6   79.35   11.97
  -1   3   6   67.29   11.48
  -1   3   6   71.97   11.48
   1   3  -6   73.06   11.94
  -1   3   6   70.98   11.99
   0  -3  -6   41.79    6.23
   0  -3   6   33.38    6.12
   0  -3   6   39.09    6.38
   0  -3  -6   34.48    6.07
   0   3   6   37.94    5.77
   0   3  -6   36.14    6.01
   0   3  -6   29.12    5.79
  -1  -3  -6   52.64    8.95
  -1  -3  -6   53.80    8.95
   1  -3   6   57.36    9.58
  -1  -3  -6   55.20    9.39
  -1   3  -6   54.18    8.95
  -1   3  -6   54.20    9.39
  -1   3  -6   55.59    8.95
   1   3   6   52.97    8.94
  -2  -3  -6   33.93    5.94
  -2   3  -6   30.58    6.01
  -2   3  -6   26.08    5.29
  -3  -3  -6    4.78    3.65
  -3  -3  -6   10.73    4.42
  -3   3  -6   10.73    3.40
  -3   3  -6   16.30    4.10
  -4  -3  -6    1.39    4.05
  -4  -3  -6    8.65    5.75
  -4   3  -6    0.15    4.30
  -4   3  -6    9.44    4.08
  -5  -3  -6   13.09    8.66
  -5   3  -6    1.23    6.81
  -5  -4   6   -7.47    8.31
  -5   4   6    5.82    6.52
  -4   4   6    0.05    4.05
  -3  -4   6  174.91   27.98
  -3   4   6  153.88   28.01
  -2  -4   6   11.14    2.41
  -2  -4   6   13.91    2.94
  -2  -4   6   14.56    2.55
  -2  -4   6   15.21    3.72
  -2   4   6   14.64    2.45
  -2   4   6   11.56    3.66
  -2   4   6   14.00    2.40
  -2   4   6   18.18    2.84
   2   4  -6   14.99    4.06
  -1  -4   6  217.85   34.23
  -1  -4   6  185.43   33.81
  -1  -4   6  205.83   33.93
   1  -4  -6  213.97   34.20
  -1   4   6  205.37   33.80
   1   4  -6  210.85   34.23
  -1   4   6  209.46   33.87
  -1   4   6  207.44   34.26
   0  -4  -6   30.85    5.78
   0  -4  -6   31.06    5.63
   0  -4   6   31.11    5.88
   0   4   6   32.86    5.31
   0   4  -6   28.87    5.64
   0   4   6   40.68    6.27
  -1  -4  -6   97.58   15.83
  -1  -4  -6   90.70   16.19
   1  -4   6   93.70   16.46
  -1  -4  -6   93.46   15.82
   1   4   6   92.76   15.81
  -1   4  -6   97.27   15.82
  -1   4  -6   98.93   15.82
  -1   4  -6  103.47   16.34
  -2  -4  -6    2.07    0.68
  -2  -4  -6    0.99    1.43
  -2  -4  -6    4.15    2.26
  -2  -4  -6    2.05    2.62
  -2   4  -6    2.61    0.71
  -2   4  -6    1.41    2.00
  -2   4  -6    1.77    1.44
   2   4   6    2.03    0.77
  -3  -4  -6   12.07    5.68
  -3  -4  -6   17.84    5.17
  -3   4  -6   23.21    5.37
  -3   4  -6   27.47    4.92
  -4  -4  -6    5.93    5.37
  -4  -4  -6   -3.87    3.64
  -4   4  -6   -4.25    3.37
  -4   4  -6    0.05    4.06
  -5  -4  -6    9.07    7.84
  -5   4  -6   -1.56    5.50
  -5   5   6   -0.79    5.86
  -4  -5   6    4.50    5.48
  -4   5   6    1.72    4.17
  -3  -5   6    5.38    1.54
  -3  -5   6    4.86    4.16
  -3   5   6   -3.19    2.86
  -2  -5   6   12.52    2.51
   2  -5  -6    7.92    3.63
  -2  -5   6    9.83    3.72
  -2   5   6   15.42    2.39
   2   5  -6   10.95    3.83
  -2   5   6   12.06    2.74
  -2   5   6   17.69    3.89
  -1  -5   6   84.10   14.77
  -1  -5   6   88.34   14.27
   1  -5  -6   88.51   14.73
  -1   5   6   82.79   14.32
  -1   5   6   85.10   14.20
   1   5  -6   83.77   14.73
  -1   5   6   90.31   14.78
   0  -5  -6   59.79    9.21
   0  -5   6   48.31    9.29
   0   5   6   46.94    9.36
   0   5  -6   56.68    9.34
   0   5   6   54.51    8.87
  -1  -5  -6  178.70   28.10
  -1  -5  -6  168.33   27.74
   1  -5   6  168.84   28.35
   1   5   6  166.35   27.71
  -1   5  -6  164.24   27.73
  -2  -5  -6   -1.74    1.95
  -2  -5  -6    0.83    0.80
  -2  -5  -6    1.40    1.43
  -2  -5  -6    2.30    2.77
  -2  -5  -6    0.11    0.64
  -2  -5  -6   -0.05    1.06
  -2   5  -6   -1.44    1.16
   2   5   6    0.73    0.66
  -2   5  -6    0.55    0.56
  -2   5  -6    0.20    2.15
  -2   5  -6    0.84    0.67
  -3  -5  -6   53.94   10.08
  -3  -5  -6   53.81   10.64
  -3   5  -6   44.04    9.97
  -3   5  -6   54.73    9.45
  -4  -5  -6    2.11    5.44
  -4   5  -6    4.08    3.88
  -5  -5  -6   -2.47    9.37
  -5   5  -6   -1.18    5.38
  -5   6   6    7.71    6.14
  -4   6   6    9.00    5.14
  -3  -6   6   26.78    5.02
  -3  -6   6   24.71    7.61
  -3   6   6   26.26    6.55
  -3   6   6   28.56    4.77
  -2  -6   6   25.55    4.95
  -2  -6   6   14.66    2.92
   2  -6  -6   15.56    4.39
  -2   6   6   14.53    2.76
  -2   6   6   25.67    4.65
   2   6  -6   16.07    4.48
  -2   6   6   14.44    3.27
  -1  -6   6   55.50    9.58
   1  -6  -6   59.86   10.03
   1  -6  -6   77.61   12.17
  -1  -6   6   65.01   10.28
   1   6  -6   60.58   10.15
  -1   6   6   60.89   10.05
  -1   6   6   47.14    9.54
   0  -6   6  102.19   17.45
   0  -6  -6   99.88   17.26
   0   6   6   99.33   17.52
   0   6  -6  112.14   17.49
   1  -6   6   92.48   14.20
  -1  -6  -6   77.29   13.38
  -1  -6  -6   88.78   13.78
  -1   6  -6   82.85   13.36
   1   6   6   75.50   13.33
   2  -6   6   11.37    4.49
  -2  -6  -6    8.18    1.80
  -2  -6  -6    5.60    2.41
  -2  -6  -6    7.08    1.45
  -2   6  -6    6.31    2.88
  -2   6  -6    6.18    1.24
  -2   6  -6    7.19    1.70
   2   6   6    6.66    1.27
  -2   6  -6    3.16    1.15
  -3  -6  -6   36.22    7.05
  -3  -6  -6   39.43    7.95
  -3   6  -6   31.96    6.49
  -3   6  -6   33.53    5.55
  -3   6  -6   20.95    6.81
  -4  -6  -6   10.67    5.89
  -4   6  -6   10.11    4.85
  -5  -6  -6   -1.33    8.36
  -5   6  -6    1.81    8.12
  -4  -7   6   44.51   12.75
  -4   7   6   45.39    9.91
  -3  -7   6    4.92    1.86
  -3  -7   6   -1.15    5.14
   3  -7  -6    5.07    3.94
  -3   7   6    0.17    3.18
  -2  -7   6   44.85    8.32
  -2  -7   6   63.13   10.44
   2  -7  -6   48.35    9.67
   2   7  -6   45.61    9.60
  -2   7   6   69.23    9.98
  -1  -7   6   -0.35    1.69
   1  -7  -6    4.49    2.30
  -1  -7   6    1.34    2.78
   1  -7  -6   11.04    3.55
   1   7  -6    1.80    2.40
  -1   7   6    3.32    2.28
   0  -7  -6   25.88    5.20
   0  -7   6   27.94    5.60
   0   7   6   28.70    5.81
   0   7  -6   28.72    5.81
   1  -7   6    2.83    3.41
  -1  -7  -6    6.08    1.86
  -1  -7  -6    3.37    2.11
  -1   7  -6    6.09    1.32
   1   7   6    8.67    1.30
  -2  -7  -6   52.79    9.61
   2  -7   6   62.98   11.45
  -2  -7  -6   57.62   10.03
  -2   7  -6   56.59    9.55
   2   7   6   58.40    9.57
  -2   7  -6   63.18    9.86
  -2   7  -6   54.80   10.94
  -3  -7  -6    0.30    1.54
  -3  -7  -6    1.86    3.93
  -3   7  -6    0.76    1.04
  -3   7  -6   -2.80    2.64
   3   7   6    0.56    1.23
  -4  -7  -6    0.73    5.53
  -4   7  -6    5.16    5.03
  -4  -8   6   15.72    9.63
  -4  -8   6    6.19    2.81
  -4   8   6    9.02    4.92
  -4   8   6    9.83    2.23
  -3  -8   6    2.97    1.92
   3  -8  -6    3.65    4.23
  -3  -8   6    6.75    6.95
  -3   8   6   -1.74    3.30
   3   8  -6   -1.66    3.86
  -3   8   6    2.88    1.21
  -2  -8   6   69.08   12.74
  -2  -8   6   84.58   13.98
   2   8  -6   68.51   14.13
  -2   8   6   97.37   13.71
   1  -8  -6   -0.83    2.12
   1  -8  -6    1.00    3.83
  -1  -8   6    4.43    3.19
  -1  -8   6    2.57    2.06
  -1   8   6    1.68    2.33
   1   8  -6   -1.97    2.51
   0  -8  -6   48.47    9.08
   0  -8   6   47.69    9.30
   0   8   6   54.92    9.64
   0   8  -6   50.26    9.57
   1  -8   6   11.36    4.12
  -2  -8  -6    6.19    2.73
  -2  -8  -6    9.67    2.04
   2  -8   6   14.33    4.73
   2   8   6    8.34    1.76
  -2   8  -6    8.43    1.75
  -3  -8  -6    2.86    5.53
  -3  -8  -6    7.70    2.38
  -3   8  -6    2.89    3.41
  -3   8  -6    9.65    1.87
  -4  -8  -6    8.99    7.35
  -4   8  -6    5.09    5.07
  -4  -9   6   22.88    4.73
  -4   9   6   22.53    4.24
  -4   9   6   17.80    6.61
  -3  -9   6    7.30    7.82
  -3  -9   6    3.37    2.32
   3  -9  -6    0.52    4.40
  -3   9   6    4.42    3.85
  -3   9   6    4.15    1.37
   3   9  -6    5.80    4.34
  -2  -9   6   34.28    7.02
  -2  -9   6   39.78    8.92
   2  -9  -6   33.44    9.24
   2   9  -6   44.49    9.28
  -2   9   6   43.39    6.87
  -2   9   6   51.35    8.58
   1  -9  -6   12.34    4.10
  -1  -9   6   14.87    3.86
   1  -9  -6   17.86    5.82
  -1   9   6   24.28    4.80
   1   9  -6   11.82    4.30
   0  -9   6  135.90   24.07
   0   9  -6  148.17   24.19
   1  -9   6   -6.13    3.73
  -2  -9  -6   55.35    9.44
   2  -9   6   55.56   11.47
  -2   9  -6   55.86    9.32
   3  -9   6  -10.97    4.65
  -3  -9  -6    5.83    5.27
  -3  -9  -6    1.93    1.94
  -3   9  -6    0.98    1.30
  -3   9  -6    1.84    3.25
  -4  -9  -6    9.79    3.08
  -4  -9  -6   12.56    7.94
  -4   9  -6    1.35    4.50
  -4   9  -6   15.23    2.78
  -4 -10   6    1.29    2.71
  -4  10   6    3.86    2.00
  -3 -10   6   10.45    3.24
   3 -10  -6    6.80    6.07
  -3 -10   6   16.03    8.39
  -3  10   6   14.64    2.64
  -3  10   6   16.31    5.19
   3  10  -6    3.83    6.08
   2 -10  -6    2.05    3.93
  -2 -10   6    4.21    3.83
   2 -10  -6    6.18    5.18
  -2 -10   6    3.13    1.63
  -2  10   6    1.68    3.19
   2  10  -6   -1.90    3.66
  -2  10   6    1.76    1.05
   1 -10  -6   61.03   13.07
  -1 -10   6   72.40   12.34
   1 -10  -6   72.79   14.19
  -1  10   6   72.76   12.82
   1  10  -6   70.26   13.68
   0 -10   6   14.86    5.19
   0 -10  -6   27.97    7.32
   0  10  -6   18.33    5.03
   1 -10   6    3.09    4.60
  -2 -10  -6   20.27    4.12
   2 -10   6   28.72    8.02
  -2  10  -6   22.37    3.94
  -3 -10  -6    0.49    2.11
  -3 -10  -6    6.60    5.85
   3 -10   6   18.59    8.62
  -3  10  -6    1.97    1.56
  -4 -10  -6    0.30    2.21
  -4 -10  -6    3.11    7.76
  -4  10  -6   -2.00    4.98
  -4  10  -6    1.32    2.04
  -4 -11   6    5.14    3.21
  -4  11   6    6.36    2.47
  -3 -11   6    3.80    8.30
  -3 -11   6    6.73    2.81
  -3  11   6    3.57    4.13
   3  11  -6   -1.55    5.63
  -3  11   6    4.75    1.76
   2 -11  -6   22.49    6.71
  -2 -11   6   32.74    8.18
  -2 -11   6   20.06    4.73
   2 -11  -6   30.57    8.52
  -2  11   6   20.43    6.24
  -2  11   6   28.38    4.47
   2  11  -6   21.63    7.39
  -1 -11   6   17.70    5.15
   1 -11  -6   19.13    7.01
   1  11  -6   13.12    5.60
  -1  11   6   21.40    5.70
   0 -11   6   47.96    9.69
   0 -11  -6   56.74   11.09
   0  11  -6   40.62    9.44
   1 -11   6   57.00   11.93
  -2 -11  -6   26.45    4.69
   2 -11   6   22.19    8.48
  -2  11  -6   22.40    4.30
   3 -11   6    3.13    8.90
  -3 -11  -6   14.58    3.76
  -3  11  -6   17.01    3.28
  -4 -11  -6   16.24    3.89
  -4 -11  -6    4.43    8.66
  -4  11  -6   12.86    6.87
  -4  11  -6   13.71    3.31
  -3 -12   6   12.59    4.10
  -3 -12   6    9.23    8.12
   3  12  -6   15.82    7.09
  -3  12   6   14.78    5.75
  -3  12   6   21.38    3.73
   2 -12  -6   -4.55    5.18
  -2 -12   6   -6.07    8.30
   2  12  -6    5.20    4.62
  -2  12   6    1.66    1.30
  -2  12   6    0.14    3.78
   1 -12  -6   21.55    8.62
   1  12  -6   32.49    7.99
  -1  12   6   28.84    7.03
   0 -12  -6    3.57    6.20
   0 -12   6    1.24    4.68
   0  12  -6   -3.23    3.45
   1 -12   6   18.47    7.17
  -2 -12  -6   -0.09    1.89
   2 -12   6    0.65    6.65
  -2  12  -6   -1.32    1.42
   3 -12   6   -0.17    9.09
  -3 -12  -6    3.83    3.00
  -3  12  -6    5.95    2.25
  -3 -13   6    7.62    3.80
   3 -13  -6    3.56    9.82
  -3 -13   6    7.99   10.27
  -3  13   6    9.29    2.68
   3  13  -6    3.56    6.72
  -2 -13   6    2.56    5.98
   2 -13  -6    2.07    6.63
   2  13  -6   15.12    6.43
  -2  13   6   -0.28    4.39
   1 -13  -6   14.25    7.50
   1  13  -6   15.73    6.77
   0 -13   6   -4.72    5.02
   0 -13  -6    3.85    6.72
   0  13  -6    3.68    4.79
   1 -13   6    1.71    6.58
  -1 -13  -6    9.44    7.85
   2 -13   6   -0.83    6.20
  -2 -13  -6   -0.20    2.02
  -2  13  -6   -2.69    1.65
   3 -13   6   -9.48   10.17
  -3 -13  -6   -4.32    2.59
  -3 -14   6   -2.77    8.90
   3 -14  -6    6.53    8.47
  -3 -14   6   -0.68    3.04
   3  14  -6    2.46    5.31
   2 -14  -6    9.63    9.39
   2  14  -6   -1.90    6.16
  -2  14   6    0.88    4.45
   1 -14  -6   30.38   11.10
   1  14  -6   37.30    9.40
   0 -14   6    0.63    6.82
   0 -14  -6   -9.38    6.76
   0  14  -6   -4.54    4.69
   1 -14   6   24.06    8.89
  -1 -14  -6   44.02   11.28
   1  14   6   22.85    8.15
   2 -14   6   -4.43    8.68
  -2  14  -6    0.15    2.20
  -3 -14  -6   15.37    4.33
   3 -14   6    9.38   12.93
   2 -15  -6   -0.79    9.04
   2  15  -6    6.38    6.69
   1 -15  -6    5.91    9.25
   1  15  -6    6.60    6.57
   0 -15   6   -1.47    7.52
   0 -15  -6  -18.51    9.64
   0  15  -6   -6.97    5.14
   1 -15   6   15.61    9.09
  -1 -15  -6    7.37    8.44
   1  15   6    1.57    4.64
   2 -15   6   -2.32    7.50
   2 -16  -6    6.97    9.25
   2  16  -6   11.27    7.73
   1 -16  -6   10.21   10.70
   1  16  -6    6.91    7.00
   0 -16  -6    7.93   10.37
   0  16  -6   -0.68    7.37
   1 -16   6    2.12   10.15
  -1  16  -6   12.91    7.96
   1  16   6    3.82    5.30
   2 -16   6   14.14   11.28
   1 -17  -6    6.54   11.22
   1  17  -6    9.34    8.01
   0  17  -6    7.06    8.81
   1 -17   6   -0.76    9.27
   1  17   6   -7.12    6.05
  -1  17  -6   15.58    8.60
  -5   0   7   -1.84    6.79
  -4   0   7    8.93    5.18
  -3   0   7   93.09   15.56
  -3   0   7   85.31   16.15
  -2   0   7   -1.13    1.12
  -2   0   7    2.24    2.06
  -2   0   7    0.07    0.51
  -2   0   7    0.41    0.65
  -1   0   7  335.87   56.77
  -1   0   7  356.78   56.68
   1   0  -7  349.87   57.01
  -1   0   7  336.85   56.68
   0   0  -7    0.61    0.40
   0   0   7    2.14    1.24
   0   0  -7    1.49    0.84
   0   0   7    0.61    0.35
   0   0  -7    1.12    0.94
   0   0  -7    0.87    1.12
  -1   0  -7  734.03  132.03
  -1   0  -7  791.14  131.88
  -1   0  -7  820.18  132.23
  -1   0  -7  846.50  132.08
  -1   0  -7  822.76  131.88
  -2   0  -7    1.87    2.21
  -2   0  -7    0.76    1.79
  -3   0  -7  110.80   21.85
  -3   0  -7  140.85   21.57
  -4   0  -7   -3.20    3.54
  -4   0  -7   -0.50    3.94
  -5   0  -7  -14.59    5.52
  -5   0  -7    5.39    8.35
  -5   0  -7    1.85    7.22
  -5   0  -7    0.24    6.28
  -5  -1   7    8.32    7.32
  -5   1   7   -2.97    6.49
  -4  -1   7    5.29    4.98
  -4   1   7   12.96    5.33
  -3  -1   7   15.51    3.87
  -3  -1   7    8.09    4.15
  -3   1   7   18.12    3.70
  -3   1   7    7.57    3.88
  -2  -1   7   25.99    4.63
  -2  -1   7   27.34    4.05
  -2  -1   7   20.65    5.14
  -2  -1   7   22.83    3.98
  -2   1   7   22.40    4.18
  -2   1   7   25.28    5.25
  -2   1   7   22.03    3.96
   1  -1  -7   33.51    5.07
  -1  -1   7   23.57    4.22
  -1  -1   7   23.84    4.24
  -1  -1   7   29.32    4.87
  -1  -1   7   23.97    4.49
  -1   1   7   23.38    4.23
   1   1  -7   28.92    5.02
  -1   1   7   25.64    4.20
   1   1  -7   40.77    5.46
   0  -1   7   87.27   14.30
   0  -1  -7   72.75   14.41
   0  -1   7   79.50   13.99
   0  -1  -7   87.64   13.99
   0  -1  -7   88.54   14.29
   0  -1  -7   90.21   14.10
   0   1  -7   84.20   13.99
   0   1   7   93.62   13.97
   0   1  -7   84.99   14.15
   0   1  -7   87.91   14.29
   0   1   7   76.02   13.98
  -1  -1  -7   19.88    3.28
  -1  -1  -7   25.96    4.27
  -1  -1  -7   12.90    3.57
  -1  -1  -7   18.21    3.38
  -1  -1  -7   29.52    3.82
  -1  -1  -7   18.91    3.26
  -1   1  -7   23.52    4.30
  -1   1  -7   18.74    3.28
  -1   1  -7   19.00    3.28
  -1   1  -7   32.37    4.25
  -1   1  -7   19.38    3.36
  -1   1  -7   19.40    3.44
  -2  -1  -7   41.10    7.75
  -2  -1  -7   49.05    8.20
  -2   1  -7   48.06    8.60
  -2   1  -7   43.12    7.89
  -3  -1  -7   -3.31    2.20
  -3  -1  -7    0.43    2.64
  -3   1  -7   -0.48    2.50
  -4  -1  -7    2.01    4.27
  -4  -1  -7    4.20    3.62
  -4   1  -7    4.72    4.68
  -4   1  -7    2.24    3.75
  -5  -1  -7    1.32    8.21
  -5  -1  -7   -6.88    5.43
  -5   1  -7    2.19    6.21
  -5  -2   7   17.79    9.22
  -5   2   7    9.02    7.50
  -4  -2   7    4.64    4.67
  -4  -2   7    5.58    5.75
  -4   2   7    9.88    4.98
  -3  -2   7   65.78   12.09
  -3   2   7   60.33   12.36
  -3   2   7   67.10   11.57
  -2  -2   7    5.98    1.26
  -2  -2   7    5.29    2.09
  -2  -2   7    4.19    1.06
   2  -2  -7    5.89    2.27
  -2   2   7    5.39    1.09
   2   2  -7    7.59    2.59
  -2   2   7    4.97    1.04
  -2   2   7    5.10    1.29
  -2   2   7    4.95    2.49
  -1  -2   7  140.11   23.26
   1  -2  -7  140.15   23.36
   1  -2  -7  145.10   23.36
  -1  -2   7  128.38   22.99
  -1  -2   7  144.12   23.00
  -1  -2   7  135.64   23.24
   1   2  -7  149.65   23.56
  -1   2   7  137.50   22.99
  -1   2   7  139.91   22.99
  -1   2   7  140.27   23.43
   1   2  -7  146.68   23.37
   0  -2  -7   27.05    4.69
   0  -2   7   23.97    4.59
   0  -2  -7   26.58    4.27
   0  -2  -7   24.00    4.11
   0  -2   7   33.13    5.03
   0   2  -7   23.94    4.27
   0   2  -7   20.86    4.10
   0   2  -7   32.41    5.06
   0   2   7   26.18    4.07
  -1  -2  -7  240.54   39.00
  -1  -2  -7  239.26   38.92
  -1  -2  -7  234.55   38.92
  -1  -2  -7  238.41   39.30
   1  -2   7  247.72   39.40
  -1   2  -7  234.80   38.92
  -1   2  -7  221.60   39.21
   1   2   7  224.44   38.92
  -1   2  -7  244.83   38.92
  -1   2  -7  234.38   38.98
  -1   2  -7  242.18   38.97
  -2  -2  -7    1.40    1.94
  -2  -2  -7    0.67    1.47
  -2   2  -7    6.36    2.09
  -3  -2  -7   24.78    6.26
  -3  -2  -7   28.69    5.73
  -3   2  -7   28.97    6.06
  -4  -2  -7    5.50    5.56
  -4  -2  -7   -2.48    3.63
  -4  -2  -7   -0.50    3.90
  -4   2  -7   -2.53    3.74
  -4   2  -7    2.69    4.00
  -5  -2  -7   14.81    8.72
  -5   2  -7    6.61    6.54
  -5  -3   7    6.65    8.46
  -5   3   7    2.06    6.47
  -4   3   7   41.00    9.48
  -3  -3   7    4.05    3.08
  -3   3   7    7.37    2.54
  -3   3   7    7.60    3.60
  -2  -3   7  261.38   49.11
  -2  -3   7  319.16   49.14
  -2  -3   7  308.01   49.53
   2  -3  -7  297.96   49.73
  -2   3   7  325.61   49.12
  -2   3   7  277.12   49.67
   2   3  -7  299.75   49.78
  -2   3   7  294.65   49.11
  -1  -3   7    1.23    1.15
  -1  -3   7   -1.56    1.37
   1  -3  -7    0.55    1.16
  -1  -3   7   -0.44    0.54
   1  -3  -7    1.10    1.45
  -1  -3   7    0.02    0.47
  -1   3   7    1.00    0.50
  -1   3   7    1.58    0.40
   1   3  -7    0.80    1.36
  -1   3   7    1.58    1.59
   0  -3  -7  344.49   56.33
   0  -3   7  325.16   56.36
   0  -3   7  338.28   56.36
   0  -3   7  330.05   56.49
   0  -3  -7  334.45   56.43
   0   3   7  359.21   56.10
   0   3  -7  348.66   56.28
   1  -3   7   15.32    3.54
  -1  -3  -7   13.28    2.22
  -1  -3  -7   12.66    2.20
  -1  -3  -7   17.81    3.30
   1   3   7   12.51    2.16
  -1   3  -7   11.63    2.21
  -1   3  -7   11.62    2.17
  -1   3  -7   18.25    3.46
  -2  -3  -7   95.06   16.76
  -2  -3  -7   95.90   16.33
  -2   3  -7  104.70   16.74
  -3  -3  -7    0.84    2.88
  -3   3  -7    2.05    2.86
  -3   3  -7    1.06    2.43
  -4  -3  -7   38.96    8.78
  -4  -3  -7   22.73    7.65
  -4  -3  -7   30.36    7.30
  -4   3  -7   37.74    7.86
  -4   3  -7   28.89    6.87
  -5  -3  -7    8.27    8.10
  -5   3  -7   -0.45    6.57
  -5  -4   7   -6.58    9.28
  -5   4   7    8.61    6.54
  -4   4   7    7.35    5.04
  -3  -4   7    9.24    3.72
  -3  -4   7    8.65    1.67
  -3   4   7    3.22    1.21
  -3   4   7   11.46    3.74
  -3   4   7    5.03    2.10
   2  -4  -7    8.59    3.43
  -2  -4   7    8.93    1.70
  -2  -4   7    6.25    1.48
   2  -4  -7    7.38    2.74
  -2  -4   7   12.07    3.20
  -2  -4   7    5.21    2.10
  -2   4   7    8.94    1.53
  -2   4   7    8.53    1.49
   2   4  -7    8.93    2.98
  -2   4   7    7.70    3.02
  -1  -4   7    7.21    2.98
  -1  -4   7   12.66    2.26
   1  -4  -7    8.62    2.88
  -1  -4   7   10.90    2.52
   1   4  -7   11.86    3.08
  -1   4   7   12.01    3.24
  -1   4   7   14.03    2.16
   0  -4   7   60.36    9.62
   0  -4  -7   47.90    9.20
   0  -4  -7   54.94    9.11
   0  -4   7   48.70    9.18
   0   4   7   50.11    9.27
   0   4  -7   53.49    9.09
   0   4   7   55.12    8.77
  -1  -4  -7   23.56    4.18
   1  -4   7   21.25    4.47
  -1  -4  -7   19.10    3.27
  -1  -4  -7   18.59    3.29
  -1   4  -7   19.67    3.25
  -1   4  -7   18.69    3.27
   1   4   7   17.93    3.23
  -1   4  -7   25.73    4.54
  -2  -4  -7    7.72    2.28
  -2  -4  -7    8.11    3.23
  -2  -4  -7    5.77    1.33
  -2  -4  -7    5.14    2.62
  -2   4  -7   10.40    3.07
  -2   4  -7    5.44    1.17
   2   4   7    6.55    1.28
  -2   4  -7    5.04    1.71
  -3  -4  -7    4.02    3.42
  -3  -4  -7   -4.05    3.69
  -3   4  -7   10.95    3.62
  -3   4  -7    6.38    2.64
  -4  -4  -7    1.58    4.89
  -4  -4  -7   -0.97    4.31
  -4   4  -7    1.83    4.21
  -5  -4  -7    2.14    7.27
  -5   4  -7   -4.06    5.06
  -5   4  -7   -2.38    6.71
  -5  -5   7    1.17   10.23
  -5   5   7    5.20    5.76
  -4   5   7   29.75    7.67
  -3  -5   7   46.83    9.43
  -3  -5   7   41.48    7.40
  -3   5   7   47.08    9.07
  -3   5   7   43.03    7.24
  -2  -5   7   91.24   14.03
   2  -5  -7   90.07   14.80
  -2  -5   7   82.32   13.92
  -2  -5   7   86.06   14.66
  -2   5   7   78.53   13.86
  -2   5   7   89.81   14.72
   2   5  -7   76.29   14.65
   1  -5  -7   -0.67    1.67
  -1  -5   7    1.71    2.21
   1   5  -7    3.67    1.82
  -1   5   7    1.04    0.97
  -1   5   7    2.17    1.87
   0  -5  -7  302.40   48.74
   0  -5  -7  288.09   48.88
   0  -5   7  284.68   48.78
   0   5   7  301.37   48.46
   0   5  -7  302.75   48.81
   0   5   7  284.15   48.92
  -1  -5  -7    2.03    0.95
  -1  -5  -7    2.93    0.88
   1  -5   7    3.12    2.92
  -1  -5  -7    4.17    1.78
  -1   5  -7    4.12    0.83
  -1   5  -7    2.73    2.36
   1   5   7    2.07    0.65
  -2  -5  -7   83.97   16.09
  -2  -5  -7  105.09   16.67
  -2  -5  -7  102.68   16.21
   2  -5   7   96.52   17.32
  -2  -5  -7   91.30   15.98
  -2  -5  -7  102.75   16.01
   2   5   7   99.79   16.00
  -2   5  -7   98.96   16.73
  -2   5  -7  107.08   15.99
  -2   5  -7   84.35   16.11
  -3  -5  -7    2.83    3.84
  -3  -5  -7    8.73    3.80
  -3   5  -7    7.70    3.58
  -3   5  -7    7.34    2.83
  -4  -5  -7   10.91    5.63
  -4   5  -7    8.72    4.75
  -5  -5  -7   -9.55    8.20
  -5   5  -7   -6.93    7.48
  -5   5  -7   -2.83    5.15
  -5   6   7    4.57    5.99
  -4   6   7    5.45    4.73
  -3  -6   7   20.82    6.54
  -3  -6   7   13.06    2.99
  -3   6   7   16.30    4.77
  -3   6   7   14.48    2.66
   2  -6  -7    5.61    3.13
  -2  -6   7    5.79    1.47
  -2  -6   7    3.78    3.06
  -2   6   7    4.87    1.14
   2   6  -7    3.47    2.78
  -2   6   7    5.66    2.86
  -2   6   7    4.84    1.52
   1  -6  -7   83.25   13.20
  -1  -6   7   66.25   13.22
  -1  -6   7   75.35   12.81
  -1   6   7   75.15   12.74
   1   6  -7   85.92   13.30
  -1   6   7   70.95   13.18
   0  -6  -7    4.17    1.90
   0  -6   7    8.53    2.61
   0   6  -7    8.12    2.40
   0   6   7    7.22    1.23
   0   6   7    5.86    2.42
  -1  -6  -7   45.69    7.77
  -1  -6  -7   44.10    8.21
   1  -6   7   48.44    8.95
  -1   6  -7   48.43    7.74
   1   6   7   45.57    7.70
   2  -6   7    3.80    4.27
  -2  -6  -7    5.41    1.37
  -2  -6  -7    6.68    2.47
   2   6   7    3.58    1.13
  -2   6  -7    7.66    3.05
  -2   6  -7    4.85    1.15
  -3  -6  -7   25.43    6.00
  -3  -6  -7   23.41    6.43
  -3   6  -7   21.71    5.65
  -3   6  -7   23.35    4.86
  -4  -6  -7    8.91    5.65
  -4   6  -7    4.53    4.99
  -5  -6  -7    1.32    9.87
  -5   6  -7    3.34    6.60
  -4  -7   7    1.20    2.21
  -4   7   7    9.41    4.90
  -3  -7   7    3.24    5.93
  -3  -7   7    2.06    1.69
   3  -7  -7   -0.51    3.63
   3   7  -7   -2.20    3.38
  -3   7   7    4.86    3.57
  -2  -7   7   28.57    5.57
   2  -7  -7   28.09    6.95
  -2  -7   7   39.57    7.51
  -2   7   7   32.83    5.43
   2   7  -7   35.31    7.41
  -2   7   7   44.35    7.27
  -2   7   7   30.54    5.74
   1  -7  -7   35.94    7.73
   1  -7  -7   31.87    7.03
  -1  -7   7   32.46    7.36
  -1  -7   7   35.01    6.55
  -1   7   7   47.80    7.58
   1   7  -7   38.37    7.41
   0  -7   7   59.98   11.58
   0  -7  -7   67.87   11.36
   0   7   7   63.38   11.70
   0   7  -7   72.83   11.60
   1  -7   7   39.92    7.90
  -1  -7  -7   40.82    7.07
  -1  -7  -7   36.58    6.83
  -1   7  -7   39.46    6.48
   1   7   7   37.42    6.42
   2  -7   7   48.26   10.10
  -2  -7  -7   47.67    8.29
  -2  -7  -7   54.34    8.88
   2   7   7   49.34    8.22
  -2   7  -7   49.52    8.22
  -2   7  -7   42.82    9.49
  -3  -7  -7    8.34    4.76
  -3  -7  -7   14.72    2.89
  -3   7  -7   13.06    2.51
  -3   7  -7    7.89    4.02
   3   7   7   14.39    2.64
  -4  -7  -7    4.15    6.04
  -4   7  -7   -1.04    3.68
  -4  -8   7    1.19    2.23
  -4   8   7    6.08    4.58
  -4   8   7    0.28    1.53
   3  -8  -7   12.21    5.93
  -3  -8   7   16.95    8.46
  -3  -8   7   18.92    3.80
   3   8  -7    6.14    5.61
  -3   8   7   36.18    6.22
  -2  -8   7   11.26    4.30
   2  -8  -7    8.52    3.58
  -2  -8   7    6.01    1.91
  -2   8   7   10.95    3.57
   2   8  -7    7.59    3.94
  -1  -8   7   67.04   12.97
   1  -8  -7   80.04   13.51
  -1  -8   7   75.23   13.60
   1  -8  -7   79.64   14.53
   1   8  -7   81.36   13.52
  -1   8   7   81.96   13.45
   0  -8   7   -0.10    2.65
   0  -8  -7    3.21    2.07
   0   8  -7    2.31    2.42
   0   8   7    4.22    2.42
   1  -8   7  216.12   36.42
  -2  -8  -7    0.34    1.21
   2  -8   7   -1.04    3.80
  -2  -8  -7    1.02    2.11
   2   8   7    1.08    0.90
  -2   8  -7    1.46    0.99
  -3  -8  -7   42.78   12.03
  -3  -8  -7   59.00   10.07
   3   8   7   58.13    9.96
  -3   8  -7   41.69   11.31
  -3   8  -7   65.31    9.91
  -4  -8  -7   -0.71    6.67
  -4   8  -7    2.23    4.91
  -4  -9   7   -3.77    2.27
   4  -9  -7   11.03    7.20
  -4   9   7   -1.96    4.58
  -4   9   7    3.20    1.77
  -3  -9   7    4.94    2.28
   3  -9  -7   -2.67    4.84
  -3  -9   7    5.19    6.58
  -3   9   7   -2.20    3.64
   3   9  -7    2.51    4.00
  -3   9   7    5.84    1.49
   2  -9  -7    2.15    4.35
  -2  -9   7   13.37    4.58
  -2  -9   7    3.87    1.82
   2   9  -7    9.64    4.43
  -2   9   7   12.51    3.87
   1  -9  -7   18.04    5.85
  -1  -9   7   10.19    4.69
   1  -9  -7    7.68    3.77
  -1  -9   7   10.87    3.69
  -1   9   7   16.27    4.19
   1   9  -7   13.92    4.10
   0  -9  -7    5.93    3.09
   0  -9   7    9.79    3.77
   0   9  -7    9.06    3.26
   1  -9   7    3.54    3.76
  -2  -9  -7    3.53    1.50
   2  -9   7    3.19    4.49
  -2   9  -7    2.77    1.21
  -3  -9  -7    3.41    2.22
  -3  -9  -7    5.11    5.38
   3  -9   7   -0.31    4.94
  -3   9  -7    5.45    1.52
  -3   9  -7   -1.02    3.71
  -4  -9  -7    4.74    6.62
  -4   9  -7   -2.12    1.81
  -4   9  -7   -3.95    5.34
  -4 -10   7    1.70    2.71
  -4  10   7    1.32    1.76
   3 -10  -7   19.80    8.42
  -3 -10   7   33.34   10.32
  -3 -10   7   38.88    7.21
   3  10  -7   17.19    9.10
  -3  10   7   62.49    9.54
  -3  10   7   45.25    6.80
   2 -10  -7   14.63    7.52
  -2 -10   7   19.09    4.14
   2 -10  -7   17.52    6.73
  -2 -10   7   14.21    6.48
   2  10  -7   21.80    6.72
  -2  10   7   28.69    6.05
  -2  10   7   23.63    3.86
  -1 -10   7  146.77   27.01
   1 -10  -7  166.60   27.58
   1 -10  -7  186.61   28.30
  -1  10   7  181.98   27.59
   1  10  -7  138.19   27.38
   0 -10   7   -1.86    3.54
   0  10  -7    1.55    2.80
   1 -10   7   55.68   11.46
   2 -10   7    3.63    5.60
  -2 -10  -7    0.17    1.54
  -2  10  -7   -0.02    1.17
  -3 -10  -7   21.18    3.17
   3 -10   7  -10.30    5.26
  -3  10  -7    2.48    5.03
  -4 -10  -7    3.68    2.32
  -4 -10  -7   -2.67    6.68
  -4  10  -7   -0.87    4.95
  -4  10  -7   -3.00    2.00
  -4 -11   7   10.58    3.69
  -4  11   7   14.25    3.16
   4  11  -7   12.74    7.72
   3 -11  -7    5.60    5.73
  -3 -11   7    6.48    2.71
  -3 -11   7   -1.73    7.20
   3  11  -7   -6.31    4.98
  -3  11   7    6.04    4.60
  -3  11   7    6.31    1.82
  -2 -11   7   28.68    7.30
   2 -11  -7   31.87   11.08
  -2 -11   7   36.33    9.82
   2 -11  -7   35.28   10.27
  -2  11   7   51.18    9.30
   2  11  -7   37.60    9.92
  -2  11   7   49.97    7.08
   1 -11  -7    1.77    3.52
  -1 -11   7    6.68    4.46
   1 -11  -7   -1.37    4.68
  -1  11   7   -3.60    2.92
   1  11  -7    5.77    4.13
   0 -11   7    6.42    4.20
   0 -11  -7   13.83    6.26
   0  11  -7   -0.49    3.49
   1 -11   7    7.33    5.28
  -2 -11  -7    9.98    2.69
   2 -11   7   17.48    7.42
  -2  11  -7   11.82    2.49
  -3 -11  -7    2.09    2.51
   3 -11   7    3.18    6.84
  -3  11  -7    3.86    1.81
  -4 -11  -7    5.69    9.67
  -4 -11  -7   17.09    4.13
  -4  11  -7   29.41    4.30
  -4  11  -7    1.75    5.26
  -3 -12   7    2.60    3.14
   3  12  -7    1.66    5.86
  -3  12   7   -1.62    4.20
  -3  12   7    3.53    1.74
  -2 -12   7    1.48    5.62
   2 -12  -7    4.83    6.73
  -2  12   7   -0.37    3.97
  -2  12   7    3.97    1.58
   2  12  -7    7.67    4.69
   1 -12  -7    3.99    5.71
   1  12  -7    6.24    4.72
  -1  12   7    8.91    4.52
   0 -12  -7   -5.45    5.81
   0 -12   7    2.89    4.78
   0  12  -7   -2.87    3.82
   1 -12   7    5.08    5.89
   2 -12   7   21.80    8.19
  -2 -12  -7   10.87    2.92
  -2  12  -7    6.40    2.16
  -3 -12  -7    9.11    3.39
   3 -12   7   13.38   10.31
  -3  12  -7    8.90    2.63
  -3 -13   7   -2.73    3.41
   3  13  -7   -4.54    5.95
  -3  13   7    1.99    2.08
   2 -13  -7   18.69    8.66
  -2 -13   7   14.82   10.20
  -2  13   7   32.86    7.93
   2  13  -7   25.83    8.36
   1 -13  -7   -3.51    6.95
   1  13  -7    2.55    4.58
   0 -13   7   87.58   18.29
   0 -13  -7  134.72   21.31
   0  13  -7   98.75   19.55
   1 -13   7   -8.82    5.77
  -1 -13  -7   -0.63    7.04
   2 -13   7   49.39   12.03
  -2 -13  -7   23.88    5.95
  -2  13  -7   37.80    5.99
  -3 -13  -7    1.21    2.82
   3 -13   7    1.91    9.11
  -3  13  -7   -1.05    2.36
  -3 -14   7    9.18   12.75
   3 -14  -7    5.32    8.71
  -3 -14   7   -2.90    3.18
  -3  14   7   -0.01    2.42
   3  14  -7    2.30    6.50
   2 -14  -7    4.82    7.29
  -2 -14   7    5.24    7.53
  -2  14   7    4.07    5.29
   2  14  -7    3.54    6.11
   1 -14  -7    7.75    8.72
   1  14  -7    8.93    5.75
   0 -14   7    3.87    5.43
   0 -14  -7   12.81    8.55
   0  14  -7   -3.95    5.11
   1 -14   7   10.98    8.29
  -1 -14  -7   19.24    9.07
   2 -14   7   -4.63    7.08
  -2  14  -7    4.10    2.24
   3 -14   7    8.14   10.16
  -3 -14  -7   14.29    4.56
   2 -15  -7    7.02   10.05
   2  15  -7   11.28    7.76
   1 -15  -7   -6.69    8.08
   1  15  -7   -4.48    6.30
   0 -15  -7   16.74   10.06
   0 -15   7    5.60    6.48
   0  15  -7   21.42    7.89
  -1 -15  -7   -0.48   10.30
   1 -15   7   -3.32    8.11
   1  15   7    6.51    5.63
  -1  15  -7    5.05    5.72
   2 -15   7   28.86   13.43
   2 -16  -7    2.11    8.37
   2  16  -7   14.29    7.82
   1 -16  -7    5.60   10.53
   1  16  -7   12.93    8.32
   0 -16  -7   -4.70   10.30
   0  16  -7   -2.33    6.31
  -1 -16  -7    1.64   10.10
   1 -16   7   -7.21    7.97
  -1  16  -7    5.35    6.84
   1  16   7   -1.32    5.69
   2 -16   7   12.48   12.87
   1 -17  -7    2.92   11.05
   1  17  -7    4.40    8.09
   0 -17  -7    6.38   11.81
   0  17  -7    5.75    8.88
   1 -17   7   -5.05   11.50
  -1  17  -7   -3.80    7.08
   1  17   7   -5.62    6.04
  -5   0   8   11.08    8.07
  -4   0   8   33.84    7.87
  -4   0   8   33.21    8.93
  -3   0   8    1.54    3.00
  -3   0   8    3.76    2.34
  -2   0   8  201.24   37.36
  -2   0   8  216.89   36.92
  -2   0   8  233.99   36.76
  -2   0   8  228.00   36.76
   1   0  -8   -0.32    1.10
  -1   0   8    0.76    0.42
  -1   0   8    0.70    1.01
  -1   0   8    0.60    0.53
   0   0  -8  546.39   88.44
   0   0  -8  483.26   88.64
   0   0  -8  553.08   88.61
   0   0   8  533.74   88.43
   0   0  -8  575.11   88.72
  -1   0  -8    0.97    0.91
  -1   0  -8   -0.31    0.41
  -1   0  -8   -0.16    1.34
  -1   0  -8    0.38    0.46
  -1   0  -8   -0.57    1.32
  -2   0  -8   72.04   12.18
  -2   0  -8   70.07   12.56
  -3   0  -8    4.55    3.38
  -3   0  -8    4.89    2.92
  -4   0  -8   18.04    5.45
  -4   0  -8   16.26    5.82
  -5   0  -8   -8.96    5.78
  -5   0  -8   -2.99    7.55
  -5  -1   8    4.27    7.50
  -5   1   8    0.92    6.78
  -4  -1   8    7.57    5.73
  -4   1   8    4.52    5.02
  -3  -1   8   30.93    5.62
  -3  -1   8   13.46    5.36
  -3   1   8   22.38    5.83
   2  -1  -8    2.61    1.84
  -2  -1   8    3.59    1.67
  -2  -1   8    4.87    1.05
  -2  -1   8    3.08    0.85
  -2   1   8    3.92    0.90
  -2   1   8    1.33    2.17
  -2   1   8    2.57    1.20
  -2   1   8    2.08    0.77
   2   1  -8    3.26    2.35
  -1  -1   8   15.26    2.70
   1  -1  -8   18.45    3.38
  -1  -1   8   14.57    2.66
  -1  -1   8   16.73    3.16
  -1   1   8   15.18    2.67
   1   1  -8   17.67    3.53
  -1   1   8   14.81    2.63
   1   1  -8   20.89    3.78
   0  -1  -8   81.47   14.03
   0  -1  -8   85.12   13.70
   0  -1   8   69.51   14.01
   0  -1  -8   84.10   13.83
   0   1  -8   78.44   13.89
   0   1  -8   80.91   14.02
   0   1  -8   85.50   13.70
   0   1   8   87.96   13.68
  -1  -1  -8   10.64    1.80
  -1  -1  -8    9.64    1.89
  -1  -1  -8    7.83    1.76
  -1  -1  -8   16.53    2.46
  -1  -1  -8   15.11    3.04
   1   1   8    7.33    1.75
  -1   1  -8   13.76    3.00
  -1   1  -8   17.19    2.83
  -1   1  -8   12.04    1.81
  -1   1  -8   12.26    2.12
  -1   1  -8   11.14    1.81
  -2  -1  -8  102.34   18.67
  -2  -1  -8  110.39   18.27
  -2   1  -8  109.51   18.41
  -2   1  -8  112.99   18.74
  -3  -1  -8    5.45    2.73
  -3  -1  -8   -1.32    2.85
  -3   1  -8    5.94    3.37
  -3   1  -8    8.88    3.22
  -4  -1  -8    6.82    4.77
  -4  -1  -8    5.43    3.84
  -4   1  -8    8.50    4.16
  -4   1  -8    6.44    5.34
  -5  -1  -8   23.54    9.08
  -5  -1  -8   -3.02    7.00
  -5   1  -8    5.07    5.80
  -5  -2   8    8.35    8.47
  -5   2   8   11.30    7.25
  -4  -2   8   23.22    7.63
  -4   2   8   25.07    7.20
  -3  -2   8   23.74    4.85
  -3  -2   8    8.64    4.44
  -3   2   8   10.36    4.48
  -3   2   8   15.92    3.74
  -2  -2   8   25.67    4.65
  -2  -2   8   23.91    3.83
   2  -2  -8   25.51    4.89
  -2  -2   8   20.58    3.73
   2   2  -8   30.84    5.40
  -2   2   8   18.30    3.73
  -2   2   8   25.44    5.16
  -2   2   8   23.11    3.72
  -1  -2   8    0.47    0.49
   1  -2  -8    1.20    1.20
   1  -2  -8    0.58    1.40
  -1  -2   8   -1.00    1.09
  -1  -2   8    0.22    1.32
  -1  -2   8   -0.08    0.58
   1   2  -8    1.33    1.50
  -1   2   8    0.99    1.62
  -1   2   8    0.95    0.42
   1   2  -8    1.22    1.42
  -1   2   8    1.17    0.52
   0  -2  -8  365.70   59.12
   0  -2  -8  359.96   59.35
   0  -2   8  339.82   59.33
   0   2  -8  355.17   59.11
   0   2   8  370.77   58.98
   0   2  -8  354.88   59.34
  -1  -2  -8   69.66   11.42
  -1  -2  -8   69.73   11.01
  -1  -2  -8   65.52   10.89
  -1  -2  -8   67.08   10.88
   1  -2   8   63.57   11.54
  -1   2  -8   67.91   10.97
  -1   2  -8   63.05   10.88
  -1   2  -8   73.82   11.32
  -1   2  -8   69.06   10.91
  -1   2  -8   65.10   10.89
   1   2   8   58.30   10.88
  -2  -2  -8   63.51   13.02
  -2  -2  -8   79.75   13.47
  -2  -2  -8   82.48   13.00
  -2   2  -8   88.98   13.34
  -3  -2  -8    8.96    2.96
  -3  -2  -8    5.67    3.84
  -3   2  -8    3.28    3.07
  -4  -2  -8   13.32    5.40
  -4  -2  -8    6.12    4.54
  -4   2  -8   17.22    5.16
  -4   2  -8    6.61    4.83
  -4   2  -8   12.14    4.91
  -5  -2  -8   -7.53    6.41
  -5   2  -8   -4.05    5.39
  -5   2  -8    3.17    5.80
  -5  -3   8   15.15    9.48
  -5   3   8    6.19    7.51
  -4  -3   8    2.70    5.45
  -4   3   8    8.68    5.01
  -3  -3   8   12.95    4.14
  -3   3   8   13.71    2.83
  -3   3   8    5.96    3.73
  -2  -3   8   27.57    4.93
  -2  -3   8   19.23    3.86
  -2  -3   8   20.49    3.93
   2  -3  -8   21.53    4.86
  -2   3   8   25.46    3.85
   2   3  -8   19.58    5.02
  -2   3   8   24.57    5.22
  -2   3   8   24.14    3.86
  -1  -3   8  249.08   44.26
  -1  -3   8  275.67   44.51
  -1  -3   8  264.89   44.57
   1  -3  -8  273.81   44.63
   1  -3  -8  275.77   44.65
  -1   3   8  266.33   44.25
   1   3  -8  283.68   44.66
   1   3  -8  287.72   44.91
  -1   3   8  258.79   44.70
   0  -3  -8    8.35    2.42
   0  -3   8    9.22    2.85
   0   3   8    9.53    1.67
   0   3  -8   14.54    2.30
  -1  -3  -8  212.83   35.08
   1  -3   8  215.34   35.58
  -1  -3  -8  215.84   35.55
  -1  -3  -8  214.31   35.07
  -1   3  -8  210.62   35.46
  -1   3  -8  215.65   35.07
  -1   3  -8  219.04   35.07
   1   3   8  201.96   35.06
  -2  -3  -8   -0.37    1.29
  -2  -3  -8    0.31    2.18
  -2  -3  -8    1.09    0.59
  -2   3  -8    2.43    2.34
  -3  -3  -8   85.45   14.48
  -3  -3  -8   68.66   14.93
  -3   3  -8   87.51   14.70
  -3   3  -8   99.02   14.94
  -4  -3  -8    7.22    3.20
  -4  -3  -8    5.54    5.01
  -4  -3  -8    9.64    5.72
  -4   3  -8   12.91    4.36
  -4   3  -8    1.34    4.12
  -4   3  -8    2.98    4.30
  -5  -3  -8   19.00    9.26
  -5   3  -8    8.07    7.22
  -5  -4   8    0.48    8.72
  -5   4   8    1.85    6.21
  -4   4   8    1.38    4.36
  -3  -4   8   36.64    6.06
  -3  -4   8   38.29    7.70
  -3   4   8   25.45    7.45
  -3   4   8   34.50    5.86
   2  -4  -8    9.83    3.66
  -2  -4   8   14.03    2.55
  -2  -4   8   11.55    2.99
  -2  -4   8   20.94    3.99
   2  -4  -8    9.42    3.37
   2   4  -8   12.43    3.92
  -2   4   8   14.10    2.39
  -2   4   8   13.75    3.75
  -1  -4   8   43.89    7.55
  -1  -4   8   50.31    8.24
   1  -4  -8   44.03    7.85
  -1   4   8   40.55    7.26
   1   4  -8   43.61    7.82
  -1   4   8   50.69    8.38
   0  -4  -8   63.07   10.91
   0  -4   8   53.52   10.82
   0  -4  -8   66.95   10.78
   0  -4   8   63.01   11.10
   0   4  -8   63.17   10.72
   0   4   8   65.48   10.42
  -1  -4  -8    3.65    1.10
  -1  -4  -8    7.16    1.25
   1  -4   8    7.99    3.01
  -1  -4  -8    8.92    2.46
   1   4   8    5.65    1.10
  -1   4  -8    5.65    1.15
  -1   4  -8    9.43    2.63
  -1   4  -8    8.35    1.26
  -2  -4  -8   -0.81    1.97
  -2  -4  -8    0.66    0.63
  -2  -4  -8    0.65    0.81
  -2  -4  -8    1.25    1.29
  -2  -4  -8    1.35    1.71
  -2   4  -8    0.25    0.53
  -2   4  -8   -0.46    0.65
  -2   4  -8    2.54    2.33
  -2   4  -8   -1.94    1.07
   2   4   8   -0.10    0.63
  -3  -4  -8   19.83    6.26
  -3  -4  -8   31.12    5.39
  -3  -4  -8   23.74    6.74
  -3   4  -8   27.46    5.54
  -3   4  -8   26.92    6.25
  -4  -4  -8    1.04    4.32
  -4  -4  -8    1.52    5.09
  -4   4  -8    4.40    4.63
  -5  -4  -8    9.86    7.53
  -5   4  -8   -0.72    7.08
  -5   4  -8    6.76    7.20
  -5  -5   8    7.79    9.32
  -5   5   8   20.63    7.96
  -4   5   8    1.46    4.64
  -3  -5   8  164.79   24.56
  -3  -5   8  146.92   23.50
  -3   5   8  134.40   24.41
   3   5  -8  109.38   24.67
  -3   5   8  142.17   23.40
  -2  -5   8    0.10    1.25
  -2  -5   8    5.18    2.67
   2  -5  -8    0.39    2.47
  -2  -5   8    1.95    0.99
  -2   5   8    1.28    2.49
  -2   5   8    1.30    0.71
   2   5  -8   -1.78    1.98
   1  -5  -8  204.19   33.07
  -1  -5   8  200.58   33.14
   1   5  -8  203.01   33.10
  -1   5   8  183.44   33.11
   0  -5  -8    3.10    1.91
   0  -5   8    2.37    3.03
   0  -5   8    3.03    2.22
   0  -5  -8    4.86    1.80
   0   5  -8    5.68    1.93
   0   5   8    6.13    1.00
   0   5   8    7.07    2.33
   1  -5   8   84.99   14.40
  -1  -5  -8   80.05   13.71
  -1  -5  -8   80.00   14.14
  -1   5  -8   80.82   14.27
  -1   5  -8   89.28   13.70
   1   5   8   80.27   13.67
  -2  -5  -8    4.19    1.08
  -2  -5  -8    1.73    2.35
  -2  -5  -8    3.53    1.75
   2  -5   8    8.52    3.82
  -2  -5  -8    2.28    0.83
   2   5   8    2.98    0.87
  -2   5  -8    1.09    2.75
  -2   5  -8    3.06    0.86
  -2   5  -8    1.14    0.72
  -3  -5  -8   24.30    5.34
  -3  -5  -8   23.75    6.30
  -3  -5  -8   20.87    6.61
  -3   5  -8   32.20    5.48
  -3   5  -8   26.84    6.20
  -4  -5  -8    2.86    4.80
  -4   5  -8   -2.94    4.18
  -5  -5  -8    9.53   10.28
  -5   5  -8    4.08    5.87
  -5  -6   8    0.39   10.27
  -5   6   8   -5.01    5.36
  -4   6   8   15.11    5.93
  -3  -6   8   10.72    2.40
  -3  -6   8   20.05    5.54
  -3   6   8    9.55    4.33
   3   6  -8    3.51    3.38
  -3   6   8    9.76    1.93
  -2  -6   8   34.33    5.98
  -2  -6   8   46.75    7.77
   2  -6  -8   38.97    7.50
  -2   6   8   50.20    7.67
   2   6  -8   40.34    7.81
  -2   6   8   31.25    5.86
  -1  -6   8   33.10    6.55
   1  -6  -8   24.52    5.93
  -1   6   8   29.75    5.33
  -1   6   8   35.59    6.38
   1   6  -8   32.60    6.34
   0  -6   8   40.42    8.65
   0  -6  -8   47.74    8.49
   0   6  -8   48.59    8.63
   0   6   8   50.39    8.04
   0   6   8   53.25    9.17
  -1  -6  -8   66.43   11.79
  -1  -6  -8   75.78   11.88
  -1  -6  -8   74.02   12.27
   1  -6   8   61.38   12.55
   1   6   8   70.04   11.73
  -1   6  -8   74.09   11.77
   2  -6   8   95.52   16.94
  -2  -6  -8   97.58   16.47
  -2  -6  -8   91.22   15.79
   2   6   8   94.63   15.75
  -2   6  -8   97.41   16.60
  -2   6  -8   97.62   15.75
  -3  -6  -8   21.93    6.06
  -3  -6  -8   21.49    5.32
  -3   6  -8   11.61    4.65
  -4  -6  -8   13.14    6.03
  -4   6  -8    4.62    4.71
  -5  -6  -8   -9.67    9.25
  -5   6  -8    2.96    7.83
  -4  -7   8   -2.20    2.09
  -4   7   8   -1.18    4.18
  -3  -7   8   27.50    7.85
  -3  -7   8   18.83    3.47
   3  -7  -8   17.77    5.50
  -3   7   8   16.49    3.06
  -3   7   8   15.75    5.31
   3   7  -8    8.25    4.91
  -2  -7   8    5.69    3.36
  -2  -7   8    3.24    1.27
   2  -7  -8   -0.23    2.89
  -2   7   8   -1.25    2.49
  -2   7   8    0.63    0.76
   2   7  -8   -1.20    2.57
   1  -7  -8   51.87    9.78
  -1  -7   8   42.43    7.87
   1  -7  -8   43.54    8.15
  -1  -7   8   36.87    8.41
  -1   7   8   44.54    8.42
   1   7  -8   40.00    8.20
   0  -7  -8   34.54    6.80
   0  -7   8   39.06    7.29
   0   7   8   34.20    7.39
   0   7  -8   43.33    7.40
  -1  -7  -8   61.29   10.25
  -1  -7  -8   63.17   10.53
   1  -7   8   64.53   11.35
   1   7   8   60.62    9.92
  -1   7  -8   56.55    9.96
   2  -7   8   48.63    9.81
  -2  -7  -8   44.09    7.92
  -2  -7  -8   52.44    8.65
   2   7   8   44.56    7.84
  -2   7  -8   43.22    9.24
  -2   7  -8   49.24    7.85
  -3  -7  -8    3.76    4.19
  -3  -7  -8    2.12    2.51
  -3  -7  -8    6.54    1.94
   3   7   8    5.27    1.51
  -3   7  -8    0.61    3.69
  -3   7  -8    5.23    1.49
  -4  -7  -8    3.93    6.30
  -4   7  -8   11.84    5.96
  -4  -8   8    7.56    7.74
  -4  -8   8    0.70    2.44
  -4   8   8    4.05    4.94
  -4   8   8    5.81    1.89
   3  -8  -8   17.28    6.46
  -3  -8   8   18.39    4.00
  -3  -8   8   25.13    8.12
   3   8  -8   13.50    6.07
  -3   8   8   29.43    6.25
   2  -8  -8   97.66   16.11
  -2  -8   8   80.43   14.73
  -2  -8   8  114.50   16.38
  -2   8   8   92.89   15.75
   2   8  -8   82.96   15.71
  -1  -8   8    4.33    2.56
   1  -8  -8   -0.50    3.05
  -1  -8   8    0.27    3.15
   1  -8  -8   -2.87    2.17
   1   8  -8   -1.45    2.36
  -1   8   8   -0.73    2.27
   0  -8   8  166.30   26.54
   0  -8  -8  143.53   26.40
   0   8  -8  152.98   26.56
   0   8   8  170.66   26.80
   1  -8   8   -0.54    3.66
   1   8   8    0.93    0.60
  -2  -8  -8   80.57   15.86
  -2  -8  -8  109.49   16.51
   2  -8   8   91.78   17.26
  -2   8  -8  102.26   15.81
   2   8   8   96.03   15.79
   3  -8   8    6.06    8.69
  -3  -8  -8   -1.94    4.42
  -3  -8  -8    3.81    1.85
  -3   8  -8   -0.40    3.84
   3   8   8    0.64    1.21
  -3   8  -8   -2.74    1.24
  -4  -8  -8    5.35    7.25
  -4   8  -8    6.21    5.26
  -4  -9   8    2.15    2.78
   4  -9  -8    6.59    6.91
  -4   9   8    1.14    5.08
  -4   9   8   11.74    2.28
  -3  -9   8   16.64    3.26
  -3  -9   8   12.69    6.34
   3  -9  -8   11.25    5.51
   3   9  -8    0.20    4.52
  -3   9   8   16.96    5.23
   2  -9  -8   13.23    4.93
  -2  -9   8    8.18    4.99
  -2  -9   8   12.98    2.80
  -2   9   8   19.05    4.65
   2   9  -8   11.49    4.70
  -1  -9   8    5.54    3.75
   1  -9  -8    1.26    3.98
   1  -9  -8    0.14    2.72
  -1  -9   8    0.62    3.39
  -1   9   8   -3.03    2.37
   1   9  -8    3.35    3.37
   0  -9   8   40.06    8.42
   0  -9  -8   43.21    8.16
   0   9   8   49.90    8.83
   0   9  -8   38.24    8.40
   1  -9   8    8.16    4.56
  -2  -9  -8   -0.03    2.40
   2  -9   8   -5.94    4.12
  -2  -9  -8    5.63    1.63
  -2   9  -8    1.66    1.11
   3  -9   8    7.11    6.81
  -3  -9  -8   -3.50    1.90
  -3   9  -8    5.67    4.09
  -3   9  -8    0.57    1.37
  -4  -9  -8    7.44    8.62
  -4   9  -8    1.95    1.86
  -4   9  -8    1.72    5.21
  -4 -10   8    5.36    2.98
   4 -10  -8    5.86    6.77
  -4  10   8    9.16    2.33
   4  10  -8    9.24    6.14
  -4  10   8   -0.28    4.67
  -3 -10   8    2.25    2.29
   3 -10  -8    3.76    6.00
  -3  10   8    5.19    4.44
  -3  10   8    3.10    1.40
   3  10  -8   -4.06    4.04
  -2 -10   8   24.29    4.79
   2 -10  -8   20.04    6.35
  -2 -10   8   21.95    7.14
  -2  10   8   26.78    4.48
  -2  10   8   31.53    6.69
   2  10  -8   22.01    6.73
  -1 -10   8   10.91    6.15
  -1 -10   8    5.41    4.65
   1 -10  -8    8.41    4.93
   1 -10  -8    5.34    3.37
  -1  10   8    9.01    3.65
   1  10  -8    0.64    3.69
   0 -10   8   78.03   14.36
   0 -10  -8   80.28   14.39
   0  10  -8   82.08   14.38
   1 -10   8    8.20    4.91
   2 -10   8   27.18    9.07
  -2 -10  -8   33.73    6.02
  -2  10  -8   34.24    5.82
   3 -10   8   12.22    6.40
  -3 -10  -8    4.91    2.58
  -3  10  -8    4.97    2.03
  -3  10  -8    8.05    4.44
  -4 -10  -8    5.10    7.01
  -4 -10  -8    7.32    2.82
  -4  10  -8    7.40    2.54
  -4  10  -8    1.08    6.44
  -4 -11   8    6.06    3.42
  -4  11   8    9.15    2.66
   4  11  -8   15.10    6.95
  -3 -11   8   15.32    3.75
   3 -11  -8    3.81    5.79
  -3  11   8   23.09    5.90
   3  11  -8    4.26    6.37
  -3  11   8   13.09    2.87
  -2 -11   8   10.42    6.57
   2 -11  -8   10.66    5.79
  -2 -11   8   12.10    4.18
   2 -11  -8   18.02    7.50
   2  11  -8   18.87    5.92
  -2  11   8   20.81    5.92
  -2  11   8   22.66    3.48
  -1 -11   8   28.37    7.63
   1 -11  -8   30.09    8.96
   1 -11  -8   22.66    6.90
   1  11  -8   31.59    7.63
  -1  11   8   35.29    7.55
   0 -11   8   -1.44    3.71
   0 -11  -8    4.00    5.81
   0  11  -8   -4.61    3.16
   1 -11   8   18.60    6.23
  -2 -11  -8   10.37    2.42
   2 -11   8    9.75    7.09
  -2  11  -8    6.00    2.03
  -3 -11  -8   14.14    3.37
   3 -11   8    5.06    8.59
  -3  11  -8    5.96    2.35
  -4 -11  -8    2.22    7.13
  -4 -11  -8    3.35    2.61
  -4  11  -8   -0.06    5.13
  -4  11  -8   -1.13    2.16
  -3 -12   8   -1.31    2.62
  -3 -12   8   -0.52    8.44
  -3  12   8    4.58    5.03
   3  12  -8    1.15    5.92
  -3  12   8    0.67    1.64
   2 -12  -8    4.60    7.23
  -2 -12   8    8.70    8.24
  -2  12   8   11.36    4.84
  -2  12   8   15.10    2.97
   2  12  -8    7.87    6.19
   1 -12  -8   -3.47    5.71
  -1  12   8    2.72    4.03
   1  12  -8    4.45    4.45
   0 -12   8   -1.99    4.43
   0 -12  -8   -3.08    5.80
   0  12  -8   -2.92    4.02
   1 -12   8    7.80    5.65
  -2 -12  -8   -0.32    2.07
   2 -12   8    9.55    7.07
  -2  12  -8    2.21    1.56
  -3 -12  -8    2.24    2.91
   3 -12   8   12.41    8.46
  -3  12  -8    4.66    2.17
  -3 -13   8    1.60    3.14
  -3  13   8   10.04    2.80
   3  13  -8   -1.93    6.41
  -2 -13   8   -4.10    6.00
   2 -13  -8   -0.09    7.47
  -2  13   8    6.82    5.09
   2  13  -8    1.60    4.95
   1 -13  -8   11.27    7.89
   1  13  -8    7.00    5.21
   0 -13   8    5.93    5.38
   0 -13  -8    1.15    7.18
   0  13  -8    4.48    4.43
   1 -13   8   32.12    9.08
  -2 -13  -8   -3.18    2.07
   2 -13   8    2.16    8.69
  -2  13  -8    0.72    1.96
   3 -13   8   33.26   12.77
  -3 -13  -8   16.88    4.78
  -3  13  -8   22.46    4.43
  -3 -14   8    5.72    3.62
   3 -14  -8    4.87    8.41
  -3  14   8    8.95    2.98
   3  14  -8    0.58    7.27
  -2 -14   8    5.97    9.17
   2 -14  -8    3.96    7.49
  -2  14   8    0.46    5.34
   2  14  -8    1.89    5.85
   1 -14  -8   21.19    9.93
   1  14  -8   14.28    7.22
   0 -14  -8   -8.27    7.30
   0 -14   8   -0.58    6.13
   0  14  -8    0.38    5.15
  -1 -14  -8   23.86    9.02
   1 -14   8    1.43    7.68
  -1  14  -8    3.11    5.27
   2 -14   8    2.63   10.42
  -2  14  -8   -2.82    2.14
  -3 -14  -8    5.86    3.42
   3 -14   8    4.94   11.69
   2 -15  -8    2.91   10.19
   2  15  -8    3.53    5.43
   1 -15  -8   12.07    8.37
   1  15  -8    9.49    6.93
   0 -15  -8    5.78    8.89
   0  15  -8    4.22    5.93
   1 -15   8   -6.66    7.39
  -1 -15  -8   27.03   10.52
   2 -15   8   -3.36   11.03
  -2  15  -8    3.82    2.71
   2 -16  -8   12.84    9.25
   2  16  -8    8.96    7.64
   1 -16  -8   15.23   10.24
   1  16  -8    0.29    8.33
   0 -16  -8   20.50   12.42
   0  16  -8   14.65    8.49
  -1 -16  -8    1.40    9.69
   1 -16   8   -9.39    8.69
   1  16   8   -6.59    4.70
   2 -16   8   -0.45   11.02
   1 -17  -8   -6.67    9.27
   1  17  -8    3.20    9.36
   0 -17  -8   -4.78   10.44
   0  17  -8    2.57    8.78
   1  17   8   -2.12    6.26
  -1  17  -8  -11.18    7.22
  -5   0   9    9.51    8.33
  -4   0   9    1.13    5.28
  -3   0   9   14.79    3.87
  -3   0   9   15.50    4.86
  -2   0   9    1.06    0.68
  -2   0   9    2.75    0.84
   2   0  -9    1.20    2.06
  -2   0   9    2.43    2.37
  -2   0   9    1.66    1.35
   1   0  -9   47.34    7.82
  -1   0   9   43.82    7.36
  -1   0   9   42.37    7.34
  -1   0   9   46.83    7.57
   0   0  -9    0.31    0.37
   0   0  -9   -0.30    1.03
   0   0   9    0.36    0.34
   0   0  -9    0.85    0.90
   0   0  -9    0.00    1.19
  -1   0  -9   10.62    2.26
  -1   0  -9    6.71    1.84
  -1   0  -9    6.84    1.41
  -1   0  -9    8.00    1.43
  -1   0  -9    8.95    2.54
  -2   0  -9    1.94    1.89
  -2   0  -9   -1.73    2.06
  -3   0  -9   28.51    5.42
  -3   0  -9   18.91    5.66
  -4   0  -9    0.59    5.02
  -4   0  -9   -1.22    3.46
  -5   0  -9    9.87    7.62
  -5  -1   9   22.03    8.89
  -5   1   9   -3.81    6.70
  -4  -1   9    8.60    5.80
  -4   1   9    3.97    5.51
  -3  -1   9   18.49    7.33
  -3  -1   9   47.19    7.52
  -3   1   9   32.95    7.79
  -3   1   9   46.96    7.39
  -2  -1   9    8.04    1.79
  -2  -1   9   10.95    1.90
   2  -1  -9    8.45    2.79
  -2  -1   9   14.76    2.69
  -2   1   9    9.45    1.82
  -2   1   9   10.16    1.78
  -2   1   9    8.61    2.07
  -2   1   9    6.18    2.98
  -1  -1   9  139.52   22.37
  -1  -1   9  141.46   22.15
   1  -1  -9  138.84   22.52
  -1  -1   9  127.87   22.13
  -1   1   9  130.51   22.13
   1   1  -9  137.89   22.60
  -1   1   9  130.61   22.12
   0  -1  -9   21.55    3.42
   0   1  -9   22.22    4.08
   0   1   9   16.27    3.04
   0   1  -9   21.45    3.62
  -1  -1  -9  240.73   39.46
  -1  -1  -9  226.94   39.46
  -1  -1  -9  242.96   39.64
  -1  -1  -9  243.61   39.91
  -1  -1  -9  223.75   39.50
  -1   1  -9  248.10   39.62
  -1   1  -9  247.63   39.94
  -1   1  -9  254.65   39.78
  -1   1  -9  258.28   39.47
   1   1   9  217.12   39.45
  -1   1  -9  247.21   39.46
  -2  -1  -9   59.54    9.41
  -2  -1  -9   57.38    9.86
  -2   1  -9   52.46    9.49
  -2   1  -9   43.91    9.97
  -3  -1  -9   60.51   11.98
  -3  -1  -9   62.85   10.98
  -3   1  -9   57.25   11.97
  -3   1  -9   65.73   11.11
  -4  -1  -9    5.79    5.05
  -4  -1  -9   -0.36    3.47
  -4   1  -9    1.32    4.41
  -4   1  -9    8.33    3.91
  -5  -1  -9   21.90    9.72
  -5  -1  -9    5.41    7.02
  -5  -2   9    2.07    7.82
  -5   2   9    3.13    6.89
  -4  -2   9    3.93    4.91
  -4  -2   9   13.15    6.21
  -4   2   9    2.33    5.04
  -3  -2   9   13.19    5.18
  -3  -2   9   18.48    4.84
  -3   2   9   16.52    5.28
  -3   2   9   20.18    4.15
  -2  -2   9   43.88    7.07
   2  -2  -9   42.28    7.65
  -2  -2   9   32.49    6.52
  -2  -2   9   41.13    6.59
  -2   2   9   39.15    6.52
   2   2  -9   45.82    8.05
  -2   2   9   41.46    6.52
  -2   2   9   36.68    7.65
   1  -2  -9  116.15   18.01
   1  -2  -9  109.55   18.04
  -1  -2   9   99.58   17.86
  -1  -2   9   95.12   17.59
   1   2  -9  111.09   18.01
   1   2  -9  115.37   18.19
  -1   2   9  110.43   17.58
   0  -2  -9   84.20   15.07
   0  -2  -9   85.95   14.80
   0   2   9   90.99   14.64
   0   2  -9   88.08   15.11
   0   2  -9   91.84   14.81
  -1  -2  -9    3.83    0.97
  -1  -2  -9    4.83    0.93
  -1  -2  -9    4.67    2.13
  -1  -2  -9    6.86    1.52
   1   2   9    3.08    0.85
  -1   2  -9    3.53    1.16
  -1   2  -9    6.31    0.96
  -1   2  -9    5.12    0.98
  -1   2  -9    4.24    2.09
  -2  -2  -9   65.99   10.99
  -2  -2  -9   58.99   10.99
  -2  -2  -9   64.43   11.51
  -2   2  -9   75.88   11.33
  -2   2  -9   59.18   10.91
  -2   2  -9   73.87   11.62
  -3  -2  -9    9.59    4.27
  -3  -2  -9   10.13    3.29
  -3   2  -9    7.36    3.91
  -3   2  -9   18.13    4.06
  -4  -2  -9   39.97    7.92
  -4  -2  -9   33.97    8.26
  -4   2  -9   34.38    7.69
  -4   2  -9   23.61    7.95
  -5  -2  -9   18.83    8.89
  -5   2  -9   -2.55    5.88
  -5  -3   9    4.79    8.87
  -5   3   9    8.84    6.84
  -4  -3   9   -0.87    5.87
  -4   3   9    7.89    5.29
  -3  -3   9    2.65    1.47
  -3  -3   9   -1.56    2.83
  -3   3   9    0.26    0.80
  -3   3   9    1.10    3.15
  -2  -3   9   24.84    4.55
   2  -3  -9   16.81    4.33
  -2  -3   9   20.77    3.48
   2   3  -9   23.70    4.91
  -2   3   9   17.33    3.36
  -2   3   9   16.45    4.54
  -2   3   9   20.19    3.32
   1  -3  -9   35.77    6.14
   1  -3  -9   30.12    5.91
  -1  -3   9   39.06    6.15
  -1  -3   9   33.93    5.68
   1   3  -9   45.98    6.72
  -1   3   9   26.18    5.23
  -1   3   9   26.15    6.08
   1   3  -9   42.98    6.48
   0  -3   9   30.43    5.46
   0  -3  -9   26.14    5.04
   0   3   9   23.85    4.17
   0   3  -9   25.20    4.45
   0   3  -9   39.08    5.65
  -1  -3  -9  166.12   26.84
  -1  -3  -9  164.90   26.84
   1  -3   9  150.50   27.36
  -1  -3  -9  168.73   27.39
  -1   3  -9  167.23   26.84
  -1   3  -9  160.65   26.84
  -1   3  -9  156.02   27.24
   1   3   9  162.55   26.83
  -2  -3  -9   23.74    3.77
  -2  -3  -9   21.55    4.53
  -2   3  -9   25.88    4.75
  -2   3  -9   14.77    3.54
  -2   3  -9   10.02    4.30
  -3  -3  -9   39.16    8.21
  -3  -3  -9   35.49    7.12
  -3   3  -9   42.02    7.91
  -4  -3  -9   11.03    5.37
  -4  -3  -9   11.46    6.27
  -4   3  -9   10.20    4.57
  -4   3  -9   13.68    5.35
  -4   3  -9   10.91    4.95
  -5  -3  -9   10.47    8.76
  -5   3  -9   -4.66    5.80
  -5   3  -9   -7.15    6.45
  -5  -4   9   -9.20    8.83
  -5   4   9   11.22    8.16
  -4  -4   9   -4.75    5.67
  -4   4   9   17.59    5.93
   3  -4  -9   12.62    4.18
  -3  -4   9   12.01    2.63
  -3  -4   9   15.43    5.48
  -3   4   9   12.45    2.29
   3   4  -9    7.74    3.86
  -3   4   9   14.21    4.61
  -2  -4   9   47.86    7.90
   2  -4  -9   58.95    9.31
   2  -4  -9   54.97    9.16
  -2  -4   9   57.56    8.73
  -2  -4   9   41.29    8.18
  -2   4   9   51.37    9.26
  -2   4   9   44.39    7.84
   2   4  -9   42.25    9.04
   1  -4  -9   14.14    3.16
  -1  -4   9   11.87    2.64
  -1  -4   9   11.19    3.27
   1   4  -9    8.63    3.50
  -1   4   9    6.62    3.11
   1   4  -9   14.51    3.17
   0  -4  -9  159.76   28.04
   0  -4   9  166.83   28.15
   0  -4  -9  173.62   28.22
   0  -4   9  175.44   28.37
   0   4   9  168.48   27.73
   0   4  -9  170.40   27.99
  -1  -4  -9    7.66    1.67
   1  -4   9    8.43    3.35
  -1  -4  -9   12.09    2.91
   1   4   9    6.97    1.56
  -1   4  -9    8.71    2.87
  -1   4  -9   12.83    1.72
  -2  -4  -9  111.18   21.20
  -2  -4  -9  123.97   21.08
  -2  -4  -9  128.35   21.11
  -2  -4  -9  136.10   21.86
  -2   4  -9  132.25   21.75
   2   4   9  134.38   21.11
  -2   4  -9  134.96   21.09
  -3  -4  -9    4.74    3.30
  -3  -4  -9    2.99    2.51
  -3  -4  -9   -2.41    3.37
  -3   4  -9    4.23    3.09
  -3   4  -9    1.76    2.22
  -4  -4  -9   34.26    8.22
  -4  -4  -9   32.85    7.87
  -4   4  -9   18.28    7.14
  -4   4  -9   30.22    7.06
  -5  -4  -9   -5.35    7.45
  -5   4  -9   -1.19    7.31
  -5  -5   9   -0.86    8.34
  -5   5   9   -1.29    5.78
  -4   5   9    0.61    4.21
  -3  -5   9    8.13    1.84
  -3  -5   9    5.52    4.68
   3   5  -9    6.24    3.38
  -3   5   9    4.15    1.27
  -3   5   9    1.50    3.35
  -2  -5   9    3.29    1.62
   2  -5  -9    4.08    2.93
  -2  -5   9    2.80    2.82
  -2  -5   9    2.87    1.23
   2   5  -9   -0.10    2.54
  -2   5   9    4.81    1.01
  -2   5   9    3.68    2.71
  -1  -5   9   16.69    3.51
  -1  -5   9    9.09    2.42
   1  -5  -9   11.23    3.00
   1   5  -9    7.60    2.80
  -1   5   9   11.34    3.21
   0  -5   9   69.35   12.28
   0  -5   9   66.48   12.01
   0  -5  -9   71.91   11.85
   0  -5  -9   70.24   12.06
   0   5  -9   72.69   11.83
   0   5   9   70.53   11.44
   0   5   9   60.11   12.00
   1  -5   9   60.94    9.90
  -1  -5  -9   49.81    9.01
  -1  -5  -9   55.42    9.60
  -1   5  -9   64.41   10.23
   1   5   9   51.66    8.96
  -1   5  -9   57.33    9.01
  -2  -5  -9   16.32    2.90
  -2  -5  -9   12.56    3.58
   2  -5   9    9.50    4.66
  -2  -5  -9   15.29    2.81
  -2  -5  -9   20.97    4.51
   2   5   9   15.14    2.80
  -2   5  -9   13.15    4.21
  -2   5  -9   19.44    2.85
  -2   5  -9   14.68    2.75
  -3  -5  -9    0.44    3.82
  -3  -5  -9    5.76    3.63
  -3   5  -9   10.87    4.07
  -3   5  -9    4.79    2.37
  -4  -5  -9   18.31    6.54
  -4   5  -9    6.13    5.27
  -5  -5  -9    0.31    8.00
  -5   5  -9    3.82    6.08
  -5  -6   9  -17.72    9.04
  -5   6   9   -0.91    5.86
  -4  -6   9   80.98   13.55
  -4   6   9   74.10   15.49
   3  -6  -9    6.43    4.66
  -3  -6   9    0.69    1.56
  -3  -6   9    1.64    4.16
  -3   6   9    3.88    3.62
  -3   6   9    0.51    0.91
   3   6  -9    4.25    3.26
  -2  -6   9   47.39    7.96
   2  -6  -9   48.03    8.00
  -2  -6   9   33.13    6.29
   2   6  -9   36.15    7.74
  -2   6   9   42.49    7.80
  -2   6   9   36.02    6.20
  -1  -6   9   14.31    3.78
   1  -6  -9   11.66    3.18
  -1   6   9    6.34    3.04
   1   6  -9   11.77    3.28
   0  -6   9   43.21    7.90
   0  -6  -9   48.59    7.77
   0  -6  -9   45.18    7.53
   0   6  -9   40.83    7.50
   0   6   9   40.53    6.96
   0   6   9   41.45    8.11
   1  -6   9   32.61    6.20
  -1  -6  -9   32.98    5.65
  -1  -6  -9   25.41    4.75
  -1  -6  -9   29.68    4.89
  -1   6  -9   28.23    4.72
   1   6   9   26.10    4.65
   2  -6   9   16.84    4.93
  -2  -6  -9   16.50    4.01
  -2  -6  -9   11.73    2.44
   2   6   9   13.09    2.28
  -2   6  -9    9.17    4.02
  -2   6  -9   11.36    2.28
  -3  -6  -9    6.46    4.14
  -3  -6  -9    2.49    4.28
  -3   6  -9    6.05    3.57
   3   6   9    7.13    1.71
  -4  -6  -9    9.93    5.62
  -4   6  -9    6.28    5.10
  -5  -6  -9    9.86    8.96
  -5   6  -9    1.83    6.11
  -4  -7   9    4.53    2.44
  -4   7   9    4.77    4.88
  -3  -7   9   13.65    7.06
  -3  -7   9    8.15    2.39
   3  -7  -9    8.00    4.92
  -3   7   9   16.77    4.85
   3   7  -9    8.56    4.00
  -3   7   9    9.00    1.93
  -2  -7   9    5.23    3.36
  -2  -7   9    4.30    1.39
   2  -7  -9    1.53    3.28
  -2   7   9    2.40    0.95
   2   7  -9    2.78    3.32
  -2   7   9    2.74    2.87
   1  -7  -9   67.23   12.27
  -1  -7   9   67.35   12.79
   1   7  -9   68.97   12.26
  -1   7   9   71.28   12.35
   0  -7   9    3.61    2.53
   0  -7  -9   -2.84    1.40
   0   7   9    0.40    1.94
   0   7   9   -0.16    0.36
   0   7  -9    1.96    1.93
  -1  -7  -9   49.94    9.79
  -1  -7  -9   55.83    9.37
  -1  -7  -9   52.44    9.49
   1  -7   9   67.60   10.75
   1   7   9   57.79    9.17
  -1   7  -9   53.16    9.22
   2  -7   9   10.05    4.67
  -2  -7  -9    3.03    1.34
  -2  -7  -9    1.92    2.48
  -2   7  -9    0.96    2.82
  -2   7  -9    1.12    0.95
   2   7   9    4.13    1.01
  -3  -7  -9   26.61    7.01
  -3  -7  -9   23.77    7.49
  -3  -7  -9   27.38    5.68
  -3   7  -9   39.65    5.57
   3   7   9   33.99    5.55
  -3   7  -9   17.27    6.94
  -4  -7  -9    1.67    5.52
  -4   7  -9   -0.68    4.43
  -4  -8   9   -2.06    2.60
  -4   8   9   -0.32    4.66
  -3  -8   9    9.17    2.74
  -3  -8   9   18.86    6.70
   3  -8  -9    8.28    5.31
   3   8  -9   10.53    4.57
  -3   8   9   13.82    5.00
  -2  -8   9    4.42    1.69
   2  -8  -9    4.43    3.54
  -2  -8   9   12.31    4.88
   2   8  -9    5.34    4.01
  -2   8   9    5.90    1.35
  -2   8   9    3.20    3.28
   1  -8  -9    3.59    4.37
  -1  -8   9    0.18    2.84
   1  -8  -9    7.04    3.13
  -1  -8   9    2.26    3.29
   1   8  -9    3.85    2.92
  -1   8   9    0.01    2.57
   0  -8   9   58.51   10.45
   0  -8  -9   53.24    9.86
   0   8  -9   59.15   10.17
   0   8   9   53.19   10.64
  -1  -8  -9   11.86    3.04
   1  -8   9    1.94    4.04
   1   8   9    6.22    1.31
  -2  -8  -9   23.39    4.36
  -2  -8  -9   17.93    3.27
   2  -8   9   12.65    5.42
   2   8   9   16.62    3.02
  -2   8  -9   15.49    3.05
  -2   8  -9   13.24    4.86
  -3  -8  -9   -2.70    4.54
   3  -8   9    0.64    5.12
  -3  -8  -9   -1.64    1.91
  -3   8  -9    0.91    1.32
  -3   8  -9   -5.64    2.82
   3   8   9    0.87    1.22
  -4  -8  -9    1.67    6.41
  -4   8  -9   -1.44    5.43
   4  -9  -9    0.14    6.67
  -4  -9   9    1.38    2.72
  -4   9   9    1.01    1.64
  -4   9   9    1.27    5.03
   4   9  -9   -1.63    4.53
   3  -9  -9   10.86    5.29
  -3  -9   9   25.96    8.71
  -3  -9   9   19.24    3.53
   3   9  -9    2.06    4.68
  -3   9   9   19.63    5.64
  -2  -9   9    4.66    1.74
   2  -9  -9    4.37    3.82
  -2  -9   9    4.79    4.95
   2   9  -9    0.37    3.79
  -2   9   9    6.59    3.70
  -1  -9   9   72.93   12.30
   1  -9  -9   78.20   14.20
  -1  -9   9   43.16   12.46
   1  -9  -9   67.89   12.65
  -1   9   9   82.81   13.22
   1   9  -9   69.82   13.00
   0  -9  -9    2.35    2.34
   0  -9   9   -2.44    3.14
   0   9   9   -0.55    2.29
   0   9  -9    3.07    2.78
   1  -9   9  122.61   21.49
  -2  -9  -9    0.53    2.74
  -2  -9  -9   -0.81    1.56
   2  -9   9   -4.74    4.19
  -2   9  -9    2.08    1.10
   2   9   9    0.56    0.92
  -3  -9  -9   46.95    7.98
   3  -9   9   24.97   10.15
  -3   9  -9   47.34    7.67
   3   9   9   48.72    7.66
  -3   9  -9   26.20    9.52
  -4  -9  -9    5.41    6.92
  -4   9  -9   -4.34    5.08
  -4   9  -9   -0.88    1.76
   4 -10  -9    2.28    6.14
  -4 -10   9   -4.00    2.68
  -4  10   9    2.70    1.90
   4  10  -9   11.38    6.58
  -4  10   9   11.16    5.56
  -3 -10   9    1.87    2.38
  -3 -10   9    1.36    6.83
   3 -10  -9   -2.89    5.33
   3  10  -9   -5.61    4.33
  -3  10   9   -1.31    1.24
  -3  10   9    0.53    4.03
  -2 -10   9    1.44    1.78
   2 -10  -9    3.92    4.06
  -2 -10   9    9.31    5.10
   2  10  -9   -1.01    4.19
  -2  10   9    5.19    3.83
   1 -10  -9    5.99    5.15
   1 -10  -9   -0.29    3.16
  -1 -10   9    2.37    4.07
   1  10  -9    0.36    3.69
  -1  10   9    3.27    3.22
   0 -10   9    3.86    3.88
   0 -10  -9   -0.81    2.74
   0  10  -9    0.90    3.17
   1 -10   9    1.05    4.75
  -2 -10  -9    4.13    1.84
   2 -10   9    6.22    6.15
  -2  10  -9    4.13    1.46
   3 -10   9    2.29    7.56
  -3 -10  -9    1.35    2.42
  -3  10  -9   -2.03    4.26
  -3  10  -9   -1.33    1.52
  -4 -10  -9    3.90    2.72
  -4 -10  -9    1.83    7.03
  -4  10  -9    6.60    6.33
  -4  10  -9    2.48    1.98
  -4 -11   9   -0.95    3.04
   4  11  -9    6.14    6.82
  -4  11   9   -1.15    1.87
  -3 -11   9   29.04    6.32
  -3  11   9   30.81    8.10
   3  11  -9   14.93    8.61
  -3  11   9   37.34    5.80
   2 -11  -9    7.75    5.95
  -2 -11   9   -4.25    5.44
   2 -11  -9    1.13    4.33
  -2  11   9   -5.06    3.48
  -2  11   9    0.85    1.11
   2  11  -9    2.61    5.04
   1 -11  -9   35.57    9.16
   1 -11  -9   55.64   11.08
   1  11  -9   32.08    9.15
  -1  11   9   62.94    9.87
   0 -11   9   23.62    6.20
   0  11  -9   17.75    5.85
   1 -11   9   11.79    5.86
   2 -11   9    2.66    5.68
  -2 -11  -9    6.12    2.13
  -2  11  -9    2.65    1.53
  -3 -11  -9   13.79    3.78
   3 -11   9   11.78    7.74
  -3  11  -9   14.30    3.10
  -4 -11  -9   -2.36    2.63
  -4 -11  -9    3.40    6.67
  -4  11  -9   -4.59    2.46
  -4  11  -9    0.08    6.20
  -3 -12   9    1.66    3.05
   3 -12  -9   -1.16    5.14
  -3  12   9   -2.36    4.38
   3  12  -9    2.70    5.34
  -3  12   9    0.61    1.71
  -2 -12   9   24.57    8.94
   2 -12  -9   21.44    8.29
   2 -12  -9   36.36   10.49
  -2  12   9   41.50    8.41
   2  12  -9   35.09    9.06
   1 -12  -9    5.09    4.47
   1 -12  -9   -2.13    5.39
  -1  12   9   -0.32    4.00
   1  12  -9   -1.49    4.73
   0 -12  -9   23.23    8.45
   0 -12   9   16.23    5.86
   0  12  -9   13.27    5.63
   1 -12   9    6.60    5.85
  -2 -12  -9   29.58    5.32
   2 -12   9   19.85    8.17
  -2  12  -9   24.43    4.67
   3 -12   9    8.52    9.17
  -3 -12  -9    3.06    2.94
  -3  12  -9    0.02    2.10
  -3 -13   9   -3.57   10.75
  -3 -13   9    3.94    3.37
  -3  13   9    4.24    5.58
  -3  13   9   14.93    2.67
   3  13  -9   -5.10    6.26
  -2 -13   9    0.95    5.86
   2 -13  -9    1.70    7.80
   2  13  -9    3.68    5.80
  -2  13   9    2.95    5.01
   1 -13  -9   -6.97    5.02
  -1  13   9   -1.14    4.45
   1  13  -9   -0.55    5.42
   0 -13   9   -8.46    4.84
   0 -13  -9    3.17    6.86
   0  13  -9    1.89    4.68
   1 -13   9    3.53    6.04
  -1  13  -9    0.18    3.94
  -2 -13  -9   -1.88    2.24
   2 -13   9   -3.32    6.57
  -2  13  -9    4.67    1.88
   3 -13   9    9.64   11.03
  -3 -13  -9    3.38    3.25
  -3  13  -9   -2.27    1.90
  -3 -14   9    4.04    3.55
  -3  14   9    1.92    2.57
   3  14  -9    3.25    7.94
   2 -14  -9   20.30    9.40
  -2 -14   9    4.70    9.66
  -2  14   9   39.21    8.83
   2  14  -9   10.88    6.74
   1 -14  -9   -0.61    7.00
   1  14  -9   -5.16    5.37
   0 -14  -9   19.46   10.34
   0 -14   9   25.62    8.85
   0  14  -9   29.42    8.28
   1 -14   9    4.06    7.78
  -1  14  -9    5.55    6.32
   2 -14   9   13.39   10.78
  -2 -14  -9   29.92    5.81
  -2  14  -9   21.84    4.70
  -3 -14  -9    3.24    3.68
   3 -14   9    1.87   10.11
   2 -15  -9   -5.71    9.47
   2  15  -9    7.29    6.53
  -2  15   9    6.20    6.57
   1 -15  -9    3.20    8.53
   1  15  -9    7.02    8.15
   0 -15  -9   -2.07    9.40
   0  15  -9    2.53    6.17
   1 -15   9    3.45    7.84
  -1  15  -9    0.91    6.47
   2 -15   9    0.21    8.89
   2 -16  -9    5.28    8.99
   1 -16  -9   10.65   10.23
   1  16  -9   -0.03    7.35
   0 -16  -9   29.79   12.87
   0  16  -9    2.34    7.70
   1 -16   9   12.21    8.93
  -1 -16  -9   -3.88   10.28
  -1  16  -9   -7.07    7.10
   0 -17  -9   -0.90   12.26
   0  17  -9  -11.98    7.24
  -5   0  10    4.21    7.73
  -4   0  10   -1.18    5.31
  -3   0  10    3.73    3.20
  -3   0  10    1.72    2.79
  -2   0  10    8.41    1.80
   2   0 -10   10.47    2.91
  -2   0  10   10.40    1.87
  -2   0  10    9.98    2.36
  -1   0  10    1.23    0.63
   1   0 -10    0.06    1.20
  -1   0  10   -0.33    1.19
   0   0 -10   57.44   10.38
   0   0  10   61.56   10.01
   0   0 -10   60.87   10.28
  -1   0 -10    1.11    1.13
  -1   0 -10    3.65    1.65
  -1   0 -10    1.10    1.54
  -1   0 -10    0.08    0.50
  -1   0 -10   -1.30    0.52
  -2   0 -10    2.92    2.11
  -2   0 -10    7.42    3.01
  -3   0 -10    0.04    2.54
  -3   0 -10    1.21    3.25
  -4   0 -10    1.92    3.52
  -4   0 -10   -0.64    4.87
  -5   0 -10    4.02    7.45
  -5  -1  10    4.86    8.21
  -5   1  10   -5.23    6.96
  -4  -1  10    9.98    6.25
  -4   1  10    0.91    5.25
  -3  -1  10    4.17    2.97
  -3  -1  10    6.72    3.85
  -3   1  10    6.57    3.49
  -3   1  10    2.46    1.13
   2  -1 -10   10.87    3.28
  -2  -1  10   12.47    2.35
  -2  -1  10   17.70    3.15
  -2  -1  10   16.74    2.46
  -2   1  10   14.78    2.37
  -2   1  10   11.14    2.30
  -2   1  10    9.83    2.54
   2   1 -10   13.78    3.98
  -2   1  10    8.41    3.75
  -1  -1  10    2.36    1.55
   1  -1 -10    3.31    1.51
  -1  -1  10    0.65    0.70
   1   1 -10    3.18    1.67
  -1   1  10    0.59    0.64
   0  -1 -10  134.40   21.73
   0   1 -10  119.96   21.79
   0   1  10  134.82   21.54
   0   1 -10  131.24   21.95
  -1  -1 -10    1.77    1.77
  -1  -1 -10   -0.79    1.22
  -1  -1 -10    0.07    0.46
  -1  -1 -10   -0.13    0.49
  -1  -1 -10   -0.16    0.52
  -1   1 -10    1.32    1.01
  -1   1 -10    1.29    0.55
  -1   1 -10    2.48    1.71
   1   1  10    0.55    0.34
  -1   1 -10    0.58    1.53
  -1   1 -10    0.28    0.54
  -2  -1 -10   52.69    8.34
  -2  -1 -10   43.10    8.14
  -2  -1 -10   56.62    9.22
  -2   1 -10   41.10    8.08
  -2   1 -10   50.62    9.32
  -2   1 -10   52.54    8.45
  -3  -1 -10    4.19    2.93
  -3  -1 -10   13.61    4.58
  -3   1 -10    4.43    3.10
  -3   1 -10    8.92    3.88
  -4  -1 -10   25.13    7.24
  -4   1 -10   27.31    5.77
  -4   1 -10    9.51    6.21
  -5  -1 -10    2.51    8.21
  -5  -1 -10    6.74    7.08
  -5   1 -10    3.95    6.92
  -5  -2  10   12.49    8.66
  -5   2  10    6.61    7.07
  -4  -2  10   11.70    5.51
  -4  -2  10    6.61    4.98
  -4   2  10    7.96    5.22
  -3  -2  10    3.87    3.57
  -3  -2  10    2.15    2.88
  -3  -2  10   -1.62    1.28
  -3   2  10    2.29    3.22
  -3   2  10    2.51    0.94
  -2  -2  10    1.71    0.98
   2  -2 -10    2.16    1.87
  -2  -2  10   -0.35    0.57
  -2  -2  10   -1.12    1.76
   2   2 -10    0.38    2.17
  -2   2  10    0.94    0.69
  -2   2  10    0.56    2.25
  -2   2  10    0.79    0.56
   1  -2 -10   24.69    5.06
   1  -2 -10   28.09    4.91
  -1  -2  10   21.60    4.74
   1   2 -10   27.45    5.19
  -1   2  10   19.86    4.16
   1   2 -10   40.09    5.50
   0  -2 -10  103.69   17.74
   0  -2 -10  102.73   17.43
   0   2 -10  100.33   17.43
   0   2 -10  100.50   17.48
   0   2  10  111.53   17.26
   0   2 -10  107.08   17.77
  -1  -2 -10   73.52   12.49
  -1  -2 -10   76.15   12.69
  -1  -2 -10   76.05   13.11
  -1  -2 -10   75.93   12.51
   1   2  10   69.29   12.48
  -1   2 -10   86.76   13.01
  -1   2 -10   76.68   12.62
  -1   2 -10   74.41   12.49
  -1   2 -10   80.49   12.51
  -2  -2 -10    0.27    1.09
  -2  -2 -10    2.17    1.82
  -2  -2 -10    0.24    2.43
  -2   2 -10    1.47    1.17
  -2   2 -10    2.56    2.32
  -2   2 -10    0.53    2.43
  -3  -2 -10   20.54    4.66
  -3  -2 -10   17.36    5.43
  -3   2 -10   24.86    5.13
  -3   2 -10   16.91    5.27
  -4  -2 -10   13.11    5.73
  -4  -2 -10    0.87    4.14
  -4   2 -10   -1.54    4.16
  -4   2 -10   11.02    4.89
  -5  -2 -10   13.92    8.39
  -5   2 -10   -0.03    6.18
  -5   2 -10    2.83    5.83
  -5  -3  10   14.44   10.13
  -5   3  10   -0.51    6.21
  -4  -3  10   -0.74    5.53
  -4   3  10    8.51    4.79
  -3  -3  10   23.52    5.92
  -3  -3  10   12.88    2.94
   3  -3 -10   11.25    4.03
  -3   3  10   16.39    2.66
  -3   3  10    6.67    4.50
   3   3 -10   12.45    4.92
   2  -3 -10   65.47   11.30
  -2  -3  10   68.06   10.57
  -2  -3  10   64.60   11.05
  -2   3  10   61.18   11.74
  -2   3  10   58.77   10.49
   2   3 -10   65.89   11.94
   1  -3 -10   36.62    7.15
  -1  -3  10   39.71    7.34
   1  -3 -10   42.80    7.51
   1   3 -10   31.66    7.46
   1   3 -10   39.57    7.37
  -1   3  10   44.38    7.61
   0  -3  10   21.68    4.63
   0  -3 -10   20.55    4.28
   0   3  10   18.89    3.37
   0   3 -10   26.41    4.03
   0   3 -10   25.15    4.88
  -1  -3 -10    1.13    0.64
  -1  -3 -10    0.35    0.50
   1  -3  10   -0.24    2.21
  -1  -3 -10   -0.97    1.67
  -1   3 -10   -1.25    1.65
  -1   3 -10    1.04    0.50
  -1   3 -10    1.42    0.62
   1   3  10    0.40    0.38
  -2  -3 -10   48.54    7.98
  -2  -3 -10   52.26    9.29
  -2  -3 -10   44.89    8.37
  -2  -3 -10   45.28    7.94
  -2   3 -10   40.13    9.00
  -2   3 -10   40.37    8.15
   2   3  10   51.89    7.99
  -2   3 -10   66.50    9.42
  -2   3 -10   51.39    7.97
  -3  -3 -10   -1.61    2.36
  -3  -3 -10   -0.04    3.18
  -3   3 -10    3.06    2.97
  -3   3 -10    3.07    3.23
  -4  -3 -10    4.07    5.61
  -4  -3 -10   -0.32    4.60
  -4   3 -10   -2.57    4.29
  -4   3 -10   -0.42    4.24
  -5  -3 -10   16.97    9.29
  -5   3 -10   -1.62    6.30
  -5   3 -10    3.16    6.44
  -5  -4  10   -1.10    9.20
  -5   4  10   -3.84    5.79
  -4  -4  10   10.30    7.42
  -4   4  10   11.36    5.75
   3  -4 -10    7.79    3.40
  -3  -4  10   18.60    4.87
  -3  -4  10   10.04    2.48
  -3   4  10    6.88    4.29
  -3   4  10   11.67    2.09
   3   4 -10    7.53    3.91
   2  -4 -10    1.35    2.51
  -2  -4  10    5.21    2.76
   2  -4 -10    2.22    2.19
  -2  -4  10    3.79    1.09
  -2   4  10    0.75    0.75
  -2   4  10   -1.11    2.32
   2   4 -10    0.42    2.17
   1  -4 -10   67.12   12.45
   1  -4 -10   77.22   12.59
  -1  -4  10   72.40   12.58
   1   4 -10   84.19   12.96
  -1   4  10   65.67   12.60
   1   4 -10   71.89   12.52
   0  -4 -10   39.80    7.53
   0  -4  10   44.66    8.34
   0  -4 -10   40.30    7.69
   0   4 -10   44.55    7.41
   0   4  10   43.50    7.09
   1  -4  10   63.53   11.95
  -1  -4 -10   66.00   11.74
  -1  -4 -10   68.41   11.11
   1   4  10   62.85   11.07
  -1   4 -10   69.86   11.10
  -1   4 -10   71.29   11.75
  -2  -4 -10   25.14    4.93
  -2  -4 -10   22.25    3.47
   2  -4  10   17.47    5.70
  -2  -4 -10   19.31    3.14
  -2  -4 -10   22.10    3.26
  -2   4 -10   19.55    4.80
  -2   4 -10   13.85    3.12
  -2   4 -10   16.86    3.17
  -2   4 -10   12.59    3.43
   2   4  10   21.17    3.18
  -3  -4 -10   57.39    9.69
  -3  -4 -10   53.37    9.04
  -3   4 -10   49.65    9.21
  -3   4 -10   22.76    8.79
  -3   4 -10   50.38    8.26
  -4  -4 -10   13.88    6.67
  -4  -4 -10   15.47    5.93
  -4   4 -10   10.89    4.98
  -4   4 -10    6.84    4.55
  -5  -4 -10    8.89    8.75
  -5   4 -10    7.25    7.87
  -5   4 -10    5.45    8.28
  -5  -5  10    9.14    8.84
  -5   5  10    5.60    6.68
  -4   5  10   -0.36    4.38
  -3  -5  10   18.59    4.08
  -3  -5  10   25.95    7.47
  -3   5  10   23.65    5.98
   3   5 -10   13.75    5.20
  -3   5  10   24.34    3.83
  -2  -5  10    5.62    1.93
   2  -5 -10    5.83    2.89
  -2  -5  10    1.59    2.92
  -2  -5  10    2.79    1.26
  -2   5  10    4.51    1.03
  -2   5  10    3.09    2.81
   2   5 -10   -0.23    2.24
   1  -5 -10   26.64    5.03
  -1  -5  10   18.26    4.38
  -1  -5  10   21.86    5.11
   1   5 -10   27.00    5.19
  -1   5  10   23.97    5.15
   0  -5  10    2.05    2.20
   0  -5 -10    0.73    1.50
   0  -5 -10    4.19    1.86
   0  -5  10    1.91    2.71
   0   5 -10    0.20    1.28
   0   5  10    1.28    0.36
  -1  -5 -10   12.77    3.06
  -1  -5 -10   10.01    1.88
   1  -5  10    4.47    3.25
   1   5  10    8.87    1.70
  -1   5 -10    9.97    1.82
  -1   5 -10   10.39    3.21
  -2  -5 -10    1.56    1.07
   2  -5  10    2.11    4.03
  -2  -5 -10   -2.25    2.05
  -2  -5 -10    0.42    2.65
  -2   5 -10    1.23    2.97
  -2   5 -10    3.38    0.90
  -2   5 -10    0.65    0.69
   2   5  10    3.52    0.87
  -3  -5 -10    0.30    3.58
  -3  -5 -10    2.71    3.95
  -3   5 -10    4.71    3.55
  -4  -5 -10   11.19    5.81
  -4   5 -10   -3.67    4.18
  -4   5 -10   -0.74    3.20
  -5  -5 -10    6.53    8.92
  -5   5 -10    7.93    7.88
  -5   5 -10   -7.67    7.64
  -5  -6  10    2.09   11.33
  -5   6  10    7.21    6.13
  -4  -6  10   10.21    6.96
  -4  -6  10   10.51    2.85
  -4   6  10    6.48    5.52
  -3  -6  10   11.28    5.69
  -3  -6  10    8.02    2.02
   3  -6 -10    3.28    4.25
   3   6 -10    0.18    3.51
  -3   6  10    8.05    4.16
  -3   6  10    5.78    1.48
  -2  -6  10    3.63    1.64
  -2  -6  10    5.83    3.73
   2  -6 -10    3.28    3.05
  -2  -6  10    3.06    1.33
  -2   6  10    4.92    3.16
  -2   6  10    4.92    1.09
   2   6 -10    1.88    2.82
   1  -6 -10   54.12   10.27
  -1  -6  10   68.38   10.85
   1   6 -10   49.78    9.98
  -1   6  10   58.00   10.20
   0  -6 -10   28.55    5.06
   0  -6  10   22.53    5.66
   0  -6  10   21.48    4.89
   0  -6 -10   26.80    4.66
   0   6  10   20.01    3.69
   0   6 -10   27.41    4.76
   0   6  10   29.06    5.22
  -1  -6 -10   46.73    8.53
  -1  -6 -10   48.34    8.39
   1  -6  10   47.24    9.56
  -1  -6 -10   47.84    9.22
   1   6  10   50.45    8.31
  -1   6 -10   49.69    9.53
  -1   6 -10   55.03    8.38
   2  -6  10   16.08    5.01
  -2  -6 -10   13.91    3.16
  -2  -6 -10   13.98    4.10
  -2  -6 -10   12.98    2.67
  -2   6 -10    9.26    4.19
   2   6  10   12.39    2.45
  -2   6 -10   14.42    2.50
  -3  -6 -10   55.25    9.44
  -3  -6 -10   55.27   11.47
  -3  -6 -10   56.29   11.12
   3   6  10   63.08    9.37
  -3   6 -10   33.47   10.52
  -4  -6 -10    8.02    6.12
  -4   6 -10    3.47    5.06
  -4   6 -10   -3.27    3.58
  -4  -7  10    3.41    2.41
  -4   7  10    0.52    4.53
  -3  -7  10    7.05    6.86
   3  -7 -10   -4.02    3.33
  -3  -7  10    5.21    1.93
  -3   7  10    4.48    3.89
  -3   7  10    3.31    1.18
   3   7 -10    4.88    3.49
  -2  -7  10   10.12    2.58
   2  -7 -10    3.55    3.80
  -2  -7  10   16.12    4.87
  -2   7  10   15.22    4.32
  -2   7  10   15.83    2.43
   2   7 -10   12.72    4.22
  -1  -7  10   -0.60    2.81
   1  -7 -10    6.60    2.79
   1   7 -10    5.67    2.98
  -1   7  10   11.38    3.21
   0  -7  10   39.60    6.76
   0  -7 -10   31.89    6.23
   0   7  10   31.18    5.44
   0   7  10   33.65    6.92
   0   7 -10   40.80    6.76
  -1  -7 -10   11.36    3.41
   1  -7  10   10.90    4.31
  -1  -7 -10   15.15    2.74
  -1   7 -10   10.43    2.29
   1   7  10   12.86    2.18
   2  -7  10   43.34   10.24
  -2  -7 -10   53.43    9.40
  -2  -7 -10   41.70    8.16
  -2   7 -10   49.10    9.64
  -2   7 -10   49.05    8.11
   2   7  10   52.87    8.09
  -3  -7 -10    9.08    4.66
  -3  -7 -10    8.87    2.30
  -3  -7 -10    9.16    4.39
   3   7  10    7.80    1.76
  -3   7 -10    3.98    4.08
  -3   7 -10    4.45    1.76
  -4  -7 -10   10.33    6.39
  -4   7 -10   -0.03    4.94
  -4  -8  10    2.65    2.63
   4   8 -10    9.43    5.41
  -4   8  10    0.12    4.88
   3  -8 -10    6.51    4.65
  -3  -8  10   -2.38    4.53
  -3  -8  10    5.36    2.29
   3   8 -10    2.24    3.47
  -3   8  10   11.25    4.50
  -3   8  10    8.38    1.69
  -2  -8  10   24.50    5.75
   2  -8 -10   21.66    7.46
  -2  -8  10   41.25    8.36
   2   8 -10   34.71    7.75
  -2   8  10   37.08    5.63
  -2   8  10   52.25    8.05
   1  -8 -10   25.02    6.43
  -1  -8  10   19.11    5.41
   1  -8 -10   11.51    4.59
   1   8 -10   23.29    5.36
  -1   8  10   27.15    5.43
   0  -8 -10   13.67    3.49
   0  -8  10   12.25    3.94
   0   8  10    9.63    3.77
   0   8 -10   13.64    3.75
   1  -8  10    3.64    3.72
  -1  -8 -10    0.90    1.59
  -1  -8 -10    0.53    2.28
   1   8  10    0.39    0.53
  -2  -8 -10    4.92    2.99
   2  -8  10   12.66    4.93
  -2  -8 -10    7.24    2.02
  -2   8 -10    7.99    1.72
   2   8  10    7.56    1.63
  -2   8 -10    9.04    3.83
  -3  -8 -10   -1.93    2.03
   3  -8  10    1.97    6.10
  -3   8 -10   -1.12    1.31
  -3   8 -10    2.10    4.44
   3   8  10    2.76    1.32
  -4  -8 -10   -0.29    5.87
  -4   8 -10    1.13    4.99
  -4  -9  10    7.69    3.14
   4  -9 -10    2.70    5.43
  -4   9  10   12.31    2.49
   4   9 -10    0.09    5.49
  -4   9  10    9.33    5.41
   3  -9 -10    5.20    5.56
  -3  -9  10    4.50    2.29
  -3   9  10   -0.69    3.92
   3   9 -10   -2.10    4.64
  -2  -9  10   23.85    7.13
  -2  -9  10   22.89    3.98
   2  -9 -10   15.98    6.21
  -2   9  10   26.94    5.78
   2   9 -10   10.64    5.22
   1  -9 -10   15.37    5.19
  -1  -9  10   18.32    6.13
   1  -9 -10   31.17    7.14
   1   9 -10   28.55    6.24
  -1   9  10   27.07    6.17
   0  -9  10   37.42    8.27
   0  -9 -10   44.51    8.15
   0   9  10   39.85    8.58
   0   9 -10   42.98    8.26
   1  -9  10   41.06    9.71
   1   9  10   48.85    7.97
   2  -9  10   39.43    9.64
  -2  -9 -10   55.22    8.94
  -2  -9 -10   40.08    7.58
  -2   9 -10   43.35    7.44
   2   9  10   44.62    7.37
  -3  -9 -10    5.59    2.27
   3  -9  10    2.13    7.00
   3   9  10    2.54    1.47
  -3   9 -10   -1.08    1.51
  -3   9 -10    4.24    4.43
  -4  -9 -10    4.94    5.82
  -4   9 -10    9.61    7.14
  -4   9 -10    8.10    2.38
  -4 -10  10    1.81    2.96
   4  10 -10   -4.11    5.43
  -4  10  10    6.24    2.01
  -4  10  10   -0.50    4.85
   3 -10 -10   -4.26    3.92
  -3 -10  10    3.03    2.45
  -3  10  10    1.93    1.43
  -3  10  10    6.49    4.82
   3  10 -10   -4.64    4.23
  -2 -10  10    9.54    6.36
  -2 -10  10   12.55    2.95
   2 -10 -10    3.71    5.33
  -2  10  10   14.25    4.92
   2  10 -10    9.25    5.25
  -1 -10  10    3.05    4.33
   1 -10 -10    5.66    3.61
   1 -10 -10    1.82    4.30
   1  10 -10    5.40    3.83
  -1  10  10    1.76    3.46
   0 -10  10   70.19   11.36
   0 -10 -10   49.26   11.27
   0  10 -10   56.84   11.26
   0  10  10   56.11   11.25
   1 -10  10    6.20    4.88
  -2 -10 -10   50.01    8.72
   2 -10  10   49.95   11.64
  -2  10 -10   51.05    8.60
   3 -10  10   -6.68    5.47
  -3 -10 -10    1.07    2.45
  -3  10 -10    1.00    4.29
  -3  10 -10    1.37    1.66
  -4 -10 -10   16.57    8.22
  -4 -10 -10   -2.33    2.42
  -4  10 -10   -1.42    5.67
  -4  10 -10   -0.74    2.03
  -4 -11  10   -2.19    2.93
   4 -11 -10    3.39    6.19
  -4  11  10    2.72    2.11
   4  11 -10    4.91    6.29
   3 -11 -10   10.21    7.75
  -3 -11  10    6.56    3.01
  -3  11  10    9.69    2.17
   3  11 -10    5.27    6.06
  -3  11  10    6.39    5.07
  -2 -11  10    6.94    5.89
   2 -11 -10    9.40    6.74
   2 -11 -10    3.56    4.13
   2  11 -10    4.77    5.26
  -2  11  10    7.77    4.72
  -2  11  10   10.00    2.08
  -1 -11  10   -1.46    3.91
   1 -11 -10    3.17    3.75
   1 -11 -10    4.76    5.32
   1  11 -10    2.49    4.37
  -1  11  10    6.30    3.94
   0 -11 -10   25.30    5.98
   0 -11  10   14.67    5.55
   0  11 -10   13.92    5.23
   1 -11  10    6.93    5.60
   2 -11  10    9.43    5.54
  -2 -11 -10    4.74    2.14
  -2  11 -10    2.38    1.59
   3 -11  10   12.68    9.05
  -3 -11 -10   -2.82    2.53
  -3  11 -10   -0.26    1.82
  -3  11 -10    1.93    4.57
  -4 -11 -10   -0.09    8.48
  -4 -11 -10    8.01    3.24
   4 -11  10   -3.46   10.31
  -4  11 -10    8.20    2.60
  -4  11 -10    7.73    6.67
  -3 -12  10   13.40    3.82
   3  12 -10    3.71    6.05
  -3  12  10   11.52    6.19
  -3  12  10   14.71    2.99
   2 -12 -10   12.12    6.19
  -2 -12  10    7.92    6.83
   2 -12 -10   18.48    7.47
   2  12 -10   17.76    6.32
  -2  12  10   21.63    6.32
   1 -12 -10   10.57    4.97
   1 -12 -10   11.19    6.91
   1  12 -10    1.60    5.25
  -1  12  10    8.02    4.76
   0 -12  10   -3.56    4.69
   0 -12 -10   -2.92    6.65
   0  12 -10    7.06    4.34
   1 -12  10   10.63    6.66
  -1  12 -10   23.78    6.31
  -2 -12 -10    2.05    2.24
   2 -12  10   -0.16    7.11
  -2  12 -10   -0.52    1.58
  -3 -12 -10    9.41    3.39
   3 -12  10   19.31    9.56
  -3  12 -10   -0.49    2.34
  -3 -13  10   11.47    4.18
   3  13 -10   -0.85    6.90
  -3  13  10   14.27    2.88
  -3  13  10    2.71    6.59
  -2 -13  10    5.88    8.80
   2 -13 -10   -1.18    4.86
   2 -13 -10    1.26    7.92
  -2  13  10    7.32    5.04
   2  13 -10    5.33    6.81
   1 -13 -10    8.07    7.46
   1  13 -10   -4.62    4.58
  -1  13  10    0.48    4.80
   0 -13 -10   17.76    8.71
   0 -13  10    6.81    5.99
   0  13 -10    4.20    5.31
   1 -13  10   18.62    7.81
  -1  13 -10   21.80    6.52
  -2 -13 -10    0.70    2.63
   2 -13  10    7.67    8.42
  -2  13 -10   -1.46    1.98
   3 -13  10   14.75    9.94
  -3 -13 -10   15.80    4.24
  -3  13 -10    9.36    3.75
  -3 -14  10    7.97    3.89
   3  14 -10   -6.37    6.49
  -2 -14  10   -3.44    6.72
   2 -14 -10    3.39    7.58
   2  14 -10   -6.30    6.46
  -2  14  10   -1.64    5.96
   1 -14 -10    0.37    7.09
   1  14 -10   -0.73    5.49
   0 -14  10    6.75    6.56
   0 -14 -10    5.39    8.76
   0  14 -10    6.73    5.86
   1 -14  10   15.11   10.26
  -1  14 -10   20.75    7.80
   2 -14  10   18.63    7.42
  -2 -14 -10    1.43    3.38
  -2  14 -10   -0.04    2.46
   3 -14  10    8.56   13.31
  -3 -14 -10   12.29    4.48
   2 -15 -10    6.16   10.89
  -2  15  10   -8.58    5.68
   2  15 -10   -5.41    6.52
   1 -15 -10   45.20   13.01
   1  15 -10   30.36   10.98
   0 -15 -10   -1.52   10.01
   0  15 -10   -6.66    5.06
   1 -15  10   19.05    8.51
  -1  15 -10    7.13    7.05
   2 -15  10    4.08    9.43
   1 -16 -10   10.30   12.27
   1  16 -10    1.18    6.72
   0 -16 -10    3.44   10.29
   0  16 -10    2.87    7.04
   1 -16  10   23.15   10.08
  -1 -16 -10   34.86   14.84
   0  17 -10    9.24    9.00
  -5   0  11    2.71    7.02
  -4   0  11    4.38    5.39
  -3   0  11    4.27    3.96
  -3   0  11    7.06    2.95
  -3   0  11    9.91    1.95
   2   0 -11   -0.81    1.72
  -2   0  11    0.29    0.83
  -2   0  11    0.61    1.41
   1   0 -11  173.16   28.97
   0   0 -11    1.13    0.94
   0   0 -11   -1.11    1.21
   0   0  11    0.19    0.38
   1   0  11    8.77    2.04
  -1   0 -11   12.70    2.11
  -1   0 -11   14.00    2.13
  -1   0 -11   16.43    3.07
  -1   0 -11    8.18    3.03
  -2   0 -11    1.64    2.58
  -2   0 -11    6.46    2.40
  -3   0 -11   22.38    4.94
  -3   0 -11   17.87    5.64
  -4   0 -11   -3.78    4.30
  -4   0 -11   -1.29    3.93
  -5   0 -11   -4.75    7.29
  -5  -1  11    4.20    7.67
  -5   1  11    1.63    7.33
  -4  -1  11    4.28    4.92
  -4   1  11   -0.44    5.27
  -3  -1  11    1.68    3.03
  -3  -1  11    1.17    1.23
  -3  -1  11    1.84    2.93
  -3   1  11   -0.30    2.07
  -3   1  11   -0.32    0.96
  -3   1  11   -4.14    3.01
   2  -1 -11   24.72    6.00
  -2  -1  11   32.34    5.85
  -2  -1  11   27.49    5.23
   2   1 -11   32.53    6.43
  -2   1  11   33.04    5.21
  -2   1  11   36.45    6.70
  -1  -1  11    3.79    1.89
   1  -1 -11    1.59    1.44
   1   1 -11    6.06    2.07
   0  -1 -11   23.31    4.37
   0  -1 -11   38.32    5.27
   0   1 -11   30.26    4.86
   0   1 -11   37.19    5.39
   0   1  11   21.78    4.10
  -1  -1 -11   19.16    3.44
  -1  -1 -11   17.02    3.87
  -1  -1 -11   14.46    2.65
  -1  -1 -11   13.83    2.61
  -1   1 -11   14.99    3.05
  -1   1 -11   15.86    2.64
  -1   1 -11   24.94    3.82
  -1   1 -11   15.92    2.65
   1   1  11   12.88    2.58
  -1   1 -11   20.86    4.00
  -2  -1 -11    5.59    2.07
  -2  -1 -11   12.43    2.84
  -2  -1 -11   13.64    3.60
  -2   1 -11    6.32    2.13
  -2   1 -11   23.25    3.66
  -2   1 -11   17.04    3.74
  -3  -1 -11    8.72    3.25
  -3  -1 -11    6.42    4.15
  -3   1 -11   15.00    3.80
  -3   1 -11    8.59    4.37
  -4  -1 -11    6.51    4.95
  -4  -1 -11   -1.73    4.02
  -4   1 -11   -2.74    3.67
  -4   1 -11    2.57    5.70
  -5  -1 -11   -1.08    7.93
  -5  -1 -11   12.23    7.84
  -5  -2  11    7.11    9.26
  -5   2  11   12.06    8.50
  -4  -2  11   15.01    6.42
  -4   2  11    0.86    4.45
  -3  -2  11   64.50    9.70
  -3  -2  11   34.12    9.72
  -3  -2  11   52.62    7.52
   3  -2 -11   31.68    8.70
  -3   2  11   36.38    9.10
  -3   2  11   40.58    7.36
  -2  -2  11    3.81    1.19
  -2  -2  11    0.54    2.03
   2  -2 -11    3.63    2.02
  -2   2  11    3.02    0.92
   2   2 -11    3.75    2.87
  -2   2  11    1.60    2.45
  -1  -2  11  110.54   19.48
   1  -2 -11  108.76   19.59
   1  -2 -11  122.55   19.56
   1   2 -11  119.48   19.58
   1   2 -11  118.15   19.72
   0  -2 -11   19.16    4.23
   0  -2 -11   21.10    3.57
   0   2 -11   24.49    3.83
   0   2 -11   21.99    4.37
   0   2  11   16.83    3.16
  -1  -2 -11   40.93    6.29
  -1  -2 -11   38.06    6.01
  -1  -2 -11   37.07    5.99
  -1  -2 -11   55.21    7.63
  -1   2 -11   29.32    6.14
  -1   2 -11   34.67    6.00
  -1   2 -11   32.09    5.98
  -1   2 -11   51.21    7.21
   1   2  11   36.29    5.97
  -2  -2 -11    0.92    1.84
  -2  -2 -11    0.51    1.00
  -2  -2 -11    2.18    2.53
  -2   2 -11    0.74    2.26
  -2   2 -11    0.33    0.63
  -2   2 -11   -0.79    1.14
  -2   2 -11   -0.17    2.15
  -2   2 -11    1.54    1.11
  -3  -2 -11   12.10    3.45
  -3  -2 -11   11.66    4.38
  -3   2 -11    7.84    4.31
  -3   2 -11    8.08    3.62
  -4  -2 -11    2.57    4.90
  -4   2 -11    2.77    3.95
  -4   2 -11   -2.22    5.90
  -5  -2 -11   -6.10    7.85
  -5  -3  11    4.44   10.07
  -5   3  11    4.65    7.79
  -4  -3  11    0.27    5.11
  -4   3  11   16.33    5.98
  -3  -3  11   -1.41    1.48
  -3  -3  11    7.44    3.69
   3  -3 -11    0.07    2.21
  -3   3  11    0.83    0.94
   3   3 -11   -2.27    3.43
  -3   3  11    2.47    3.50
   2  -3 -11   42.08    7.62
  -2  -3  11   34.67    6.41
  -2  -3  11   39.47    7.33
  -2   3  11   40.10    7.77
   2   3 -11   39.33    7.70
  -2   3  11   37.88    6.33
   1  -3 -11   37.16    6.58
   1  -3 -11   46.03    7.01
  -1  -3  11   34.38    6.73
   1   3 -11   50.37    7.17
   1   3 -11   33.60    6.95
  -1   3  11   37.12    7.56
  -1   3  11   32.26    5.72
   0  -3 -11   29.56    5.49
   0  -3  11   30.27    5.73
   0   3 -11   26.55    4.69
   0   3  11   25.11    4.39
   0   3 -11   36.55    5.90
  -1  -3 -11   42.26    6.96
  -1  -3 -11   54.11    8.47
   1   3  11   38.33    6.92
  -1   3 -11   40.93    6.96
  -1   3 -11   58.84    8.27
  -2  -3 -11   13.52    3.99
  -2  -3 -11   16.19    3.12
  -2  -3 -11   12.30    2.31
  -2  -3 -11   11.34    2.20
  -2   3 -11   23.51    4.17
  -2   3 -11   12.34    2.26
  -2   3 -11   13.52    3.98
   2   3  11   12.99    2.27
  -2   3 -11    9.48    2.48
  -2   3 -11   13.44    2.81
  -3  -3 -11    1.70    2.62
  -3  -3 -11    3.78    3.59
  -3   3 -11    0.62    2.87
  -3   3 -11    3.07    3.29
  -4  -3 -11   14.66    5.77
  -4   3 -11    7.07    4.99
  -4   3 -11    7.23    5.36
  -5  -3 -11   10.04    8.64
  -5   3 -11   -0.64    7.11
  -5   3 -11    8.28    7.66
  -5  -4  11    7.13   10.65
  -5   4  11    3.32    6.60
  -4  -4  11   11.40    8.32
  -4   4  11   16.69    6.19
   3  -4 -11    5.09    2.96
  -3  -4  11    0.81    1.59
  -3  -4  11    5.60    4.21
   3   4 -11    1.88    2.99
  -3   4  11    0.32    0.91
  -3   4  11   -0.68    3.31
   2  -4 -11    8.71    3.16
  -2  -4  11   10.29    2.28
   2  -4 -11   11.88    3.71
  -2  -4  11   15.14    3.88
  -2   4  11   11.50    3.80
  -2   4  11   12.61    2.17
   2   4 -11    9.03    3.78
   1  -4 -11   11.27    2.88
   1  -4 -11   10.74    3.04
  -1  -4  11    6.90    3.00
  -1   4  11    9.12    3.19
   1   4 -11   10.56    3.25
   1   4 -11   13.78    3.25
   0  -4 -11    2.54    1.67
   0  -4  11   -1.67    2.30
   0  -4 -11   -1.65    1.41
   0   4  11    0.09    0.24
   0   4 -11   -1.20    2.23
   0   4 -11   -0.28    1.02
   1  -4  11    0.70    2.69
  -1  -4 -11    0.18    0.75
  -1  -4 -11    0.47    2.07
  -1   4 -11    1.50    2.01
  -1   4 -11   -0.40    0.65
   1   4  11    0.76    0.42
  -1   4 -11    0.99    0.72
  -2  -4 -11    9.04    1.75
  -2  -4 -11    6.48    3.35
   2  -4  11    2.86    4.19
  -2  -4 -11    8.01    1.56
  -2   4 -11    9.56    3.55
  -2   4 -11    6.46    1.97
  -2   4 -11    6.79    1.55
   2   4  11    8.67    1.62
  -2   4 -11    9.56    1.65
  -3  -4 -11    6.08    3.22
  -3  -4 -11    4.41    3.76
  -3   4 -11    6.84    3.66
  -3   4 -11    0.43    2.07
  -3   4 -11    6.30    3.55
  -4  -4 -11    2.19    4.70
  -4  -4 -11    0.77    5.75
  -4   4 -11    4.44    5.12
  -4   4 -11    0.89    4.75
  -5  -4 -11   12.69    9.74
  -5   4 -11   -1.20    5.76
  -5   4 -11    0.17    7.04
  -5   5  11    1.54    6.10
  -4  -5  11   21.63    4.53
  -4   5  11   25.02    7.49
  -3  -5  11   -1.40    1.64
  -3  -5  11   -4.76    3.41
   3   5 -11   -2.55    2.51
  -3   5  11   -3.00    3.25
  -3   5  11   -0.55    0.90
  -2  -5  11   39.50    7.73
  -2  -5  11   64.11    9.59
   2  -5 -11   34.56    8.65
   2   5 -11   57.48    9.46
  -2   5  11   47.49    7.66
  -2   5  11   58.63    9.47
   1  -5 -11    1.85    2.09
  -1  -5  11    1.21    2.53
  -1   5  11    2.07    2.24
   1   5 -11    0.49    2.01
   0  -5 -11   75.17   13.54
   0  -5  11   67.73   13.74
   0  -5 -11   78.44   13.33
   0   5  11   79.58   12.89
   0   5 -11   82.05   13.27
  -1  -5 -11    3.95    1.15
  -1  -5 -11    3.53    2.20
   1  -5  11    5.35    3.12
  -1   5 -11    4.31    1.06
  -1   5 -11    2.86    2.28
   1   5  11    3.82    0.86
   2  -5  11   22.90    6.33
  -2  -5 -11   30.05    5.52
  -2  -5 -11   23.80    3.67
  -2   5 -11   21.31    3.55
  -2   5 -11   20.56    5.09
   2   5  11   20.60    3.55
  -2   5 -11   13.08    3.71
  -3  -5 -11    7.00    4.17
  -3  -5 -11    1.90    3.81
  -3   5 -11    0.39    3.54
  -3   5 -11    2.82    2.94
  -4  -5 -11   11.61    6.73
  -4   5 -11   11.45    5.01
  -4   5 -11    1.63    4.96
  -5  -5 -11    1.69    7.16
  -5   5 -11   -0.03    6.79
  -4  -6  11   12.93    3.51
   4   6 -11   10.33    6.21
  -4   6  11    6.71    5.51
  -4   6  11   17.03    2.93
  -3  -6  11   21.58    7.06
   3  -6 -11   12.82    5.43
  -3  -6  11   13.31    3.47
  -3   6  11   20.01    5.59
  -3   6  11   19.43    3.15
   3   6 -11   13.16    5.32
   2  -6 -11   -1.48    2.58
  -2  -6  11   -1.17    1.10
  -2  -6  11   -0.23    3.29
  -2   6  11    2.48    2.75
  -2   6  11    0.88    0.77
   2   6 -11   -1.29    2.91
  -1  -6  11    4.05    2.95
   1  -6 -11    0.60    2.22
   1   6 -11    1.91    2.02
  -1   6  11    2.41    2.46
   0  -6 -11    4.46    1.89
   0  -6  11    5.07    3.21
   0  -6  11    2.24    2.83
   0  -6 -11    4.22    2.27
   0   6 -11    0.99    1.89
   0   6  11    3.80    2.41
   0   6  11    3.54    0.70
  -1  -6 -11    2.13    1.09
  -1  -6 -11    3.38    1.43
   1  -6  11    1.15    3.04
  -1  -6 -11    4.63    2.37
  -1   6 -11    3.61    2.42
   1   6  11    2.57    0.73
  -1   6 -11    3.05    0.97
   2  -6  11    1.23    4.43
  -2  -6 -11    3.89    1.46
  -2  -6 -11    2.37    2.99
   2   6  11    3.37    1.11
  -2   6 -11    5.55    1.23
  -2   6 -11    7.62    3.51
  -3  -6 -11    7.13    4.38
  -3  -6 -11    6.44    1.87
  -3  -6 -11    6.38    4.06
   3   6  11    5.07    1.41
  -3   6 -11   -1.36    2.71
  -3   6 -11   -2.90    3.66
  -3   6 -11    4.15    1.39
  -4  -6 -11    1.96    5.76
  -4   6 -11   -7.53    4.17
  -4   6 -11    6.00    5.35
  -4  -7  11    4.83    2.71
   4   7 -11    7.22    4.55
  -4   7  11    0.64    4.57
  -3  -7  11    9.51    5.60
   3  -7 -11   -0.64    4.25
  -3  -7  11    6.04    2.17
  -3   7  11    5.52    1.47
  -3   7  11    8.01    4.20
   3   7 -11    9.62    4.21
  -2  -7  11   67.76   10.21
   2  -7 -11   43.00    8.86
  -2  -7  11   40.51    7.32
  -2   7  11   40.71    7.20
  -2   7  11   62.81    9.54
   2   7 -11   38.66    9.17
   1  -7 -11    5.14    2.80
  -1  -7  11    8.90    3.71
   1   7 -11    4.89    3.02
  -1   7  11    7.45    3.08
   0  -7 -11   90.90   14.33
   0  -7  11   75.44   15.96
   0  -7  11   71.93   14.29
   0  -7 -11   89.55   14.04
   0   7  11   79.92   13.44
   0   7  11   79.80   14.34
   0   7 -11   82.69   14.07
   1  -7  11    4.26    3.69
  -1  -7 -11    0.78    2.03
  -1  -7 -11    2.92    1.35
   1   7  11    0.12    0.51
  -1   7 -11    0.15    0.82
  -2  -7 -11   33.66    5.84
  -2  -7 -11   36.54    7.23
   2  -7  11   29.43    8.17
   2   7  11   36.20    5.70
  -2   7 -11   33.19    5.75
  -2   7 -11   21.83    7.01
  -3  -7 -11   -5.09    3.49
  -3  -7 -11   -0.27    1.90
   3  -7  11    3.99    7.16
  -3   7 -11    4.07    3.56
   3   7  11    0.50    1.21
  -3   7 -11    1.77    1.31
  -4  -7 -11    3.66    6.15
  -4   7 -11    1.42    6.04
  -4   7 -11    0.64    4.05
   4  -8 -11   -1.86    4.91
  -4  -8  11    1.97    2.62
  -4   8  11   -1.67    4.68
   4   8 -11    7.62    5.09
  -3  -8  11   30.57    5.74
  -3  -8  11   26.50    8.11
   3  -8 -11   19.39    7.62
   3   8 -11   18.03    7.12
  -3   8  11   36.77    7.93
  -3   8  11   33.93    5.30
  -2  -8  11   -0.17    1.34
   2  -8 -11   -2.75    2.96
  -2  -8  11   -0.87    4.06
  -2   8  11    0.87    0.86
  -2   8  11    0.41    3.13
   2   8 -11   -1.22    3.37
  -1  -8  11   46.13   10.53
   1  -8 -11   52.26   10.34
  -1   8  11   60.63   10.70
   1   8 -11   60.13   10.76
   0  -8 -11   17.99    4.17
   0  -8  11   15.23    4.75
   0   8 -11   21.91    4.42
   0   8  11   16.16    2.82
   0   8  11   14.09    4.40
  -1  -8 -11  113.25   17.91
   1  -8  11  100.93   18.71
  -1  -8 -11  105.53   18.31
   1   8  11  104.31   17.56
  -2  -8 -11    2.20    2.61
  -2  -8 -11    1.62    1.42
   2  -8  11    0.57    4.38
   2   8  11   -0.51    0.83
  -2   8 -11    2.49    2.98
  -2   8 -11    0.77    1.08
   3  -8  11    7.31    5.99
  -3  -8 -11   12.10    3.21
  -3   8 -11    9.80    5.11
  -3   8 -11   13.51    2.74
   3   8  11   15.40    2.72
  -4  -8 -11    6.66    6.65
  -4   8 -11   -0.82    5.01
   4   8  11   -0.13    1.86
  -4   8 -11   -5.81    6.30
   4  -9 -11   -0.09    5.67
  -4  -9  11    5.78    2.97
   4   9 -11   -2.87    5.24
  -4   9  11   -0.09    5.04
  -3  -9  11   -0.14    2.20
  -3  -9  11   -0.01    6.71
   3  -9 -11   -7.65    3.37
   3   9 -11    2.73    4.59
  -3   9  11    6.32    4.43
  -2  -9  11    0.44    4.78
   2  -9 -11    4.33    3.93
  -2  -9  11    4.36    1.88
   2   9 -11    7.64    4.55
  -2   9  11    6.77    3.93
  -2   9  11    5.37    1.35
   1  -9 -11   10.98    3.59
   1  -9 -11    0.97    4.84
  -1  -9  11    4.02    4.23
   1   9 -11    8.26    4.07
  -1   9  11    9.11    3.85
   0  -9  11   11.59    4.13
   0  -9 -11    5.76    2.95
   0   9  11   10.49    3.63
   0   9 -11    7.78    3.30
  -1  -9 -11    5.30    2.47
  -1  -9 -11   12.23    3.44
   1  -9  11   10.91    4.68
   1   9  11    6.18    1.38
  -2  -9 -11    4.71    1.89
   2  -9  11    8.67    5.08
  -2  -9 -11   11.48    3.67
   2   9  11    4.18    1.20
  -2   9 -11    1.82    1.37
  -2   9 -11   -1.06    3.25
  -3  -9 -11    4.96    2.40
   3  -9  11    3.50    5.84
  -3   9 -11    4.94    1.86
  -3   9 -11    4.18    4.28
   3   9  11    3.08    1.61
  -4  -9 -11    5.90    5.98
  -4  -9 -11   -0.67    2.27
  -4   9 -11   -0.44    1.78
  -4   9 -11    2.47    4.61
  -4 -10  11   -1.04    2.88
   4 -10 -11   -2.16    4.96
   4  10 -11    4.09    6.22
  -4  10  11    1.14    1.84
  -4  10  11    1.51    5.20
  -3 -10  11   28.86    5.43
   3 -10 -11   14.66    8.49
  -3  10  11   45.85    8.12
   3  10 -11   17.85    7.18
   2 -10 -11    1.33    3.84
  -2 -10  11   -3.64    5.36
   2  10 -11    1.16    4.12
  -2  10  11    6.45    4.31
   1 -10 -11   57.00   10.83
  -1 -10  11   28.77    8.72
   1 -10 -11   46.68    9.27
   1  10 -11   39.13    8.93
  -1  10  11   45.52    9.13
   0 -10 -11    3.82    3.24
   0 -10  11    5.05    4.23
   0  10  11    8.43    3.81
   0  10 -11    5.31    3.61
   1 -10  11   42.08    9.24
  -1  10 -11   40.91    8.33
   2 -10  11   10.26    6.21
  -2 -10 -11   -2.96    1.69
  -2  10 -11   -0.79    1.36
   2  10  11   -1.48    0.92
   3 -10  11   22.02   10.56
  -3 -10 -11   25.81    5.77
  -3  10 -11   12.19    7.10
  -3  10 -11   39.25    5.60
  -4 -10 -11    9.97    6.84
  -4 -10 -11   -0.66    2.79
  -4  10 -11   -2.57    2.00
  -4  10 -11   -2.65    6.30
  -4 -11  11    7.33    3.92
   4 -11 -11    5.69    6.64
   4  11 -11    0.81    6.28
  -4  11  11    9.87    2.76
  -4  11  11   12.94    6.14
   3 -11 -11   -0.14    4.80
  -3 -11  11    0.69    2.63
  -3  11  11   -0.59    4.28
  -3  11  11    0.52    1.49
   3  11 -11   -0.03    4.82
  -2 -11  11   -0.28    7.86
   2 -11 -11    9.63    5.21
  -2  11  11    6.31    4.82
   2  11 -11    1.37    4.24
   1 -11 -11   -1.70    4.70
   1 -11 -11   -0.85    3.46
  -1 -11  11    0.00    4.52
  -1  11  11    5.84    3.97
   1  11 -11    1.02    3.97
   0 -11  11    4.41    4.45
   0 -11 -11    6.24    4.06
   0  11 -11    4.06    3.69
   1 -11  11   13.06    5.74
  -1  11 -11    9.75    4.37
   2 -11  11    8.58    6.72
  -2 -11 -11    0.78    2.09
  -2  11 -11    4.87    1.66
   3 -11  11   13.61    7.24
  -3 -11 -11   -1.07    2.74
  -3  11 -11   -0.86    1.98
  -3  11 -11    0.38    4.76
  -4  11 -11    5.64    2.50
  -3 -12  11    3.64    3.11
   3  12 -11   -2.14    5.58
  -3  12  11   18.27    6.09
  -3  12  11    8.51    2.15
   2 -12 -11    2.22    5.95
   2 -12 -11   -2.87    5.29
  -2 -12  11   -4.13    7.12
  -2  12  11   -0.19    4.17
   2  12 -11    2.12    5.66
   1 -12 -11   74.35   15.13
   1 -12 -11   56.91   13.15
  -1 -12  11   62.23   16.05
  -1  12  11   86.32   14.13
   1  12 -11   55.90   13.14
   0 -12  11    6.61    4.95
   0  12 -11    3.55    4.67
   1 -12  11   28.82    9.01
  -1  12 -11   43.37    8.66
  -2 -12 -11    2.68    2.31
   2 -12  11    1.15    6.82
  -2  12 -11    0.55    1.72
   3 -12  11   18.56   11.52
  -3 -12 -11    1.98    3.22
  -3  12 -11    7.78    2.68
   3 -13 -11    3.28    7.86
  -3 -13  11    1.27    3.80
   3  13 -11   -2.95    7.29
  -3  13  11    1.74    1.94
  -3  13  11    0.11    5.79
   2 -13 -11   14.33    8.14
   2 -13 -11   40.40   11.02
  -2 -13  11   13.10    8.01
  -2  13  11   36.50    8.06
   2  13 -11   24.08    8.21
   1 -13 -11   -2.48    6.21
  -1  13  11    9.70    6.20
   1  13 -11    4.50    5.55
   0 -13 -11   90.23   16.69
   0 -13  11   72.04   12.61
   0  13 -11   30.15   11.25
   1 -13  11    6.86    5.80
  -1  13 -11    3.50    4.41
  -2 -13 -11   36.60    6.65
   2 -13  11   43.97   11.41
  -2  13 -11   32.21    6.51
   3 -13  11    1.04   10.65
  -3 -13 -11   -2.23    3.00
  -3 -14  11    1.51    3.77
  -3  14  11    1.40    1.98
   2 -14 -11    1.86    7.27
  -2 -14  11   -0.69    8.66
  -2  14  11   -8.57    5.43
   2  14 -11   -0.18    7.13
   1 -14 -11   -4.69    6.51
   1  14 -11   -0.85    5.80
   0 -14 -11  -10.57    7.88
   0  14 -11   -1.61    4.97
   1 -14  11   13.46    6.84
  -1  14 -11    0.06    5.88
  -2 -14 -11    1.37    3.41
   2 -14  11   -3.22    9.02
  -2  14 -11    3.03    2.36
   2 -15 -11   -4.67    9.44
   2  15 -11    2.44    8.68
  -2  15  11    8.84    7.41
   1 -15 -11    5.82    8.55
   1  15 -11    6.97    7.17
   0 -15 -11   37.56   11.99
   0  15 -11   14.03    7.94
   1 -15  11   14.83    7.19
  -1  15 -11   -7.06    4.19
   2 -15  11   12.72   12.07
  -2  15 -11   21.65    4.89
   1 -16 -11    3.81    9.91
   1  16 -11    5.71    7.72
   0 -16 -11    0.28   11.05
   0  16 -11    5.13    7.14
   1 -16  11   10.13    8.20
  -5   0  12    9.87    9.16
  -4   0  12    2.73    5.62
  -3   0  12    1.19    3.54
  -3   0  12    0.79    1.18
   2   0 -12   57.39    9.61
  -2   0  12   50.42    8.74
  -2   0  12   52.90    9.03
   1   0 -12   -0.03    1.22
   0   0 -12    3.30    1.86
   0   0  12    2.98    0.73
   0   0 -12    3.75    1.38
   1   0  12   -0.32    0.45
  -1   0 -12   -0.02    0.63
  -1   0 -12    0.27    0.60
  -1   0 -12    0.70    1.86
  -1   0 -12    0.45    1.65
  -2   0 -12    8.31    3.31
  -2   0 -12    7.70    2.91
  -3   0 -12    3.26    3.89
  -3   0 -12    2.70    2.87
  -4   0 -12    8.83    3.80
  -4   0 -12   -1.99    4.58
  -5   0 -12   -2.47    5.65
  -5  -1  12    3.44    7.84
  -5   1  12    4.40    7.43
  -4  -1  12   22.54    7.11
  -4   1  12   23.10    7.79
   3  -1 -12    5.52    3.12
  -3  -1  12    6.19    3.82
  -3  -1  12    2.54    1.41
  -3   1  12    7.11    3.98
  -3   1  12    3.09    1.20
  -3   1  12   -1.50    2.09
   2  -1 -12  110.31   19.39
  -2  -1  12  117.78   18.75
  -2  -1  12  108.70   19.03
   2   1 -12  101.92   19.41
  -2   1  12  120.93   18.73
  -2   1  12   89.66   20.47
   1  -1 -12    0.86    2.15
  -1  -1  12    0.96    1.81
   1  -1 -12    5.10    1.77
   1   1 -12    0.98    1.56
   0  -1 -12  168.28   27.11
   0  -1 -12  167.69   26.96
   0   1  12  162.79   26.73
   0   1 -12  168.16   27.13
   0   1 -12  141.41   27.15
  -1  -1 -12   35.34    6.31
  -1  -1 -12   33.86    5.13
  -1  -1 -12   29.90    5.09
  -1  -1 -12   51.82    6.24
  -1   1 -12   32.49    6.40
  -1   1 -12   27.96    5.11
   1   1  12   28.30    5.08
  -1   1 -12   26.99    5.10
  -1   1 -12   29.51    5.56
  -1   1 -12   43.59    6.30
  -2  -1 -12   49.14    8.03
  -2  -1 -12   44.58    9.30
  -2  -1 -12   44.27    8.30
  -2  -1 -12   54.12    8.69
  -2   1 -12   43.66    9.41
  -2   1 -12   51.69    8.73
  -3  -1 -12    1.19    3.55
  -3  -1 -12   -0.20    2.89
  -3   1 -12    0.20    2.82
  -3   1 -12    2.96    3.81
  -4  -1 -12    9.59    5.17
  -4  -1 -12   17.23    6.24
  -4   1 -12    0.28    4.47
  -4   1 -12    1.01    4.09
  -5  -1 -12    0.53    6.81
  -5  -2  12    5.42    9.66
  -5   2  12    7.54    7.84
  -4  -2  12    7.57    5.66
  -4   2  12    3.19    4.69
  -3  -2  12   48.21    9.67
  -3  -2  12   49.32    7.53
   3  -2 -12   45.77    8.84
  -3   2  12   41.31    7.35
  -3   2  12   31.22    8.93
  -2  -2  12   25.96    4.53
   2  -2 -12   32.36    5.74
  -2  -2  12   28.30    5.40
  -2   2  12   23.68    4.41
   2   2 -12   29.65    5.98
  -2   2  12   23.79    5.74
  -1  -2  12   54.14   10.21
   1  -2 -12   62.50   10.38
   1  -2 -12   57.22   10.18
   1   2 -12   59.88   10.27
   1   2 -12   59.65   10.82
   0  -2 -12   30.35    5.74
   0  -2 -12   43.42    6.93
   0   2 -12   46.42    6.98
   0   2 -12   33.04    5.82
   0   2  12   31.90    5.48
  -1  -2 -12  105.18   17.43
  -1  -2 -12  124.55   17.72
  -1  -2 -12  103.37   18.11
  -1   2 -12  115.28   17.98
   1   2  12  105.77   17.41
  -1   2 -12   89.47   17.55
  -1   2 -12  105.63   17.43
  -2  -2 -12    5.46    3.14
  -2  -2 -12    9.04    1.45
  -2  -2 -12   12.06    2.82
  -2  -2 -12    7.39    1.75
  -2  -2 -12    8.80    1.56
  -2   2 -12    6.34    3.04
  -2   2 -12    7.55    1.47
  -2   2 -12    2.73    1.89
  -2   2 -12    9.09    3.47
  -2   2 -12    4.77    1.70
  -3  -2 -12    7.36    3.17
  -3  -2 -12   -0.04    3.27
  -3   2 -12    3.59    3.09
  -3   2 -12    1.15    3.60
  -4  -2 -12    7.27    5.26
  -4   2 -12   11.72    4.42
  -4   2 -12   -0.42    4.60
  -5  -2 -12   -6.40    7.74
  -5   2 -12   -1.67    6.59
  -5  -3  12    9.42    9.73
  -5   3  12    3.95    7.23
  -4  -3  12    8.87    6.19
  -4  -3  12    4.68    4.95
  -4   3  12   10.36    5.61
   3  -3 -12    4.16    2.81
  -3  -3  12    5.07    1.83
  -3  -3  12   15.64    4.47
  -3   3  12    6.81    4.04
  -3   3  12    3.09    1.28
   3   3 -12    3.84    3.93
   2  -3 -12   27.80    6.02
  -2  -3  12   28.82    5.11
  -2  -3  12   35.09    6.21
  -2   3  12   25.12    6.40
   2   3 -12   37.65    7.00
  -2   3  12   28.55    4.99
  -1  -3  12   22.57    4.75
   1  -3 -12   18.84    4.25
   1  -3 -12   18.63    4.45
   1   3 -12   24.55    4.65
   1   3 -12   22.29    4.78
  -1   3  12   20.29    3.42
   0  -3 -12   11.32    3.13
   0  -3 -12   10.93    2.30
   0   3 -12   10.66    3.21
   0   3 -12   11.92    2.42
   0   3  12   10.45    1.87
  -1  -3 -12    1.00    0.72
  -1  -3 -12   -0.60    1.96
   1   3  12    1.68    0.49
  -1   3 -12    1.45    0.71
  -1   3 -12    0.30    2.08
  -2  -3 -12    5.00    1.13
  -2  -3 -12    9.29    3.48
  -2  -3 -12    7.07    1.32
  -2  -3 -12    8.75    2.21
   2   3  12    6.98    1.22
  -2   3 -12    3.12    1.40
  -2   3 -12    4.11    2.95
  -2   3 -12    5.68    3.24
  -2   3 -12    3.49    1.59
  -2   3 -12    3.92    1.14
  -2   3 -12    4.87    1.22
  -3  -3 -12    4.13    3.70
  -3  -3 -12    4.88    3.07
  -3   3 -12    1.81    3.59
  -3   3 -12    3.09    3.30
  -4  -3 -12    5.22    5.28
  -4   3 -12    0.56    4.18
  -4   3 -12    8.67    5.45
  -5  -3 -12    7.98    8.93
  -5   3 -12   -5.04    6.34
  -5  -4  12   23.31   12.57
  -5   4  12   15.29    8.46
  -4   4  12   13.07    6.10
  -3  -4  12   31.54    5.65
  -3  -4  12   57.43    8.77
   3  -4 -12   25.93    6.77
   3   4 -12   34.03    7.70
  -3   4  12   29.30    5.33
  -3   4  12   33.15    7.63
  -2  -4  12    3.01    3.21
  -2  -4  12    7.99    1.79
   2  -4 -12    4.03    2.92
   2  -4 -12   12.30    3.24
  -2   4  12    3.86    3.00
  -2   4  12    7.23    1.49
   2   4 -12    4.96    2.92
  -1  -4  12   62.87   10.67
   1  -4 -12   56.49   10.05
   1  -4 -12   51.38   10.13
   1   4 -12   51.66   10.04
  -1   4  12   67.10   10.94
   1   4 -12   63.82   10.56
   0  -4  12    3.93    2.91
   0  -4 -12    3.63    2.03
   0  -4 -12    6.27    2.21
   0   4  12    5.38    0.92
   0   4 -12    4.33    2.51
   0   4 -12    2.84    1.60
   1  -4  12    2.53    3.02
  -1  -4 -12    9.39    1.65
  -1  -4 -12    7.75    3.01
  -1   4 -12    9.20    1.64
   1   4  12    7.00    1.45
  -1   4 -12    7.45    3.03
  -2  -4 -12    7.21    3.21
  -2  -4 -12    7.31    1.31
  -2  -4 -12    5.10    1.01
   2  -4  12    7.17    4.46
  -2   4 -12    4.46    1.15
  -2   4 -12    1.26    1.13
  -2   4 -12    2.02    0.98
  -2   4 -12    5.41    3.08
   2   4  12    5.60    1.07
  -3  -4 -12   57.99   10.81
  -3   4 -12   64.50   10.51
  -3   4 -12   37.64   10.10
  -4  -4 -12    3.15    5.84
  -4  -4 -12   -1.69    4.45
  -4   4 -12   -8.47    4.53
  -4   4 -12    2.35    4.56
  -5  -4 -12   14.81    9.59
  -5   4 -12    6.80    7.61
  -5  -5  12    6.00   11.00
  -5   5  12   -2.68    6.79
  -4  -5  12    7.87    2.79
  -4   5  12   10.00    2.19
   4   5 -12    7.11    5.07
  -4   5  12   14.75    5.99
  -3  -5  12   32.22    6.91
  -3  -5  12   22.41    4.10
  -3   5  12   14.05    5.69
  -3   5  12   21.74    3.73
   3   5 -12   11.11    5.64
  -2  -5  12    3.82    1.31
   2  -5 -12    3.70    2.97
  -2  -5  12    0.73    3.01
  -2   5  12    2.63    0.99
  -2   5  12    7.35    3.18
   2   5 -12    1.05    2.77
   1  -5 -12   56.94   10.36
  -1  -5  12   56.79   10.55
   1   5 -12   51.70   10.73
  -1   5  12   58.52   10.70
   1   5 -12   55.76   10.51
   0  -5  12   11.43    3.91
   0  -5 -12    7.19    2.87
   0  -5 -12   14.77    2.98
   0   5 -12   11.78    2.63
   0   5  12   10.13    1.79
  -1  -5 -12   43.28    7.07
   1  -5  12   41.43    8.57
  -1  -5 -12   44.39    8.23
  -1   5 -12   41.34    7.04
   1   5  12   41.68    6.98
  -1   5 -12   40.03    8.12
  -1   5 -12   41.42    7.14
  -2  -5 -12    0.61    1.14
  -2  -5 -12    5.40    3.11
   2  -5  12    5.16    3.97
   2   5  12    1.64    0.83
  -2   5 -12    2.51    0.99
  -2   5 -12    1.16    0.98
  -2   5 -12   -0.13    3.00
  -3  -5 -12   12.35    5.21
  -3  -5 -12   13.27    5.28
  -3   5 -12   22.23    5.48
   3   5  12   17.99    2.90
  -3   5 -12    4.85    3.79
  -4  -5 -12    9.58    6.48
  -4   5 -12    3.60    4.74
  -4   5 -12    1.62    4.80
  -4  -6  12    3.94    2.93
  -4   6  12    5.23    5.25
  -4   6  12   15.56    2.37
   4   6 -12    2.33    4.60
  -3  -6  12   14.55    3.70
   3  -6 -12   24.21    6.39
  -3  -6  12   17.47    6.64
  -3   6  12   17.39    5.55
  -3   6  12   19.69    3.36
   3   6 -12   16.67    5.78
  -2  -6  12    1.63    1.23
  -2  -6  12    3.64    3.45
   2  -6 -12    2.49    2.92
  -2   6  12    0.89    0.79
  -2   6  12    3.70    3.07
   2   6 -12   -1.06    2.47
   1  -6 -12  117.62   19.54
  -1  -6  12  123.07   19.73
   1   6 -12  104.10   19.39
  -1   6  12  112.70   19.61
   0  -6 -12    0.09    1.59
   0  -6 -12   -2.48    1.72
   0  -6  12   -0.29    2.79
   0  -6  12   -0.15    3.11
   0   6 -12    4.17    1.82
   0   6  12    0.77    0.35
  -1  -6 -12   53.35    8.46
  -1  -6 -12   50.92    9.52
  -1  -6 -12   40.92    8.66
   1  -6  12   54.60   10.10
  -1   6 -12   44.48    8.61
  -1   6 -12   51.12    8.41
   1   6  12   56.15    8.35
  -1   6 -12   43.74    9.53
  -2  -6 -12    3.60    1.50
  -2  -6 -12    4.01    3.45
   2  -6  12   -2.28    4.32
  -2   6 -12    3.95    1.21
   2   6  12    6.08    1.16
  -2   6 -12    0.94    3.13
  -3  -6 -12   22.78    4.07
  -3  -6 -12   14.88    7.46
  -3  -6 -12   19.15    6.05
  -3   6 -12    6.98    5.42
  -3   6 -12   16.37    5.77
   3   6  12   25.60    3.80
  -4  -6 -12   -1.08    5.63
  -4   6 -12    5.19    4.75
  -4   6 -12   -6.97    4.86
  -4  -7  12    6.53    2.81
  -4   7  12    6.46    5.20
   4   7 -12   -2.07    4.01
  -4   7  12    6.49    1.74
  -3  -7  12   20.59    4.07
   3  -7 -12   10.34    5.97
  -3  -7  12   17.60    6.92
   3   7 -12   18.67    6.36
  -3   7  12   15.63    5.83
  -3   7  12   22.17    3.66
  -2  -7  12   33.62    7.26
   2  -7 -12   33.17    7.02
  -2  -7  12   25.59    5.13
  -2   7  12   39.12    7.29
  -2   7  12   29.14    4.94
   2   7 -12   23.03    6.85
  -1  -7  12   37.78    7.75
   1  -7 -12   34.52    7.15
   1   7 -12   33.84    7.12
  -1   7  12   33.66    7.38
   0  -7 -12  113.76   18.44
   0  -7 -12  114.52   18.14
   0  -7  12  117.05   18.88
   0  -7  12   99.85   18.46
   0   7  12  106.00   17.52
   0   7 -12  102.03   18.07
   0   7  12   96.18   18.34
  -1  -7 -12   31.69    5.26
   1  -7  12   12.24    5.53
  -1  -7 -12   25.02    4.19
  -1   7 -12   11.69    5.25
   1   7  12   22.62    3.54
  -1   7 -12   16.77    3.66
  -1   7 -12   21.23    4.24
  -2  -7 -12   10.26    2.21
  -2  -7 -12   13.31    3.99
   2  -7  12    6.30    5.31
  -2   7 -12    5.19    3.84
   2   7  12   10.60    1.84
  -2   7 -12    6.89    1.87
  -3  -7 -12    7.79    4.88
  -3  -7 -12   10.52    2.79
   3  -7  12    6.36    5.81
   3   7  12   11.90    2.42
  -3   7 -12   12.79    2.49
  -3   7 -12   10.43    4.92
  -4  -7 -12   14.42    6.94
  -4   7 -12    6.91    6.19
  -4   7 -12   -2.99    4.08
   4  -8 -12   -0.08    4.76
  -4  -8  12    2.22    2.70
   4   8 -12   -0.83    4.06
  -4   8  12   -1.14    5.00
  -3  -8  12    2.98    2.30
   3  -8 -12    6.26    5.60
  -3  -8  12    3.44    5.71
   3   8 -12    3.76    4.43
  -3   8  12    7.49    4.64
  -3   8  12    6.90    1.58
  -2  -8  12    1.26    1.41
   2  -8 -12    0.21    3.40
  -2  -8  12   -1.04    4.31
  -2   8  12    1.00    0.92
  -2   8  12    4.52    3.57
   2   8 -12    6.14    3.76
  -1  -8  12    0.20    3.28
   1  -8 -12    4.36    3.05
   1   8 -12    9.81    3.65
  -1   8  12    7.25    3.30
   0  -8 -12    0.48    2.20
   0  -8  12    3.82    3.78
   0   8  12    2.45    0.64
   0   8 -12    2.55    2.52
   0   8  12    7.01    3.01
   1  -8  12    6.57    4.12
  -1  -8 -12    1.92    1.78
  -1  -8 -12    2.14    2.57
   1   8  12    3.30    0.82
  -1   8 -12    2.32    2.03
  -2  -8 -12    9.43    2.05
   2  -8  12    2.11    4.54
  -2  -8 -12    5.22    3.21
   2   8  12    7.25    1.58
  -2   8 -12    7.35    1.75
  -2   8 -12    1.10    3.64
  -3  -8 -12    4.74    2.50
   3  -8  12    1.21    5.79
  -3   8 -12    6.44    1.82
   3   8  12    6.79    1.77
  -3   8 -12    5.69    4.01
  -4  -8 -12    1.81    6.14
  -4   8 -12    6.53    5.93
  -4   8 -12    4.57    4.92
   4   8  12    9.05    2.29
   4  -9 -12    7.47    5.98
  -4  -9  12   19.19    4.36
  -4   9  12   16.18    6.68
   4   9 -12   17.48    7.82
  -3  -9  12   -2.28    2.05
   3  -9 -12    2.53    4.36
  -3  -9  12   -5.34    5.44
  -3   9  12    1.40    1.19
  -3   9  12   -2.96    4.14
   3   9 -12   -2.04    4.15
   2  -9 -12   25.34    7.50
  -2  -9  12   23.61    5.39
  -2  -9  12   18.49    7.12
   2   9 -12   20.06    7.11
  -2   9  12   41.67    7.54
  -2   9  12   34.95    5.13
   1  -9 -12    1.58    4.62
  -1  -9  12   -1.50    3.49
   1  -9 -12    0.07    2.82
  -1   9  12    0.39    3.00
   1   9 -12   -0.09    3.09
   0  -9 -12   29.58    6.02
   0  -9  12   23.80    6.72
   0   9  12   30.07    6.65
   0   9 -12   28.42    6.20
  -1  -9 -12    6.75    2.97
  -1  -9 -12    4.29    2.44
   1  -9  12    2.01    4.00
   1   9  12    5.72    1.20
  -1   9 -12    6.05    2.67
  -2  -9 -12   37.62    7.41
   2  -9  12   40.10    8.80
  -2  -9 -12   34.41    6.37
  -2   9 -12   31.00    8.01
   2   9  12   34.33    6.04
  -2   9 -12   37.01    6.21
   3  -9  12    4.27    6.05
  -3  -9 -12    2.36    2.35
   3   9  12    2.61    1.47
  -3   9 -12    3.77    4.62
  -3   9 -12    2.19    1.60
  -4  -9 -12    3.42    7.29
  -4  -9 -12    8.13    3.03
   4   9  12    5.66    2.33
  -4   9 -12    7.93    2.28
  -4   9 -12   -1.20    6.27
  -4 -10  12    5.35    3.41
   4 -10 -12    2.93    5.81
  -4  10  12    9.67    2.49
   4  10 -12    0.81    5.94
  -4  10  12   12.92    6.26
  -3 -10  12   11.22    3.15
   3 -10 -12    3.97    6.47
  -3  10  12    6.10    4.87
   3  10 -12    2.08    5.32
   2 -10 -12   12.22    5.49
  -2 -10  12   13.03    6.09
  -2  10  12   18.60    5.79
   2  10 -12   25.69    6.92
   1 -10 -12    1.40    3.57
  -1 -10  12    1.61    4.79
   1 -10 -12    4.03    4.92
   1  10 -12    7.52    4.06
  -1  10  12    6.41    3.92
   0 -10  12   53.28   10.54
   0 -10 -12   56.49   10.00
   0  10 -12   42.43    9.80
   0  10  12   52.70   10.50
   1 -10  12    1.58    4.74
  -1  10 -12    2.33    2.78
  -2 -10 -12    6.84    2.44
   2 -10  12   12.80    6.56
  -2 -10 -12    6.08    3.32
  -2  10 -12    5.46    1.97
   2  10  12   10.54    1.80
   3 -10  12   -0.98    6.26
  -3 -10 -12   -2.34    2.46
  -3  10 -12   -0.05    4.72
  -3  10 -12   -0.87    1.63
   3  10  12    2.99    1.41
   4 -10  12    4.52   11.64
  -4 -10 -12    6.23    6.64
  -4 -10 -12    9.61    3.10
  -4  10 -12    3.53    2.37
  -4  10 -12    1.48    6.58
  -3 -11  12   -2.24    2.67
   3 -11 -12   -6.00    4.14
  -3  11  12    1.38    1.64
  -3  11  12    3.82    4.75
   3  11 -12   -3.72    4.87
   2 -11 -12   14.97    5.70
  -2 -11  12   11.30    6.47
   2  11 -12   12.98    6.40
  -2  11  12   23.69    6.34
   1 -11 -12    7.14    5.68
  -1 -11  12   11.73    5.67
   1 -11 -12   11.06    4.68
  -1  11  12    7.24    4.58
   1  11 -12   12.96    5.18
   0 -11  12   22.81    7.42
   0 -11 -12   29.34    6.78
   0  11 -12   27.30    6.75
   1 -11  12   22.07    6.71
  -1  11 -12   15.97    5.10
  -2 -11 -12    7.17    2.52
   2 -11  12    8.00    6.88
  -2  11 -12    7.25    2.09
   3 -11  12   -1.64    8.24
  -3 -11 -12   -1.17    2.72
  -3  11 -12    1.56    4.01
  -3  11 -12    1.28    2.34
  -3 -12  12   18.14    4.98
  -3  12  12   23.03    4.09
  -3  12  12   24.58    7.48
   3  12 -12    8.27    7.97
   2 -12 -12    3.76    6.34
  -2 -12  12   16.84    7.14
   2 -12 -12    9.63    5.68
  -2  12  12   12.44    5.79
   2  12 -12   12.58    6.99
   1 -12 -12   22.37    8.29
  -1 -12  12   15.90    7.23
  -1  12  12   33.12    7.77
   1  12 -12   23.51    7.09
   0 -12  12   29.23    8.26
   0  12 -12   25.31    7.31
   1 -12  12   29.28    7.85
  -1  12 -12   21.59    6.82
   2 -12  12    9.91    8.22
  -2 -12 -12   12.70    3.34
  -2  12 -12   13.37    3.01
   3 -12  12   -3.92    8.30
  -3 -12 -12    1.94    2.95
  -3  12 -12    0.63    4.91
  -3  12 -12    2.44    2.33
   3 -13 -12   -3.60    5.82
  -3 -13  12   -7.09    3.34
  -3 -13  12   14.07   11.53
   3  13 -12   -2.87    7.68
  -3  13  12    1.40    5.81
  -3  13  12    2.84    2.26
   2 -13 -12   12.43    8.06
   2 -13 -12    2.90    6.68
  -2 -13  12   -2.30    7.62
  -2  13  12    3.12    5.15
   2  13 -12    2.44    5.91
   1 -13 -12    4.12    6.64
   1  13 -12    1.91    5.40
  -1  13  12   14.68    6.07
   0 -13 -12    3.84    9.56
   0  13 -12    1.39    5.23
   1 -13  12    2.58    6.06
  -1  13 -12    8.29    5.36
   2 -13  12   -5.08    7.94
  -2 -13 -12    1.77    2.40
  -2  13 -12   -3.17    1.84
  -3 -13 -12    3.28    3.75
   3 -13  12   -6.14    7.19
  -3  13 -12    3.12    2.33
   2 -14 -12    9.18    8.23
  -2 -14  12    5.46    9.80
   2  14 -12   10.92    6.98
  -2  14  12    5.93    6.64
   1 -14 -12   16.83    9.52
   1  14 -12   10.69    7.17
  -1  14  12    8.42    6.76
   0 -14 -12    7.44    9.06
   0  14 -12    0.57    5.05
   1 -14  12   11.76    7.24
  -1  14 -12   18.43    6.21
   2 -14  12    7.95    9.31
  -2 -14 -12   -1.75    3.29
  -2 -15  12    5.14    9.39
   2 -15 -12   11.39   11.23
  -2  15  12   10.42    6.89
   2  15 -12    5.71    9.13
   1 -15 -12   22.16   10.56
   1  15 -12    9.16    7.42
   0 -15 -12   21.53   11.49
   0  15 -12   14.84    8.34
   1 -15  12   20.59    8.65
   2 -15  12  -13.01   11.57
  -2  15 -12   -2.05    2.63
   1 -16 -12  -15.41    8.11
   1  16 -12    4.18    8.03
   0 -16 -12   -4.20   10.20
   0  16 -12    0.73    6.36
  -1 -16 -12   38.84   13.48
   1 -16  12    8.53    6.84
  -5   0  13    1.45    8.38
  -4   0  13    9.84    5.85
   3   0 -13   -0.08    2.78
  -3   0  13    1.54    1.27
  -3   0  13    1.41    2.80
  -3   0  13    2.94    3.79
  -2   0  13    0.65    0.94
   2   0 -13    2.98    2.09
  -2   0  13    1.88    1.87
   1   0 -13  138.76   23.39
   0   0 -13    0.70    1.63
   0   0 -13    0.08    1.03
   0   0  13    0.76    0.46
  -1   0 -13   10.44    1.77
  -1   0 -13   12.73    3.12
   1   0  13    7.00    1.67
  -1   0 -13   10.43    2.92
  -2   0 -13    3.72    2.63
  -2   0 -13    0.16    0.70
  -2   0 -13   -0.16    2.63
  -2   0 -13   -0.32    0.86
  -3   0 -13    3.54    3.69
  -3   0 -13    0.90    3.06
  -4   0 -13   -2.99    5.17
  -4   0 -13    0.53    4.02
  -5   0 -13    5.08    7.97
  -5  -1  13   10.74    8.52
  -5   1  13   11.38    9.15
  -4  -1  13   16.42    7.11
  -4   1  13    8.85    5.58
  -3  -1  13  110.16   15.48
   3  -1 -13   81.81   16.28
  -3  -1  13   99.47   16.67
  -3  -1  13   49.50   17.41
  -3   1  13   66.45   16.66
  -3   1  13   94.51   15.40
  -2  -1  13    3.44    1.26
  -2  -1  13    4.26    2.19
   2  -1 -13    6.91    2.46
   2   1 -13    4.46    2.37
  -2   1  13    3.15    1.13
   1  -1 -13   97.24   16.62
  -1  -1  13   98.93   16.54
   1   1 -13   96.35   16.68
   0  -1 -13   69.29   11.26
   0   1 -13   64.22   11.42
   0   1 -13   67.53   11.57
   0   1  13   65.36   10.97
  -1  -1 -13  188.82   30.19
  -1  -1 -13  186.57   29.86
  -1  -1 -13  181.21   29.52
  -1   1 -13  187.35   30.01
  -1   1 -13  187.65   29.52
   1   1  13  180.22   29.50
  -1   1 -13  168.75   30.42
  -1   1 -13  150.99   29.72
  -2  -1 -13   -0.32    0.83
  -2  -1 -13   -3.42    2.51
  -2  -1 -13    1.24    0.68
  -2  -1 -13    0.56    1.07
  -2  -1 -13    2.52    2.37
  -2   1 -13    0.61    0.84
  -2   1 -13    1.03    2.53
  -2   1 -13   -0.63    2.28
  -3  -1 -13   65.84   10.89
  -3  -1 -13   46.10   11.78
  -3   1 -13   71.56   11.05
  -3   1 -13   48.31   11.83
  -4  -1 -13    4.32    5.56
  -4  -1 -13   -1.11    2.64
  -4   1 -13    1.72    4.08
  -4   1 -13    1.29    5.03
  -5  -1 -13    1.94    8.61
  -5   1 -13   -0.85    6.68
  -5  -2  13   -7.62    8.71
  -5   2  13    2.41    7.44
  -4  -2  13   11.42    6.68
  -4   2  13   14.08    6.02
  -3  -2  13    6.76    1.78
   3  -2 -13    5.05    2.67
  -3  -2  13    7.38    3.93
  -3   2  13    0.23    3.79
  -3   2  13    2.75    1.30
  -2  -2  13   38.35    6.75
  -2  -2  13   48.43    7.74
   2  -2 -13   38.31    7.81
  -2   2  13   39.69    8.11
  -2   2  13   38.67    6.66
   2   2 -13   40.17    8.02
   1  -2 -13   45.95    8.73
   1  -2 -13   43.76    8.27
  -1  -2  13   46.38    8.64
   1   2 -13   51.51    9.00
   0  -2 -13    6.69    1.78
   0  -2 -13    7.68    2.61
   0   2 -13    6.27    2.53
   0   2  13    7.49    1.33
  -1  -2 -13   30.25    5.73
  -1  -2 -13   22.74    4.15
  -1  -2 -13   36.77    5.02
  -1   2 -13   23.28    4.47
  -1   2 -13   29.22    5.37
   1   2  13   25.01    4.09
  -1   2 -13   21.54    4.14
  -2  -2 -13   21.80    3.83
  -2  -2 -13   23.05    3.75
  -2  -2 -13   28.05    5.53
  -2  -2 -13   19.40    4.64
  -2  -2 -13   15.72    3.89
  -2   2 -13   31.67    5.50
  -2   2 -13   15.42    5.29
  -2   2 -13   23.28    3.82
   2   2  13   22.29    3.80
  -2   2 -13   24.12    3.78
  -3  -2 -13   14.53    5.08
  -3  -2 -13   14.00    4.80
  -3   2 -13   10.47    4.13
  -3   2 -13    8.61    4.81
  -4  -2 -13   23.73    7.62
  -4   2 -13   10.77    6.55
  -4   2 -13   27.89    6.70
  -5  -2 -13   -0.89    8.16
  -5   2 -13   -7.10    6.44
  -5   3  13   12.22    7.87
  -4  -3  13    1.00    7.07
  -4  -3  13    0.26    1.98
  -4   3  13    7.64    5.73
  -3  -3  13   14.50    2.77
   3  -3 -13    9.31    3.64
  -3   3  13    6.27    4.38
  -3   3  13   12.11    2.36
   2  -3 -13    4.72    2.44
  -2  -3  13    9.64    3.08
  -2  -3  13    4.65    1.52
   2   3 -13    0.93    2.32
  -2   3  13    4.77    1.24
   2   3 -13    6.48    3.08
  -2   3  13    7.15    3.23
   1  -3 -13   60.37   10.37
  -1  -3  13   58.61   10.37
   1  -3 -13   58.59   10.18
  -1   3  13   56.81    9.59
   1   3 -13   59.58   10.56
   1   3 -13   59.92   10.26
   0  -3 -13   49.15    8.24
   0  -3 -13   45.16    7.65
   0   3 -13   42.30    8.57
   0   3  13   42.85    7.38
   0   3 -13   46.64    7.66
  -1  -3 -13   55.02    7.81
  -1  -3 -13   33.36    5.89
   1   3  13   35.63    5.83
  -1   3 -13   31.74    5.88
  -1   3 -13   52.03    7.55
  -2  -3 -13   34.73    6.64
  -2  -3 -13   34.58    5.55
  -2  -3 -13   28.84    4.77
  -2  -3 -13   29.27    4.86
  -2   3 -13   22.60    6.48
  -2   3 -13   32.56    5.24
  -2   3 -13   26.02    4.79
   2   3  13   32.78    4.83
  -2   3 -13   32.99    4.84
  -2   3 -13   20.73    4.80
  -2   3 -13   27.00    6.22
  -3  -3 -13   27.14    6.44
  -3   3 -13   27.14    5.78
  -3   3 -13   14.05    5.92
  -4  -3 -13    6.13    5.15
  -4   3 -13    4.69    4.42
  -4   3 -13    9.15    6.36
  -5  -3 -13   22.99   10.35
  -5  -4  13    8.04   11.61
  -5   4  13   10.43    7.71
   4  -4 -13   11.65    5.38
  -4  -4  13   23.10    4.11
  -4   4  13   11.38    6.75
  -4   4  13   19.33    3.56
  -3  -4  13    3.11    4.02
  -3  -4  13   -0.01    1.61
   3  -4 -13   -2.76    2.35
  -3   4  13    0.25    0.98
   3   4 -13   -0.31    3.69
  -3   4  13   -2.55    3.06
   2  -4 -13  129.96   21.62
  -2  -4  13  137.31   21.62
  -2  -4  13  118.59   20.86
   2  -4 -13  129.75   21.71
  -2   4  13  127.43   20.80
   2   4 -13  126.47   21.69
  -2   4  13  118.68   21.68
  -1  -4  13   -1.97    2.57
   1  -4 -13    0.31    1.96
   1  -4 -13    0.31    1.47
   1   4 -13   -0.39    2.11
   1   4 -13   -1.00    1.83
  -1   4  13    0.16    0.25
   0  -4  13  349.47   56.74
   0  -4 -13  329.71   56.62
   0   4 -13  346.49   56.29
   0   4 -13  325.85   56.67
   0   4  13  346.08   56.04
  -1  -4 -13   10.21    3.61
  -1  -4 -13   11.33    1.80
   1   4  13    7.19    1.55
  -1   4 -13    8.34    1.74
  -1   4 -13    9.58    3.42
  -2  -4 -13   95.83   17.93
  -2  -4 -13  104.70   16.99
  -2   4 -13   93.46   17.72
   2   4  13  102.35   16.96
  -2   4 -13  105.24   16.98
  -3  -4 -13    2.28    3.63
  -3   4 -13   -1.10    3.24
  -3   4 -13   -0.17    3.50
  -4  -4 -13    4.64    5.18
  -4  -4 -13    2.15    5.54
  -4   4 -13    4.33    4.77
  -4   4 -13    4.23    5.48
  -5  -4 -13   -5.04    7.70
  -5   4 -13    2.90    8.02
  -4  -5  13    0.24    2.16
  -4   5  13   14.22    5.93
  -4   5  13   -0.81    1.26
  -3  -5  13    2.55    1.75
  -3   5  13    0.61    1.03
   3   5 -13    9.02    4.31
  -3   5  13    4.12    3.82
   2  -5 -13    8.26    3.52
  -2  -5  13    9.20    2.55
   2  -5 -13   10.59    3.81
  -2  -5  13   19.37    4.54
   2   5 -13   12.89    4.13
  -2   5  13   14.90    2.43
  -2   5  13   20.97    4.80
   1  -5 -13    6.75    2.72
  -1  -5  13    3.75    3.33
  -1   5  13    7.95    3.16
   1   5 -13    6.92    3.20
   1   5 -13    8.48    2.86
   0  -5 -13   12.10    3.01
   0  -5  13   19.28    4.27
   0  -5 -13    7.81    2.89
   0   5  13   10.02    1.75
   0   5 -13    9.10    2.62
   1  -5  13    1.20    3.41
  -1  -5 -13    3.36    2.45
  -1  -5 -13    4.26    1.22
  -1   5 -13    2.85    2.48
  -1   5 -13    2.99    1.16
  -1   5 -13    7.62    1.28
   1   5  13    3.80    0.92
   2  -5  13   27.42    8.49
  -2  -5 -13   45.57    8.68
  -2  -5 -13   39.79    6.98
   2   5  13   37.96    6.88
  -2   5 -13   46.92    6.93
  -2   5 -13   39.01    8.27
  -3  -5 -13   14.75    5.27
  -3  -5 -13    3.40    4.65
  -3   5 -13    4.96    4.12
  -3   5 -13    6.69    4.16
   3   5  13    3.26    1.49
  -4  -5 -13    8.45    6.07
  -4   5 -13    4.30    5.48
  -4   5 -13    1.45    4.92
  -4  -6  13   26.06    5.60
  -4   6  13   33.05    5.20
   4   6 -13   16.97    7.53
  -4   6  13   26.21    8.26
   3  -6 -13    5.37    4.34
  -3  -6  13    5.40    6.76
  -3  -6  13   12.43    2.70
  -3   6  13   10.94    4.59
   3   6 -13    3.83    3.99
  -3   6  13    9.53    1.99
  -2  -6  13  102.82   15.86
  -2  -6  13   80.19   14.62
   2  -6 -13   70.73   15.76
   2   6 -13   80.96   15.57
  -2   6  13   94.21   14.55
  -2   6  13   95.98   15.81
   1  -6 -13   15.28    4.13
  -1  -6  13   17.68    4.88
   1   6 -13   12.39    4.02
  -1   6  13   17.80    4.52
   0  -6  13   66.03   11.90
   0  -6 -13   54.32   10.57
   0  -6 -13   64.20   10.96
   0   6 -13   63.51   10.54
   0   6  13   60.50   10.03
  -1  -6 -13   25.49    5.74
   1  -6  13   22.26    6.12
  -1  -6 -13   28.03    4.55
  -1   6 -13   16.12    5.48
  -1   6 -13   23.78    4.39
   1   6  13   27.62    4.26
  -1   6 -13   23.38    4.67
  -2  -6 -13   86.45   16.65
   2  -6  13   77.57   17.40
  -2  -6 -13   91.07   15.62
  -2   6 -13   85.29   16.52
   2   6  13  100.29   15.56
  -2   6 -13   97.93   15.57
  -3  -6 -13   -1.12    1.80
  -3  -6 -13    7.97    4.31
   3   6  13    0.79    1.21
  -3   6 -13   -2.15    3.66
  -3   6 -13    1.77    1.32
  -3   6 -13    1.89    3.91
  -4  -6 -13   14.28    6.44
  -4   6 -13    4.71    5.68
  -4   6 -13    8.27    5.87
  -4  -7  13    3.21    2.60
   4   7 -13   -0.92    4.20
  -4   7  13    6.10    5.25
  -4   7  13    0.64    1.37
  -3  -7  13   29.24    5.63
   3  -7 -13   23.95    7.49
  -3  -7  13   32.42    9.53
   3   7 -13   18.53    7.51
  -3   7  13   28.23    7.37
  -3   7  13   32.14    5.17
   2  -7 -13    2.44    3.44
  -2  -7  13    0.55    1.38
  -2  -7  13    2.34    3.49
   2   7 -13    1.40    3.14
  -2   7  13   -2.43    3.00
  -2   7  13    3.44    1.03
  -1  -7  13   15.36    5.32
   1  -7 -13   23.25    4.92
   1   7 -13   19.81    5.04
  -1   7  13   15.13    4.82
   0  -7  13    1.70    3.55
   0  -7 -13    0.86    2.06
   0  -7 -13    3.46    2.63
   0  -7  13    1.30    3.64
   0   7  13    0.04    2.23
   0   7  13    2.28    0.56
   0   7 -13    3.16    2.06
   1  -7  13   18.20    5.96
  -1  -7 -13   32.58    5.55
  -1  -7 -13   24.21    4.34
  -1   7 -13   20.18    3.91
  -1   7 -13   19.92    5.24
   1   7  13   21.23    3.67
  -1   7 -13   18.50    4.35
  -2  -7 -13    9.27    3.59
  -2  -7 -13    5.87    1.82
   2  -7  13    6.95    5.38
   2   7  13    5.57    1.40
  -2   7 -13    5.50    1.55
  -2   7 -13    5.52    3.91
  -3  -7 -13    1.05    4.45
   3  -7  13   -4.26    5.05
  -3  -7 -13    3.08    2.09
  -3   7 -13    1.69    4.11
   3   7  13    5.19    1.49
  -3   7 -13    3.47    1.54
  -4  -7 -13    0.95    5.25
  -4   7 -13   -2.76    4.41
  -4   7 -13    2.96    6.36
  -4  -8  13    4.91    2.80
   4  -8 -13    5.48    5.41
  -4   8  13    3.45    4.99
   4   8 -13    0.61    4.43
  -3  -8  13    2.18    2.40
  -3  -8  13    3.93    6.41
   3  -8 -13    1.61    4.91
  -3   8  13   13.35    5.03
  -3   8  13    6.10    1.56
   3   8 -13   14.44    5.57
  -2  -8  13   13.03    6.19
  -2  -8  13    9.28    2.60
   2  -8 -13   15.61    4.80
  -2   8  13   11.18    4.39
  -2   8  13   13.07    2.35
   2   8 -13   10.21    4.92
  -1  -8  13   26.73    7.61
   1  -8 -13   35.68    7.17
   1   8 -13   32.33    7.37
  -1   8  13   44.44    8.00
   0  -8  13   28.60    6.18
   0  -8 -13   18.63    4.66
   0  -8  13   20.20    6.35
   0   8  13   19.68    3.48
   0   8 -13   24.78    4.89
   0   8  13   25.34    5.61
  -1  -8 -13   74.85   12.69
  -1  -8 -13   70.80   12.16
   1  -8  13   79.19   13.64
  -1   8 -13   62.95   12.20
   1   8  13   70.88   11.66
   2  -8  13   16.68    6.25
  -2  -8 -13   19.88    3.63
  -2  -8 -13   22.99    5.32
  -2   8 -13   15.07    3.37
   2   8  13   21.58    3.33
  -2   8 -13   14.22    5.24
   3  -8  13   -9.73    6.45
  -3  -8 -13   -1.03    2.16
  -3   8 -13    1.36    4.23
  -3   8 -13    0.31    1.48
   3   8  13    2.54    1.38
  -4  -8 -13    1.28    5.44
   4   8  13    3.24    1.97
  -4   8 -13   -1.22    5.70
  -4   8 -13    9.24    6.47
   4  -9 -13    4.56    5.24
  -4  -9  13    0.30    3.16
  -4   9  13   -3.71    5.25
   4   9 -13    5.98    6.51
   3  -9 -13   14.26    6.99
  -3  -9  13   23.37   10.14
  -3  -9  13   27.61    5.27
  -3   9  13   30.23    4.67
  -3   9  13   27.81    7.45
   3   9 -13   11.84    6.56
  -2  -9  13    7.36    5.08
   2  -9 -13    2.29    3.82
  -2   9  13    1.86    3.65
   2   9 -13    5.56    4.85
  -2   9  13    4.97    1.35
  -1  -9  13   70.89   14.59
   1  -9 -13   76.08   14.28
  -1   9  13   84.83   14.18
   1   9 -13   74.38   13.86
   0  -9  13    7.21    5.08
   0  -9 -13    4.34    2.92
   0   9  13    9.35    3.71
   0   9 -13    6.47    3.47
   1  -9  13   57.10   11.69
  -1  -9 -13   67.97   10.84
  -1   9 -13   58.41   10.40
   1   9  13   55.44    9.59
   2  -9  13    5.15    5.46
  -2  -9 -13   10.16    3.94
  -2  -9 -13   12.54    2.78
  -2   9 -13    9.86    2.39
  -2   9 -13    5.56    4.39
   2   9  13   13.69    2.23
   3  -9  13   16.89    9.45
  -3  -9 -13   30.35    5.02
  -3   9 -13   18.25    7.12
  -3   9 -13   22.52    4.40
   3   9  13   23.59    4.40
  -4  -9 -13   -3.19    6.53
   4   9  13    4.23    2.06
  -4   9 -13   10.91    6.90
  -4 -10  13    4.66    3.51
   4 -10 -13    0.59    5.09
  -4  10  13    1.80    5.70
  -4  10  13    7.60    2.29
   4  10 -13    0.81    5.68
  -3 -10  13  -12.41    7.25
   3 -10 -13    5.69    5.95
  -3 -10  13    1.44    2.43
  -3  10  13    4.74    4.85
   3  10 -13    0.34    5.30
  -2 -10  13   20.23    7.14
   2 -10 -13   12.44    5.71
  -2  10  13   19.68    5.37
   2  10 -13   -0.41    5.02
  -1 -10  13   -0.63    4.03
   1 -10 -13   -4.70    4.82
   1 -10 -13    0.38    3.38
  -1  10  13    5.13    3.70
   1  10 -13   -3.47    2.90
   0 -10  13   51.48   11.05
   0 -10 -13   55.50    9.81
   0  10 -13   45.72    9.42
   0  10  13   40.42    9.62
   1 -10  13   -5.92    4.28
   1  10  13    1.57    0.76
  -1  10 -13    0.18    2.81
  -2 -10 -13   -0.88    1.81
  -2 -10 -13    3.30    3.43
   2 -10  13    0.74    5.09
   2  10  13    0.97    1.01
  -2  10 -13   -0.81    1.50
  -2  10 -13   -1.44    4.14
  -3 -10 -13   -0.75    2.61
   3 -10  13    2.39    8.37
  -3  10 -13   -0.42    1.73
   3  10  13    0.59    1.41
  -3  10 -13    1.80    3.83
   4 -10  13    2.50   11.32
  -4 -10 -13    5.18    2.89
  -4 -10 -13    5.38    6.70
  -4  10 -13    0.55    5.97
  -4  10 -13    3.72    2.16
  -3 -11  13   -7.49    7.99
  -3 -11  13    6.61    2.98
   3 -11 -13   -2.91    4.67
   3  11 -13    6.06    6.13
  -3  11  13   17.73    5.92
  -2 -11  13   -0.50    7.07
   2 -11 -13    7.20    5.10
  -2  11  13    6.66    4.66
   2  11 -13   -2.02    4.34
   1 -11 -13   39.91   10.55
   1 -11 -13   51.27   11.12
  -1 -11  13   39.38   10.20
  -1  11  13   52.68    9.99
   1  11 -13   34.82    9.33
   0 -11  13    3.82    6.48
   0 -11 -13    0.90    3.44
   0  11 -13    0.44    3.57
   0  11  13    1.85    3.75
   1 -11  13   38.13    8.24
  -1  11 -13   23.34    6.69
   2 -11  13    9.56    6.88
  -2 -11 -13    1.20    2.18
  -2  11 -13    1.91    1.69
  -3 -11 -13   15.74    4.14
   3 -11  13    4.86    7.46
  -3  11 -13   14.25    3.23
  -3  11 -13    9.30    6.18
  -3 -12  13   -0.23    3.30
   3  12 -13   -5.35    6.93
  -3  12  13    3.76    1.98
  -3  12  13    3.77    5.31
   2 -12 -13   10.97    5.89
   2 -12 -13   13.60    8.90
  -2 -12  13   13.45    9.58
   2  12 -13   18.97    7.32
  -2  12  13   32.07    7.60
   1 -12 -13    2.25    4.10
   1 -12 -13    5.06    6.13
  -1 -12  13    2.56    6.55
  -1  12  13   -5.01    3.81
   1  12 -13   11.76    5.58
   0  12 -13   19.89    6.36
   1 -12  13   -6.60    5.06
  -1  12 -13    0.14    4.34
   2 -12  13    5.19    8.36
  -2 -12 -13    1.61    2.55
  -2  12 -13    9.91    2.32
   3 -12  13   -0.71   11.05
  -3 -12 -13    1.41    3.32
  -3  12 -13   -1.49    2.23
  -3  12 -13    3.40    5.50
  -3 -13  13    1.02    3.24
   3 -13 -13    0.08    6.03
  -3  13  13   -1.02    1.81
   3  13 -13   -1.59    7.79
  -3  13  13   -4.33    5.48
   2 -13 -13   -1.16    4.92
   2 -13 -13   -3.54    6.90
  -2 -13  13    6.66    9.22
  -2  13  13    6.37    5.48
   2  13 -13   -2.64    6.60
   1 -13 -13    9.54    8.05
   1 -13 -13    3.03    5.17
  -1 -13  13   15.41    6.77
   1  13 -13    5.56    5.66
  -1  13  13   11.70    5.92
   0  13 -13    0.28    5.16
   1 -13  13    3.37    6.27
  -1  13 -13   10.76    4.92
  -2 -13 -13    2.83    2.70
   2 -13  13   -4.85    7.24
   3 -13  13    2.14   11.91
  -3 -13 -13   -3.62    3.29
  -3  13 -13   -2.69    2.48
  -2 -14  13    4.26    9.08
   2 -14 -13   -5.03    6.16
   2 -14 -13   14.99    8.11
   2  14 -13    4.28    6.85
  -2  14  13   15.21    6.90
   1 -14 -13    0.36    7.69
   1  14 -13   11.43    5.91
  -1  14  13    4.75    6.06
   0 -14 -13   47.05   13.24
   0  14 -13   33.39    9.27
   1 -14  13   -0.47    5.99
  -2 -14 -13    2.65    3.78
   2 -14  13   14.91    9.97
  -2  14 -13    6.83    2.82
   2 -15 -13   -6.08    9.75
  -2 -15  13   -0.60    8.32
  -2  15  13    1.04    6.76
   2  15 -13    7.80    7.55
   1 -15 -13    7.63    9.22
   1  15 -13    2.73    6.66
   0  15 -13   -0.80    5.95
   1 -15  13   19.72   11.78
   2 -15  13    2.17    9.83
  -2  15 -13   -4.14    2.85
   1 -16 -13   -0.18   10.54
   1  16 -13    0.45    8.04
   0 -16 -13   17.08   12.45
   0  16 -13    0.55    8.06
  -5   0  14    3.92    9.11
  -4   0  14   25.20    9.28
  -4   0  14   41.25    6.79
  -3   0  14    6.22    4.30
  -3   0  14    2.02    2.93
  -3   0  14   -0.73    1.23
   3   0 -14    1.15    2.43
  -2   0  14  148.81   24.66
   2   0 -14  150.27   25.42
   1   0 -14   -1.46    1.29
   0   0  14  501.73   81.56
   0   0 -14  503.49   81.89
   0   0 -14  479.34   82.00
   1   0  14   -0.26    0.55
  -1   0 -14    1.74    2.09
  -1   0 -14    0.71    0.76
  -1   0 -14    0.79    2.28
  -2   0 -14  190.67   31.86
  -2   0 -14  202.96   31.87
  -2   0 -14  199.67   32.47
  -2   0 -14  169.61   32.67
  -3   0 -14   -2.34    3.63
  -3   0 -14    4.22    3.36
  -4   0 -14   -0.64    5.33
  -5   0 -14    0.45    8.76
  -5  -1  14   -3.68    8.56
  -5   1  14    0.85    8.31
  -4  -1  14   12.15    7.15
  -4   1  14    9.34    5.85
   3  -1 -14   11.59    3.68
  -3  -1  14    8.07    1.92
  -3   1  14    4.60    1.66
  -3   1  14    5.19    4.00
  -2  -1  14   12.33    3.80
   2  -1 -14   14.83    3.97
  -2  -1  14   16.82    2.96
  -2   1  14   15.46    2.87
   2   1 -14   15.81    4.25
   1  -1 -14    7.83    2.70
   1   1 -14   13.85    3.18
   0  -1 -14  109.25   18.76
   0   1 -14  109.99   18.92
   0   1 -14  119.08   19.09
   0   1  14  112.30   18.48
  -1  -1 -14   45.85    6.10
   1  -1  14   23.62    4.94
  -1  -1 -14   29.09    4.92
  -1  -1 -14   28.96    4.88
  -1  -1 -14   27.76    5.97
  -1   1 -14   43.77    6.39
  -1   1 -14   26.91    4.87
   1   1  14   28.03    4.82
  -2  -1 -14   39.73    7.91
  -2  -1 -14   50.61    7.71
  -2  -1 -14   48.82    7.75
  -2  -1 -14   32.23    9.04
  -2  -1 -14   67.47    9.24
  -2   1 -14   44.07    9.12
  -2   1 -14   56.25    9.00
  -2   1 -14   46.68    7.74
  -2   1 -14   41.22    7.71
  -3  -1 -14   47.22    8.91
  -3  -1 -14   46.67    8.44
  -3   1 -14   20.34    7.81
  -3   1 -14   44.85    8.16
  -4  -1 -14    5.11    6.10
  -4   1 -14    4.10    7.38
  -4   1 -14    0.10    4.48
  -5  -1 -14   -5.52    6.91
  -5  -2  14   10.40   10.37
  -5   2  14    6.69    8.70
  -4  -2  14    0.16    5.45
  -4  -2  14    7.64    2.21
  -4   2  14    0.59    5.00
   3  -2 -14    5.16    3.01
  -3  -2  14    2.69    3.82
  -3  -2  14    8.26    2.11
  -3   2  14    2.01    3.95
  -3   2  14    8.06    1.74
  -2  -2  14   62.10   10.87
  -2  -2  14   57.78   10.26
   2  -2 -14   60.42   11.37
  -2   2  14   64.52   10.20
   2   2 -14   71.79   11.82
  -2   2  14   42.80   12.05
   1  -2 -14   29.30    5.27
  -1  -2  14   24.79    5.39
   1  -2 -14   22.12    5.35
   1   2 -14   23.52    5.52
   0  -2 -14   24.83    4.70
   0  -2 -14   29.31    5.69
   0   2  14   24.46    4.22
   0   2 -14   28.11    5.51
  -1  -2 -14   33.04    6.10
  -1  -2 -14   51.65    7.08
  -1  -2 -14   52.83    7.94
  -1   2 -14   36.72    6.09
   1   2  14   35.83    6.04
  -1   2 -14   58.34    7.74
  -1   2 -14   28.85    6.31
  -2  -2 -14   70.65   13.34
  -2  -2 -14   70.25   14.12
  -2  -2 -14   79.24   12.74
  -2  -2 -14   76.02   12.71
  -2   2 -14   81.59   13.50
   2   2  14   81.56   12.74
  -2   2 -14   71.61   12.70
  -2   2 -14   78.74   12.74
  -3  -2 -14    7.72    4.26
  -3  -2 -14    4.20    4.07
  -3   2 -14    3.95    4.25
  -3   2 -14    5.33    3.46
  -4  -2 -14    1.61    4.98
  -4   2 -14    6.36    5.56
  -4   2 -14    4.59    5.03
  -5  -2 -14   -2.36    8.50
  -5   3  14    3.87    8.00
   4  -3 -14    4.11    4.02
  -4  -3  14   -1.79    6.41
  -4  -3  14    0.65    1.97
  -4   3  14    2.95    5.27
  -4   3  14    0.79    1.35
  -3  -3  14   38.58    6.84
   3  -3 -14   42.22    8.20
  -3   3  14   23.23    8.36
  -3   3  14   40.76    6.61
   2  -3 -14   14.60    3.84
  -2  -3  14   14.49    2.77
  -2  -3  14   13.04    3.97
  -2   3  14    8.85    3.88
   2   3 -14   20.61    4.52
  -2   3  14   12.71    2.57
   2   3 -14   16.84    4.78
  -1  -3  14  243.39   41.21
   1  -3 -14  247.01   41.13
   1  -3 -14  239.53   41.23
   1   3 -14  262.25   41.45
  -1   3  14  250.60   40.61
   1   3 -14  237.50   41.17
   0  -3 -14   14.36    3.49
   0  -3 -14   14.39    2.61
   0   3  14   11.39    2.09
   0   3 -14   11.02    3.62
  -1  -3 -14  153.69   25.66
  -1  -3 -14  156.73   24.87
  -1   3 -14  141.54   24.93
  -1   3 -14  157.04   24.87
   1   3  14  147.16   24.83
  -1   3 -14  147.34   25.41
  -2  -3 -14   32.91    5.07
  -2  -3 -14   27.66    6.15
  -2  -3 -14   27.03    4.31
  -2   3 -14   17.78    4.18
  -2   3 -14   26.27    4.28
   2   3  14   30.40    4.26
  -2   3 -14   16.11    5.53
  -2   3 -14   29.51    5.82
  -3  -3 -14   24.64    6.43
  -3  -3 -14   25.49    5.82
  -3   3 -14   29.37    6.10
  -3   3 -14   13.07    6.24
  -4  -3 -14    9.65    5.29
  -4   3 -14    3.89    4.32
  -4   3 -14   -3.16    4.72
  -5  -3 -14    6.80    8.01
  -5   3 -14   -2.27    8.96
  -5  -4  14   11.52    8.53
  -5   4  14   -5.02    6.38
  -4  -4  14    0.79    2.04
   4  -4 -14    1.33    3.26
  -4   4  14    0.08    1.30
  -4   4  14   -2.41    5.03
  -3  -4  14   38.22    8.47
   3  -4 -14   31.73    6.91
  -3  -4  14   30.01    5.55
   3   4 -14   18.73    7.14
  -3   4  14   26.69    7.24
  -3   4  14   31.65    5.24
   2  -4 -14    4.53    3.03
  -2  -4  14    3.43    1.49
  -2  -4  14    6.44    3.52
   2  -4 -14    3.93    2.39
   2   4 -14    4.99    3.57
   2   4 -14    0.36    2.71
  -2   4  14    4.17    1.19
  -2   4  14    5.37    3.06
   1  -4 -14   61.72   10.56
  -1  -4  14   67.79   11.38
   1  -4 -14   57.98   10.72
  -1   4  14   59.44    9.88
   1   4 -14   56.71   10.62
   1   4 -14   62.88   11.58
   0  -4 -14   15.94    3.81
   0   4 -14   12.33    3.75
   0   4 -14   15.91    3.01
   0   4  14   12.98    2.31
  -1  -4 -14   31.74    6.89
  -1  -4 -14   30.34    5.26
  -1   4 -14   34.90    6.82
   1   4  14   30.25    5.16
  -1   4 -14   31.03    5.25
  -2  -4 -14    4.47    1.50
  -2  -4 -14   10.06    3.79
  -2   4 -14    4.87    3.25
   2   4  14    5.07    1.28
  -2   4 -14    5.55    1.36
  -3  -4 -14    5.50    3.96
  -3   4 -14    3.38    3.57
  -3   4 -14    1.53    3.37
  -4  -4 -14   -3.55    5.83
  -4  -4 -14   -1.37    4.77
  -4   4 -14   -1.76    5.36
  -4   4 -14    0.08    5.37
  -4  -5  14    2.52    2.27
  -4   5  14   -8.28    4.41
  -4   5  14    1.10    1.39
  -3  -5  14   43.82    7.82
   3  -5 -14   45.45    9.28
  -3  -5  14   45.70   10.86
  -3   5  14   58.17   10.24
   3   5 -14   38.54    9.61
  -3   5  14   43.43    7.49
   2  -5 -14    1.19    2.55
  -2  -5  14   -0.68    1.29
   2  -5 -14    0.61    2.73
  -2  -5  14    3.65    3.71
  -2   5  14   -1.52    2.54
   2   5 -14    1.90    2.98
  -2   5  14    0.09    0.88
   1  -5 -14  181.64   30.20
  -1  -5  14  185.34   30.30
   1   5 -14  179.05   30.10
  -1   5  14  170.37   30.27
   0  -5  14    1.63    3.01
   0  -5 -14    1.55    1.91
   0  -5 -14    1.66    1.78
   0   5  14    0.55    0.36
   0   5 -14    2.48    2.70
   0   5 -14   -0.76    1.52
  -1  -5 -14  155.70   26.03
  -1  -5 -14  151.76   25.27
  -1   5 -14  153.88   25.26
   1   5  14  156.93   25.22
  -1   5 -14  140.71   25.90
  -2  -5 -14    1.00    3.36
  -2  -5 -14    0.29    1.28
   2  -5  14    3.74    3.98
  -2   5 -14    0.53    2.66
  -2   5 -14    3.19    1.12
   2   5  14    2.53    0.95
  -3  -5 -14   39.38    8.54
  -3  -5 -14   36.98    6.23
  -3   5 -14   32.83    7.76
   3   5  14   41.27    6.04
  -3   5 -14   12.82    7.29
  -4  -5 -14    2.63    6.03
  -4   5 -14   -2.71    5.03
  -4   5 -14   11.06    5.36
  -4  -6  14    7.65    3.07
  -4   6  14    4.86    5.62
   4   6 -14    4.71    5.52
  -4   6  14   11.49    2.29
  -3  -6  14    7.00    2.65
   3  -6 -14    1.49    4.26
  -3   6  14   11.46    2.14
  -3   6  14   14.01    5.41
   3   6 -14   12.10    4.60
  -2  -6  14   27.20    5.90
  -2  -6  14   34.74    7.82
   2  -6 -14   37.94    7.61
  -2   6  14   44.41    7.97
  -2   6  14   35.03    5.76
   2   6 -14   41.41    8.00
  -1  -6  14   59.16   11.16
   1  -6 -14   52.52   10.66
   1   6 -14   57.49   10.82
  -1   6  14   61.82   11.13
   0  -6 -14  113.10   19.67
   0  -6  14  119.46   20.41
   0  -6 -14  126.45   20.03
   0   6  14  112.55   19.11
   0   6 -14  118.37   19.58
   1  -6  14   74.09   15.62
  -1  -6 -14   91.02   14.44
  -1  -6 -14   94.71   15.31
  -1   6 -14   80.51   14.44
   1   6  14   88.35   14.25
  -1   6 -14   86.83   14.33
  -1   6 -14   82.50   15.21
  -2  -6 -14   39.49    7.17
   2  -6  14   44.35    9.73
  -2  -6 -14   46.01    9.00
  -2   6 -14   45.71    7.11
   2   6  14   39.61    7.03
  -2   6 -14   35.47    8.55
  -3  -6 -14   11.94    5.08
  -3  -6 -14    7.66    2.37
   3  -6  14    2.45    6.21
  -3   6 -14    6.43    1.83
  -3   6 -14    4.53    4.38
  -3   6 -14    7.35    4.59
   3   6  14    7.00    1.80
  -4  -6 -14    4.13    5.78
  -4   6 -14    1.87    5.26
  -4   6 -14    5.36    5.99
  -4  -7  14   -0.46    2.55
  -4   7  14    4.14    1.53
   4   7 -14   -0.03    4.98
  -4   7  14    6.59    5.48
   3  -7 -14    3.23    4.98
  -3  -7  14   14.56    3.60
  -3   7  14   14.01    5.49
   3   7 -14   18.18    5.70
  -3   7  14   18.39    3.04
   2  -7 -14   11.76    4.10
  -2  -7  14    5.25    1.97
  -2  -7  14   11.44    4.48
  -2   7  14    7.71    1.71
   2   7 -14    9.23    4.29
  -2   7  14    9.88    4.10
  -1  -7  14   14.73    4.53
   1  -7 -14    9.20    3.42
   1   7 -14    7.62    3.72
  -1   7  14   12.63    4.03
   0  -7 -14    0.74    2.48
   0  -7  14    4.91    3.91
   0  -7 -14    3.39    2.20
   0   7  14    2.64    0.62
   0   7 -14    2.05    2.14
   1  -7  14    8.23    4.69
  -1  -7 -14   14.00    2.58
  -1  -7 -14   11.53    3.51
  -1   7 -14    6.97    3.53
   1   7  14    6.42    1.50
  -1   7 -14    6.39    2.23
  -2  -7 -14   47.25    8.98
  -2  -7 -14   37.14    7.28
   2  -7  14   34.02    9.72
  -2   7 -14   46.04    7.24
   2   7  14   46.52    7.16
  -2   7 -14   29.96    8.44
  -3  -7 -14    2.03    2.12
  -3  -7 -14    8.94    4.93
   3  -7  14    2.85    6.55
  -3   7 -14    1.62    1.48
   3   7  14    3.52    1.41
  -3   7 -14    4.84    4.21
  -4  -7 -14    9.68    6.33
  -4   7 -14    8.38    6.18
  -4   7 -14   -7.01    4.54
   4  -8 -14   15.06    6.92
  -4  -8  14   14.46    4.26
   4   8 -14   12.15    6.67
  -4   8  14   32.02    7.84
  -4   8  14   19.77    3.66
   3  -8 -14    1.41    4.95
  -3  -8  14    3.62    6.86
  -3  -8  14    1.21    2.31
   3   8 -14   -1.17    4.37
  -3   8  14    5.20    4.45
  -3   8  14    4.90    1.41
   2  -8 -14   17.27    5.04
  -2  -8  14   24.49    7.50
  -2  -8  14    8.19    3.14
   2   8 -14    6.22    4.94
  -2   8  14   17.10    2.85
  -2   8  14   29.83    5.64
   1  -8 -14    2.19    2.82
  -1  -8  14    2.57    3.98
   1   8 -14    2.75    3.17
  -1   8  14    1.68    2.79
   0  -8 -14   56.15    9.62
   0  -8 -14   41.83    8.80
   0  -8  14   44.87   10.08
   0  -8  14   62.20   10.19
   0   8 -14   51.05    8.99
   0   8  14   58.00    9.98
   0   8  14   44.60    7.82
  -1  -8 -14   28.59    5.64
  -1  -8 -14   22.71    4.46
   1  -8  14   19.23    6.26
  -1   8 -14   22.26    4.60
   1   8  14   18.80    3.53
   2  -8  14   26.00    7.92
  -2  -8 -14   32.64    5.56
  -2  -8 -14   33.12    7.08
  -2   8 -14   28.61    5.36
   2   8  14   32.93    5.26
  -2   8 -14   22.60    6.78
  -3  -8 -14    1.38    2.23
   3  -8  14   -1.98    5.35
  -3   8 -14    1.53    1.54
   3   8  14    1.44    1.43
  -3   8 -14    5.04    4.35
  -4  -8 -14   23.75    8.13
  -4   8 -14    3.83    6.68
   4   8  14   34.33    4.80
  -4   8 -14   25.57    8.46
   4  -9 -14    5.66    5.64
  -4  -9  14    0.56    2.87
   4   9 -14   -0.43    5.46
  -4   9  14   -3.01    5.09
   3  -9 -14    2.30    4.15
  -3  -9  14   -2.29    2.41
  -3   9  14    1.66    1.25
  -3   9  14   -3.78    4.02
   3   9 -14   -1.03    3.92
   2  -9 -14   18.90    5.99
  -2  -9  14   19.84    6.81
  -2   9  14   22.04    6.06
   2   9 -14   14.93    6.19
  -2   9  14   20.78    3.70
  -1  -9  14    4.69    4.68
   1  -9 -14    1.52    3.25
  -1   9  14    4.47    3.85
   1   9 -14    7.18    3.58
   0  -9 -14   20.62    4.88
   0  -9  14   20.26    7.72
   0  -9  14   15.99    6.63
   0   9  14   17.37    5.44
   0   9  14   20.75    3.47
   0   9 -14   22.06    5.14
  -1  -9 -14    5.68    3.36
  -1  -9 -14    8.22    2.60
   1  -9  14   -0.26    4.77
   1   9  14    2.06    0.87
  -1   9 -14    5.60    2.68
  -2  -9 -14    1.75    3.19
  -2  -9 -14    7.33    2.08
   2  -9  14   -0.90    5.15
  -2   9 -14    2.75    1.51
   2   9  14    4.62    1.27
  -2   9 -14    1.64    3.50
   3  -9  14   -0.97    5.97
  -3  -9 -14    5.81    2.77
  -3   9 -14    5.91    1.99
  -3   9 -14    7.85    5.25
   3   9  14    5.35    1.76
  -4  -9 -14    0.51    2.74
  -4  -9 -14    0.33    5.93
   4   9  14    5.71    2.05
  -4   9 -14    1.05    7.03
   4 -10 -14    4.48    5.94
  -4 -10  14   11.07    3.99
   4  10 -14    4.25    6.10
  -4  10  14   13.23    6.43
   3 -10 -14   -5.18    3.90
  -3 -10  14   -0.50    2.69
   3  10 -14   13.12    6.32
  -3  10  14    1.47    4.82
   2 -10 -14   33.65    9.61
  -2 -10  14   40.75   12.26
  -2  10  14   79.34   10.87
   2  10 -14   31.05   10.01
   1 -10 -14    5.24    5.92
   1 -10 -14    3.80    3.62
  -1 -10  14    3.62    4.59
  -1  10  14   18.51    5.07
   1  10 -14    3.18    3.73
   0 -10 -14   91.92   14.81
   0  10 -14   69.56   14.90
   0  10  14   83.42   15.52
   1 -10  14    0.14    5.03
   1  10  14    1.70    0.84
  -1  10 -14    1.48    2.69
  -2 -10 -14   25.82    6.91
  -2 -10 -14   29.56    5.12
   2 -10  14   26.16    7.96
  -2  10 -14   22.69    4.82
  -2  10 -14   25.49    6.80
   2  10  14   27.08    4.60
   3 -10  14    4.68    7.74
  -3 -10 -14   -2.01    2.58
  -3  10 -14    3.94    4.99
  -3  10 -14   -1.18    2.03
   3  10  14    2.03    1.47
   4 -10  14   -5.32   10.31
  -4 -10 -14   -4.68    2.69
  -4  10 -14    1.24    2.26
  -4  10 -14   13.11    8.89
  -3 -11  14   16.73    4.05
   3 -11 -14    6.75    5.87
   3  11 -14   12.34    7.69
  -3  11  14   24.83    6.85
  -2 -11  14   -0.03    6.95
   2 -11 -14    2.17    5.17
   2  11 -14    9.09    6.11
  -2  11  14    9.62    4.86
  -1 -11  14   42.27   10.80
   1 -11 -14   57.69   12.44
   1 -11 -14   47.64   10.26
   1  11 -14   37.52   10.23
  -1  11  14   64.65   11.02
   0 -11 -14   36.39    7.67
   0 -11  14   30.04    9.82
   0  11 -14   34.16    7.58
   0  11  14   23.86    7.62
   1 -11  14   44.03   11.22
  -1  11 -14   51.43    9.91
   2 -11  14    3.47    7.14
  -2 -11 -14    5.56    2.61
  -2  11 -14    5.57    2.00
   2  11  14    5.68    1.52
  -3 -11 -14    3.37    3.06
   3 -11  14    9.24   10.42
  -3  11 -14   -4.54    4.86
  -3  11 -14    4.53    2.22
   3 -12 -14    1.48    6.64
  -3 -12  14    5.11    3.14
  -3  12  14    3.01    5.19
   3  12 -14    7.66    7.48
  -3  12  14    4.42    1.98
   2 -12 -14    4.47    5.66
  -2 -12  14    1.72    6.30
   2  12 -14    6.77    6.77
  -2  12  14   -2.43    4.71
   1 -12 -14   19.24    6.51
   1 -12 -14   36.84    9.24
  -1 -12  14    7.63    6.73
  -1  12  14   34.89    7.59
   1  12 -14   15.85    6.61
   0  12 -14   -2.25    4.09
   1 -12  14    4.13    5.95
  -1  12 -14    1.56    3.19
  -2 -12 -14   -2.02    2.23
   2 -12  14   -2.35    6.17
   3 -12  14   -4.25   10.56
  -3 -12 -14   -3.77    2.86
  -3  12 -14    1.13    2.00
  -3  12 -14    0.60    5.03
  -3 -13  14   15.07    4.43
   3 -13 -14    0.02    6.91
  -3  13  14   18.39    7.68
   3  13 -14   13.26    8.95
  -3  13  14   17.37    3.37
  -2 -13  14   10.10    7.87
   2 -13 -14    3.18    5.10
   2 -13 -14   -7.03    5.83
   2  13 -14   -8.07    5.54
  -2  13  14   -2.68    5.21
   1 -13 -14    6.39    7.32
   1 -13 -14   18.34    7.54
  -1 -13  14   11.06    8.80
   1  13 -14    9.36    6.04
  -1  13  14   23.57    6.97
   0  13 -14    2.55    5.35
   1 -13  14   27.58    8.55
   2 -13  14   -5.01    7.47
  -2 -13 -14   -1.29    2.52
  -2  13 -14   -0.47    2.04
  -3 -13 -14   15.43    4.62
   3 -13  14    5.67    9.38
  -3  13 -14   18.42    4.30
   2 -14 -14   -3.13    5.86
   2 -14 -14   -1.94    7.98
   2  14 -14   -4.53    7.83
  -2  14  14   -2.18    5.48
   1 -14 -14   12.41    8.54
   1  14 -14   16.29    7.40
  -1  14  14   12.80    7.70
   0  14 -14   -5.41    4.45
   1 -14  14   12.14    7.08
  -2 -14 -14    9.54    4.13
   2 -14  14    0.54    8.66
  -2  14 -14    4.28    2.90
   2 -15 -14  -10.06    7.24
   2  15 -14  -14.82    8.68
  -2  15  14    1.26    6.83
   1 -15 -14    9.14    9.81
   1  15 -14   15.87    8.29
   0 -15 -14   -5.29    8.46
   0  15 -14   -6.07    6.96
   2 -15  14   -8.52   11.58
  -2  15 -14   -4.23    2.82
   1 -16 -14   -6.36   10.58
   1  16 -14    6.43    7.81
   0 -16 -14   11.13   12.22
  -5   0  15    4.06    8.55
  -4   0  15    0.11    1.56
  -4   0  15    3.12    6.23
  -3   0  15   58.89    9.82
   3   0 -15   56.88   11.44
  -3   0  15   53.63   13.13
   2   0 -15   -2.80    1.82
  -2   0  15    0.57    0.97
   1   0 -15  121.81   20.69
   0   0 -15    0.46    1.18
   0   0 -15    2.06    1.80
   0   0  15    1.14    0.60
   1   0  15  246.97   40.17
  -1   0 -15  222.59   40.84
  -1   0 -15  247.35   40.63
  -1   0 -15  249.98   40.19
  -2   0 -15   -0.02    0.99
  -2   0 -15    1.09    3.10
  -2   0 -15    1.28    0.84
  -2   0 -15    3.76    2.83
  -3   0 -15   68.91   17.62
  -3   0 -15  124.03   17.56
  -4   0 -15   -4.82    5.52
  -4   0 -15    8.46    4.76
  -5   0 -15    4.50    9.29
  -5  -1  15   11.72   10.28
  -5   1  15    3.26    8.35
  -4  -1  15   -1.48    1.71
  -4  -1  15    2.63    6.60
  -4   1  15    2.22    5.10
  -4   1  15    1.46    1.50
   3  -1 -15    0.57    2.81
  -3  -1  15    5.75    1.69
  -3   1  15    3.72    1.46
   3   1 -15    4.28    2.92
  -3   1  15    6.03    4.41
  -2  -1  15   20.22    4.65
  -2  -1  15   18.82    3.69
   2  -1 -15   22.87    5.01
  -2   1  15   20.87    3.65
   2   1 -15   20.63    5.13
   1  -1 -15    1.67    1.76
   1   1 -15    0.67    1.88
   0  -1  15   25.22    4.53
   0  -1 -15   29.15    5.15
   0   1 -15   33.16    5.52
   0   1 -15   41.99    6.38
   0   1  15   24.79    4.49
  -1  -1 -15    1.21    0.79
  -1  -1 -15    2.68    2.11
  -1  -1 -15    0.02    2.17
   1  -1  15    4.16    0.84
  -1  -1 -15    2.26    0.92
  -1   1 -15   -2.25    2.07
  -1   1 -15    2.04    0.90
   1   1  15    2.35    0.72
  -2  -1 -15    5.66    3.16
  -2  -1 -15   11.60    3.40
  -2  -1 -15    4.05    1.52
  -2  -1 -15    4.70    1.41
  -2  -1 -15    5.57    1.28
  -2   1 -15   14.55    3.46
  -2   1 -15    9.96    3.58
  -2   1 -15    5.81    1.42
  -2   1 -15    5.00    1.30
  -3  -1 -15    2.81    4.00
  -3  -1 -15    8.11    4.51
  -3   1 -15   -2.10    3.02
  -3   1 -15    3.73    4.37
  -4  -1 -15    0.10    4.83
  -4   1 -15    8.27    5.09
  -4   1 -15   10.24    6.74
  -5  -1 -15   -2.09    7.28
  -5   1 -15    9.05    8.45
  -5  -2  15    3.06    9.52
  -5   2  15   -1.85    8.25
  -4  -2  15    1.33    1.85
   4  -2 -15    6.12    3.83
  -4  -2  15    5.76    6.23
  -4   2  15    0.20    1.40
  -4   2  15   -5.55    4.39
   3  -2 -15   44.03    8.90
  -3  -2  15   42.29    7.34
  -3   2  15   44.88    7.18
  -3   2  15   24.87    8.89
  -2  -2  15   -1.33    2.69
  -2  -2  15   -0.13    1.13
   2  -2 -15   -0.14    2.00
   2   2 -15   -1.70    2.29
  -2   2  15   -0.34    0.85
  -1  -2  15   79.81   15.01
   1  -2 -15   84.03   15.14
   1  -2 -15   85.85   14.91
   1   2 -15  100.07   15.26
   0  -2 -15   17.72    4.34
   0  -2 -15   17.28    3.35
   0   2 -15   22.09    4.44
   0   2  15   15.13    2.77
  -1  -2 -15  137.02   22.79
  -1  -2 -15  131.93   23.61
  -1  -2 -15  159.55   23.20
  -1   2 -15  143.91   23.41
   1   2  15  139.61   22.76
  -1   2 -15  135.45   22.78
  -1   2 -15  125.98   22.98
  -2  -2 -15    1.78    1.10
  -2  -2 -15    6.64    3.23
  -2  -2 -15    8.32    2.61
  -2   2 -15    1.94    1.07
  -2   2 -15    2.63    0.87
   2   2  15    3.60    0.96
  -2   2 -15    0.34    2.94
  -2   2 -15    3.20    3.02
  -3  -2 -15   10.19    4.53
  -3  -2 -15    9.72    4.71
  -3   2 -15    4.09    5.11
  -3   2 -15   13.57    4.59
  -4  -2 -15    6.04    5.87
  -4   2 -15    8.22    6.85
  -4   2 -15    6.46    4.32
  -5   2 -15   -1.79    9.03
  -4  -3  15   20.34    4.02
   4  -3 -15   16.76    5.71
  -4   3  15    9.55    6.45
  -4   3  15   20.50    3.68
  -3  -3  15    3.36    3.74
   3  -3 -15    2.56    2.77
  -3  -3  15    2.94    1.77
  -3   3  15    2.85    1.26
  -3   3  15    4.94    3.98
   2  -3 -15  143.22   22.40
  -2  -3  15  122.00   21.60
  -2  -3  15  129.31   22.29
   2  -3 -15  146.61   22.92
  -2   3  15  127.87   21.53
  -2   3  15  138.23   22.59
   2   3 -15  126.46   22.58
   1  -3 -15    6.82    2.71
  -1  -3  15    3.49    2.87
   1  -3 -15    2.24    1.83
   1   3 -15    6.27    2.53
  -1   3  15    3.27    0.74
   1   3 -15    4.30    2.60
   1   3 -15    4.69    2.64
   0  -3 -15  206.82   33.93
   0  -3 -15  200.63   34.43
   0   3 -15  201.77   34.35
   0   3  15  206.10   33.69
  -1  -3 -15   -1.18    0.84
  -1  -3 -15    2.57    2.53
   1   3  15    0.42    0.49
  -1   3 -15    0.40    0.99
  -1   3 -15   -0.14    0.78
  -1   3 -15   -0.29    2.45
  -2  -3 -15  101.20   18.36
  -2  -3 -15  113.71   18.04
  -2  -3 -15  106.95   19.11
  -2   3 -15  112.94   18.81
  -2   3 -15   88.80   18.12
   2   3  15  113.62   18.03
  -2   3 -15  122.19   18.04
  -3  -3 -15    6.26    4.46
  -3   3 -15    4.05    4.77
  -3   3 -15   11.23    4.52
  -4  -3 -15    8.96    5.37
  -4   3 -15    7.20    4.80
  -4   3 -15    8.97    6.50
  -4  -4  15   -1.76    2.03
   4  -4 -15    1.98    3.79
  -4   4  15   -2.79    5.15
  -4   4  15    2.94    1.45
   3  -4 -15    4.78    3.35
  -3  -4  15    0.81    1.85
   3   4 -15   11.18    4.43
  -3   4  15    2.84    1.26
  -3   4  15    3.99    3.86
   2  -4 -15   14.50    4.72
  -2  -4  15   23.54    5.43
  -2  -4  15   16.48    3.64
   2  -4 -15   22.60    5.01
   2   4 -15   14.06    4.83
  -2   4  15   23.30    3.53
   2   4 -15   14.63    5.14
  -2   4  15   20.78    5.22
   1  -4 -15   22.14    4.30
  -1  -4  15   27.53    5.25
   1  -4 -15   30.67    5.03
  -1   4  15   16.68    3.10
   1   4 -15   23.53    5.13
   1   4 -15   21.18    4.62
   0  -4 -15   20.45    3.99
   0   4 -15   11.45    3.03
   0   4 -15   21.95    4.70
   0   4  15   14.15    2.46
  -1  -4 -15    6.10    3.24
  -1  -4 -15    5.19    1.32
  -1   4 -15    6.38    3.21
   1   4  15    3.57    1.00
  -1   4 -15    6.44    1.29
  -2  -4 -15   -0.33    1.19
  -2  -4 -15   -0.05    3.09
  -2   4 -15    1.06    1.01
  -2   4 -15    4.64    3.20
   2   4  15   -0.08    0.80
  -3  -4 -15   13.20    5.04
  -3   4 -15    2.78    3.95
  -3   4 -15   -3.10    3.54
  -4  -4 -15    9.70    6.15
  -4  -4 -15    0.27    5.84
  -4   4 -15    1.12    5.12
  -4   4 -15   -0.81    6.04
  -4  -5  15   36.27    6.59
  -4   5  15   37.85    9.69
  -4   5  15   34.37    6.14
  -3  -5  15   -0.63    1.85
   3  -5 -15   -0.61    3.01
   3   5 -15    5.11    4.04
  -3   5  15    2.48    3.96
  -3   5  15    2.04    1.17
   2  -5 -15  108.12   17.62
  -2  -5  15   88.59   16.66
  -2  -5  15  140.13   18.12
   2  -5 -15  120.30   17.87
  -2   5  15  101.65   16.58
   2   5 -15   87.01   17.70
   2   5 -15   83.59   17.53
  -2   5  15  102.89   17.71
   1  -5 -15    4.36    2.63
  -1  -5  15    3.35    3.61
   1  -5 -15    4.40    2.55
   1   5 -15   -1.06    2.38
   1   5 -15    0.99    2.69
  -1   5  15    2.66    3.45
  -1   5  15    5.57    0.89
   0  -5 -15  164.95   29.15
   0  -5  15  193.23   29.70
   0  -5 -15  166.28   29.39
   0   5 -15  176.00   28.97
   0   5  15  176.71   28.64
   0   5 -15  166.14   29.54
  -1  -5 -15    2.76    1.23
  -1  -5 -15    3.04    2.62
  -1   5 -15    3.81    2.77
   1   5  15    3.42    0.84
  -1   5 -15    4.14    1.21
  -2  -5 -15   34.84    6.57
  -2  -5 -15   45.05    8.68
  -2   5 -15   38.53    6.51
  -2   5 -15   35.54    7.98
   2   5  15   40.01    6.46
  -3  -5 -15    9.28    4.94
  -3   5 -15    5.02    4.25
   3   5  15    5.84    1.66
  -3   5 -15   -0.96    3.90
  -3   5 -15    5.28    1.63
  -4  -5 -15   21.92    7.06
  -4   5 -15    2.50    5.70
  -4   5 -15    7.40    5.66
  -4  -6  15    3.46    2.45
  -4   6  15    0.09    1.46
   4   6 -15    1.77    5.19
  -4   6  15   -0.57    5.34
   3  -6 -15    6.99    4.69
  -3  -6  15    6.35    2.66
  -3   6  15   -0.68    4.31
  -3   6  15   12.33    2.06
   3   6 -15    6.27    4.85
   2  -6 -15    3.60    3.13
  -2  -6  15    0.57    1.41
  -2  -6  15    1.20    4.11
  -2   6  15    0.89    0.94
   2   6 -15   -1.87    2.96
  -2   6  15    1.19    3.32
   1  -6 -15   36.76    7.53
  -1  -6  15   36.90    7.99
  -1   6  15   48.60    8.33
   1   6 -15   42.78    7.85
   1   6 -15   24.69    7.71
   0  -6  15    1.54    3.41
   0  -6 -15    2.74    2.35
   0  -6 -15    4.06    2.14
   0   6 -15   -0.28    1.87
  -1  -6 -15  121.80   20.12
  -1  -6 -15  116.46   19.35
  -1   6 -15  114.87   19.14
  -1   6 -15  109.74   19.20
   1   6  15  117.75   19.06
  -1   6 -15  119.21   20.09
  -2  -6 -15   63.03   10.28
   2  -6  15   34.34   10.06
  -2  -6 -15   45.88    7.90
  -2   6 -15   34.60    9.17
  -2   6 -15   48.48    7.85
   2   6  15   46.35    7.78
  -3  -6 -15   45.66   10.26
  -3  -6 -15   46.17    7.91
   3   6  15   43.73    7.70
  -3   6 -15   25.48    9.16
  -3   6 -15   49.99    7.73
  -4  -6 -15    2.62    5.38
  -4   6 -15   -0.97    4.82
  -4   6 -15    1.77    4.10
  -4  -7  15    2.06    2.92
   4   7 -15    5.29    6.11
  -4   7  15    6.28    5.29
  -4   7  15    9.56    2.10
  -3  -7  15   -0.47    2.18
   3  -7 -15    1.41    3.86
   3   7 -15    5.28    4.20
  -3   7  15    2.44    4.08
  -3   7  15    1.15    1.19
   2  -7 -15   23.76    6.14
  -2  -7  15   28.30    7.00
  -2  -7  15   20.35    4.42
  -2   7  15   30.92    6.80
  -2   7  15   23.87    4.22
   2   7 -15   26.53    6.56
  -1  -7  15    2.74    3.75
   1  -7 -15    2.10    2.78
  -1   7  15    2.48    2.98
   1   7 -15    2.24    2.94
   0  -7 -15   70.21   13.46
   0  -7 -15   80.84   12.72
   0  -7  15   79.23   14.17
   0   7 -15   72.93   12.57
   0   7  15   69.68   11.94
  -1  -7 -15    4.33    3.08
  -1  -7 -15    1.43    1.72
   1  -7  15    2.77    4.41
  -1   7 -15    5.16    3.62
  -1   7 -15    0.24    1.40
   1   7  15    1.71    0.71
   2  -7  15    9.92    6.19
  -2  -7 -15   16.04    3.38
  -2  -7 -15   24.98    5.52
  -2   7 -15   21.25    3.31
   2   7  15   16.20    3.09
  -2   7 -15    7.04    4.56
  -3  -7 -15    8.75    2.65
  -3  -7 -15   11.41    5.45
   3  -7  15   15.32    6.58
  -3   7 -15    2.56    4.05
   3   7  15    8.75    2.01
  -3   7 -15    8.22    2.15
  -4  -7 -15    5.35    6.21
   4   7  15    1.94    1.85
  -4   7 -15   14.19    6.54
  -4   7 -15   -1.79    4.56
  -4  -8  15    3.16    2.91
   4  -8 -15   15.20    6.34
  -4   8  15    2.64    1.64
   4   8 -15   -3.03    4.98
  -4   8  15    6.44    5.78
   3  -8 -15   20.29    8.31
  -3  -8  15   27.25   10.12
  -3  -8  15   31.42    6.53
  -3   8  15   65.88    9.98
   3   8 -15   20.34    8.11
  -3   8  15   38.75    6.03
  -2  -8  15   12.03    6.78
   2  -8 -15    0.20    3.51
  -2   8  15    2.31    3.75
  -2   8  15    2.14    1.13
   2   8 -15    7.81    4.13
   1  -8 -15  108.63   19.37
  -1  -8  15  116.83   20.12
   1   8 -15   97.80   19.27
  -1   8  15  127.90   19.63
   0  -8 -15    2.29    2.86
   0  -8  15    6.16    4.31
   0  -8 -15   -1.09    2.22
   0   8  15    0.73    0.44
   0   8  15   -0.82    2.73
   0   8 -15   -2.92    2.17
  -1  -8 -15   98.24   14.90
   1  -8  15   92.75   15.47
  -1  -8 -15   87.18   14.18
  -1   8 -15   54.67   14.95
   1   8  15   84.22   13.65
  -1   8 -15   74.96   14.08
   2  -8  15    3.56    4.92
  -2  -8 -15   -0.79    1.80
  -2  -8 -15    2.88    3.42
   2   8  15    4.13    1.09
  -2   8 -15    4.02    3.86
  -2   8 -15    0.83    1.38
  -3  -8 -15   55.96   10.73
   3  -8  15   30.59   13.79
  -3   8 -15   77.78   10.62
  -3   8 -15   36.73   12.36
   3   8  15   63.73   10.50
  -4  -8 -15    3.05    6.24
  -4   8 -15    0.77    6.32
   4   8  15    4.19    1.87
  -4   8 -15   -1.20    5.74
  -4  -9  15    1.77    2.96
   4  -9 -15    2.20    5.42
   4   9 -15   -0.34    6.43
  -4   9  15   -7.96    4.94
  -3  -9  15   -1.39    2.57
   3  -9 -15   -4.99    3.71
  -3   9  15   -1.46    4.38
   3   9 -15    4.37    5.95
  -3   9  15    0.59    1.23
  -2  -9  15   13.71    7.13
   2  -9 -15   10.92    4.46
   2   9 -15    4.18    4.91
  -2   9  15   18.82    5.21
  -1  -9  15   -3.62    5.30
   1  -9 -15    5.46    3.50
   1   9 -15   -5.11    3.31
  -1   9  15    0.30    3.41
   0  -9 -15   57.81   11.26
   0  -9  15   72.17   13.18
   0   9  15   61.92   10.11
   0   9  15   70.49   12.44
   0   9 -15   51.67   11.15
  -1  -9 -15    3.01    3.24
   1  -9  15    5.70    5.01
  -1  -9 -15   -0.26    2.09
  -1   9 -15   -1.95    1.95
   1   9  15    0.80    0.69
  -2  -9 -15    1.26    1.83
  -2  -9 -15    4.33    3.66
   2  -9  15   -6.03    4.63
  -2   9 -15    1.71    1.43
   2   9  15    1.55    1.02
  -2   9 -15   -0.08    3.89
   3  -9  15    9.97    8.39
  -3  -9 -15    7.75    2.88
  -3   9 -15    6.89    2.24
   3   9  15    4.28    1.76
  -3   9 -15    8.45    5.37
   4  -9  15   10.98   12.61
  -4  -9 -15    3.22    8.28
  -4  -9 -15   -0.04    2.82
   4   9  15   -1.84    1.87
  -4   9 -15    3.57    2.06
  -4   9 -15    2.48    6.57
  -4 -10  15   -1.62    3.48
   4 -10 -15   -4.26    5.13
  -4  10  15    3.00    6.86
   4  10 -15   13.09    6.73
   3 -10 -15   17.97    7.94
  -3 -10  15   12.77    4.12
  -3  10  15   23.30    6.67
   3  10 -15    3.75    6.31
  -3  10  15   18.41    3.29
  -2 -10  15   -2.95    6.17
   2 -10 -15    1.81    3.89
   2  10 -15   -1.47    5.06
  -2  10  15    3.70    4.42
   1 -10 -15   26.60    7.64
  -1 -10  15   42.56   10.99
   1  10 -15   34.62    7.99
  -1  10  15   43.92    8.45
   0 -10 -15    8.03    4.12
   0 -10  15   19.12    7.96
   0  10 -15   16.46    4.48
   0  10  15   15.72    4.89
   1 -10  15    8.03    6.34
  -1 -10 -15   23.92    5.55
   1  10  15   19.08    3.27
  -1  10 -15   17.32    4.86
   2 -10  15  -12.05    5.06
  -2 -10 -15    2.91    3.85
  -2 -10 -15    1.73    1.93
  -2  10 -15    1.53    1.56
  -2  10 -15    0.22    4.16
   2  10  15   -0.31    0.99
  -3 -10 -15   16.20    3.86
   3 -10  15    6.75    8.21
  -3  10 -15   14.65    3.09
   3  10  15   13.32    2.82
  -3  10 -15    5.56    5.06
   3 -11 -15   -3.09    4.11
  -3 -11  15   -4.26    3.14
  -3  11  15    6.05    5.27
   3  11 -15   -3.41    5.63
   2 -11 -15    9.09    5.48
  -2 -11  15   15.95    7.61
  -2  11  15   16.16    5.60
   2  11 -15    1.30    4.79
   1 -11 -15    1.41    5.94
  -1 -11  15    2.26    5.19
   1 -11 -15   -1.65    3.72
   1  11 -15    3.29    4.06
  -1  11  15    8.17    4.77
   0 -11  15   38.10    9.74
   0 -11 -15   18.62    6.15
   0  11 -15   27.35    6.48
   0  11  15   32.81    7.38
   1 -11  15   -2.29    5.55
  -1  11 -15    0.99    2.37
  -2 -11 -15   21.29    4.02
   2 -11  15   -0.17    8.04
   2  11  15   17.58    3.21
  -2  11 -15   16.10    3.51
   3 -11  15    5.55    9.11
  -3 -11 -15    0.11    2.99
  -3  11 -15    1.61    2.16
  -3  11 -15    2.84    4.96
   3  11  15   -0.01    1.46
  -3 -12  15    0.13    3.10
   3 -12 -15   -2.21    6.24
   3  12 -15    6.40    7.61
  -3  12  15   -0.22    4.86
  -3  12  15    6.02    2.05
   2 -12 -15    6.22    5.41
   2  12 -15    2.16    5.56
  -2  12  15   -7.01    4.24
  -1 -12  15   14.86    6.96
   1 -12 -15   20.54    5.75
   1 -12 -15    9.50    6.68
   1  12 -15   10.19    5.96
  -1  12  15    9.97    5.54
   0  12 -15    4.79    4.36
   1 -12  15    1.21    6.15
   2 -12  15    9.46    9.39
  -2 -12 -15   -1.83    2.40
  -2  12 -15   -0.14    1.83
  -3 -12 -15   -0.16    3.31
   3 -12  15    1.00    9.81
  -3  12 -15   -2.98    5.32
  -3  12 -15   -3.24    2.31
   3 -13 -15   -5.68    6.69
  -3 -13  15    6.43    3.46
  -3  13  15   -0.61    6.07
  -3  13  15    4.58    2.05
   3  13 -15   14.00    7.51
   2 -13 -15   43.12   11.55
   2 -13 -15   22.98   10.31
  -2  13  15   48.40    9.74
   2  13 -15   17.74    9.80
   1 -13 -15    8.90    4.99
  -1 -13  15    1.39    6.44
   1 -13 -15   -5.50    6.93
   1  13 -15   -3.78    5.30
  -1  13  15    0.00    5.50
   0  13 -15   22.38    7.22
   1 -13  15   -9.20    6.10
   2 -13  15    0.44    8.82
  -2 -13 -15   14.48    3.84
  -2  13 -15   17.62    3.81
  -3 -13 -15    5.48    3.76
   3 -13  15    1.72   12.45
  -3  13 -15    2.05    2.33
   2 -14 -15   -5.06    6.18
   2 -14 -15   -2.45    8.93
  -2  14  15    7.72    6.14
   2  14 -15   -8.57    5.83
   1 -14 -15    5.44    8.92
  -1 -14  15   -3.99    8.46
   1  14 -15    0.45    5.77
  -1  14  15    3.72    6.12
   0  14 -15    3.91    4.94
   1 -14  15  -13.26    6.43
  -2 -14 -15    2.53    3.91
   2 -14  15   -3.37    9.16
  -2  14 -15    0.55    2.84
   2 -15 -15   13.68    9.90
  -2  15  15    9.28    7.24
   1 -15 -15   -0.83   10.18
  -5   0  16   -2.79    7.93
  -4   0  16    1.44    6.23
  -4   0  16    4.44    1.87
   3   0 -16    2.43    2.98
  -3   0  16    2.28    1.41
  -2   0  16   31.05    5.60
   2   0 -16   38.82    7.20
   1   0 -16    1.55    1.91
   0   0 -16  116.89   20.30
   0   0 -16  124.91   20.14
   0   0  16  117.51   19.72
  -1   0 -16   -0.58    0.87
  -1   0 -16    0.29    2.21
   1   0  16    0.51    0.70
  -1   0 -16    0.74    2.37
  -2   0 -16   16.59    6.16
  -2   0 -16   30.69    4.98
  -2   0 -16   35.35    6.69
  -3   0 -16    2.45    4.66
  -3   0 -16    2.33    4.27
  -4   0 -16    1.15    5.43
  -5  -1  16    4.70    9.87
  -5   1  16   11.13    8.47
  -4  -1  16   20.88    4.01
  -4  -1  16    9.20    7.83
  -4   1  16   13.44    7.44
  -4   1  16   21.60    3.89
   3  -1 -16    5.88    3.27
  -3  -1  16    3.11    1.77
  -3  -1  16    6.00    3.68
  -3   1  16    0.56    4.33
  -3   1  16    7.93    1.71
   3   1 -16    5.33    3.28
  -2  -1  16   24.44    5.58
   2  -1 -16   28.07    5.94
  -2  -1  16   23.14    4.49
  -2   1  16   25.17    4.46
   2   1 -16   32.83    6.10
   1  -1 -16  104.57   17.90
   1   1 -16  104.67   18.01
   0  -1 -16  100.50   16.49
   0  -1  16  101.26   16.16
   0   1  16   94.71   16.13
   0   1 -16   92.33   16.75
   0   1 -16   98.40   16.66
   1  -1  16   10.79    2.57
  -1  -1 -16   15.19    2.69
  -1  -1 -16   16.98    3.88
  -1  -1 -16   12.90    4.16
  -1  -1 -16   13.79    2.70
  -1   1 -16   16.05    2.69
  -1   1 -16   15.04    4.18
   1   1  16   15.72    2.58
  -2  -1 -16   96.87   15.98
  -2  -1 -16   82.85   16.06
  -2  -1 -16   99.84   16.69
  -2  -1 -16   77.36   17.33
  -2   1 -16  107.35   17.18
  -2   1 -16  112.85   16.77
  -2   1 -16  104.07   15.99
  -3  -1 -16    0.34    4.17
  -3  -1 -16    2.77    4.08
  -3   1 -16    5.53    4.56
  -3   1 -16   -4.61    3.67
  -4  -1 -16   14.68    7.15
  -4   1 -16   11.89    8.06
  -4   1 -16   10.76    7.09
  -5  -2  16    2.62   11.03
  -5   2  16   -5.51    7.30
   4  -2 -16    1.94    3.19
  -4  -2  16    5.06    2.22
  -4  -2  16   12.50    8.84
  -4   2  16    3.80    1.70
  -4   2  16    1.92    5.24
   3  -2 -16   18.64    5.81
  -3  -2  16   34.53    7.58
  -3  -2  16   22.99    4.77
   3   2 -16   27.93    6.63
  -3   2  16   30.48    4.67
  -3   2  16   18.98    6.51
  -2  -2  16    1.53    2.88
   2  -2 -16    5.56    2.68
  -2  -2  16    5.34    1.51
   2   2 -16    0.30    2.64
  -2   2  16    3.95    1.21
   1  -2 -16   52.72    8.98
   1  -2 -16   48.84    8.52
  -1   2  16   41.54    7.39
   1   2 -16   57.43    9.22
   0  -2 -16   63.43   10.41
   0  -2 -16   51.56    8.91
   0   2 -16   51.16    9.27
   0   2 -16   69.14   10.35
   0   2  16   48.53    8.56
  -1  -2 -16   57.87    8.15
  -1  -2 -16   37.55    6.98
  -1  -2 -16   37.96    8.46
  -1   2 -16   61.46    8.75
  -1   2 -16   38.55    6.96
   1   2  16   42.70    6.90
  -2  -2 -16    5.67    3.96
  -2  -2 -16   14.29    4.00
  -2  -2 -16   13.66    2.48
  -2   2 -16   14.02    2.44
  -2   2 -16   11.59    4.14
  -2   2 -16   18.21    4.59
   2   2  16   10.72    2.35
  -3  -2 -16    1.39    3.76
  -3  -2 -16    0.14    3.81
  -3   2 -16    3.79    3.98
  -3   2 -16    0.33    3.49
  -4  -2 -16   16.65    6.93
  -4   2 -16   14.68    6.00
  -4   2 -16    7.24    8.47
   4  -3 -16    1.72    3.46
  -4  -3  16    8.56    2.35
  -4   3  16   -1.32    5.30
  -4   3  16    4.94    1.77
  -3  -3  16   12.20    2.59
   3  -3 -16    6.78    3.46
  -3   3  16    2.26    4.52
  -3   3  16   10.42    2.16
   2  -3 -16    0.82    2.42
   2  -3 -16   -0.57    1.97
  -2  -3  16    2.70    1.42
  -2  -3  16    3.07    3.34
  -2   3  16   -1.64    3.54
   2   3 -16    6.70    3.31
  -2   3  16    2.44    1.06
  -1  -3  16   36.54    7.43
   1  -3 -16   41.07    7.12
   1  -3 -16   47.82    7.65
   1   3 -16   34.35    7.42
   1   3 -16   41.13    7.49
  -1   3  16   33.19    5.89
   0  -3 -16   17.07    4.50
   0  -3 -16   15.86    3.35
   0   3  16   17.09    2.90
   0   3 -16   17.00    4.52
  -1  -3 -16   84.08   13.80
  -1  -3 -16   72.53   12.74
   1   3  16   76.65   12.68
  -1   3 -16   94.00   13.79
  -1   3 -16   75.63   12.87
  -1   3 -16   75.49   12.72
  -2  -3 -16   21.14    5.85
  -2  -3 -16   27.40    4.09
  -2  -3 -16   26.69    4.91
   2   3  16   22.80    3.97
  -2   3 -16   14.24    5.44
  -2   3 -16   29.08    5.85
  -2   3 -16   18.81    3.99
  -3  -3 -16    7.75    5.12
  -3   3 -16   14.10    5.48
  -3   3 -16   15.71    4.95
  -4  -3 -16    7.08    5.82
  -4   3 -16   11.47    6.63
  -4   3 -16    9.14    4.88
   4  -4 -16    6.50    4.18
  -4  -4  16    1.63    2.23
  -4   4  16    0.36    1.45
  -4   4  16    1.33    5.30
   3  -4 -16   11.09    5.34
  -3  -4  16   27.04    4.70
  -3   4  16   28.24    4.35
  -3   4  16   17.94    6.80
  -2  -4  16   -2.15    1.29
   2  -4 -16    2.37    2.75
   2  -4 -16    0.47    2.24
  -2  -4  16    2.36    3.66
   2   4 -16   -2.05    3.06
   2   4 -16   -2.78    2.51
  -2   4  16    0.44    0.93
  -2   4  16    0.55    2.96
   1  -4 -16   17.22    4.10
   1  -4 -16   26.04    4.86
  -1  -4  16   17.76    4.99
  -1   4  16   17.57    3.03
   1   4 -16   14.87    4.59
   1   4 -16   21.65    4.67
   0  -4 -16   -0.36    1.97
   0   4  16    0.23    0.37
   0   4 -16    2.91    2.49
   0   4 -16   -1.72    1.18
  -1  -4 -16   62.07   10.75
  -1  -4 -16   74.29   12.63
  -1   4 -16   66.37   10.76
  -1   4 -16   73.04   11.81
   1   4  16   61.59   10.67
  -2  -4 -16    6.70    1.84
  -2  -4 -16    2.17    3.89
   2   4  16    8.41    1.59
  -2   4 -16    7.83    1.72
  -2   4 -16    3.90    3.62
  -3  -4 -16   46.28    9.74
  -3   4 -16   25.42    9.44
  -3   4 -16   39.41    8.91
   3   4  16   44.47    7.11
  -4  -4 -16    5.11    5.59
  -4   4 -16   -0.87    6.00
  -4  -5  16    3.06    2.41
  -4   5  16   -5.71    4.71
  -4   5  16    0.67    1.45
   3  -5 -16    6.42    3.72
  -3  -5  16    6.47    2.51
  -3   5  16   11.26    5.08
  -3   5  16   10.54    2.01
   3   5 -16    2.30    4.50
  -2  -5  16    2.49    3.63
  -2  -5  16    0.44    1.48
   2  -5 -16   -2.91    2.25
   2  -5 -16    0.81    2.69
  -2   5  16    0.53    0.95
   2   5 -16    4.58    3.52
   2   5 -16    5.99    3.45
  -2   5  16    1.44    3.27
   1  -5 -16   24.33    4.99
  -1  -5  16   23.98    5.58
   1  -5 -16   21.72    5.06
   1   5 -16   17.26    4.92
  -1   5  16   19.18    3.35
   1   5 -16   28.69    5.21
   0  -5 -16    2.20    2.29
   0  -5 -16   -3.38    1.93
   0   5  16    0.79    0.43
   0   5 -16    1.22    2.65
   0   5 -16    2.02    1.55
  -1  -5 -16   27.94    4.52
  -1  -5 -16   20.97    5.89
  -1   5 -16   28.93    6.16
   1   5  16   23.94    4.29
  -1   5 -16   25.57    4.45
  -2  -5 -16   -0.89    1.28
  -2  -5 -16    2.18    3.24
   2   5  16    0.06    0.85
  -2   5 -16    0.07    1.07
  -2   5 -16    0.68    3.28
  -3  -5 -16    4.98    5.16
  -3  -5 -16   12.16    2.82
  -3   5 -16    2.21    4.68
   3   5  16   16.68    2.59
  -3   5 -16   11.93    2.56
  -3   5 -16    8.87    4.93
  -4  -5 -16    6.15    6.28
  -4  -5 -16    1.15    4.01
  -4   5 -16    2.34    7.68
  -4   5 -16    5.61    6.30
  -4  -6  16   -0.59    2.51
  -4   6  16    0.40    1.47
  -4   6  16    2.40    5.36
   3  -6 -16   25.39    7.04
  -3  -6  16   23.35    5.19
  -3   6  16   30.05    4.73
  -3   6  16   27.65    7.22
   3   6 -16   13.49    7.13
  -2  -6  16   35.85    7.58
   2  -6 -16   33.47    6.86
  -2  -6  16   24.79    5.27
  -2   6  16   34.92    7.28
   2   6 -16   21.52    6.87
  -2   6  16   31.02    5.03
   2   6 -16   24.51    6.77
  -1  -6  16  117.37   19.77
   1  -6 -16  105.95   19.41
  -1   6  16  104.08   19.64
   1   6 -16  120.24   20.03
   1   6 -16  118.36   19.41
   0  -6  16   23.39    6.23
   0  -6 -16   30.94    5.29
   0  -6 -16   20.43    5.42
   0   6  16   22.79    3.94
   0   6 -16   27.07    4.96
   0   6 -16   16.49    5.94
  -1  -6 -16   33.02    6.01
   1   6  16   28.29    3.85
  -1   6 -16   18.65    3.90
  -1   6 -16   20.96    4.05
  -1   6 -16   15.90    5.42
  -2  -6 -16   50.10    9.16
  -2  -6 -16   42.46    7.15
  -2   6 -16   25.61    8.32
   2   6  16   38.84    6.99
  -2   6 -16   45.52    7.10
  -3  -6 -16   11.18    5.57
  -3  -6 -16   13.28    2.64
   3   6  16    8.52    2.15
  -3   6 -16    7.74    2.18
  -3   6 -16    4.42    4.55
  -4  -6 -16    3.39    6.20
  -4   6 -16   -5.00    5.52
  -4  -7  16    0.80    2.69
   4   7 -16    1.38    5.60
  -4   7  16   10.53    6.16
  -4   7  16    3.44    1.68
   3  -7 -16   -0.47    3.42
  -3  -7  16    0.52    2.16
  -3   7  16    0.04    1.18
   3   7 -16    0.26    4.61
  -3   7  16    0.51    4.08
  -2  -7  16    2.32    2.74
  -2  -7  16   13.26    6.03
   2  -7 -16   13.25    4.39
   2   7 -16   12.75    4.26
  -2   7  16   12.17    2.18
  -2   7  16    9.88    4.49
  -1  -7  16    0.02    3.56
   1  -7 -16   -1.31    2.44
   1   7 -16    1.26    2.75
  -1   7  16   -1.06    2.52
   0  -7 -16   27.14    4.78
   0  -7 -16   15.22    4.93
   0  -7  16   27.80    6.27
   0   7  16   18.29    3.31
   0   7 -16   24.47    4.72
  -1  -7 -16    8.01    2.35
  -1  -7 -16    8.42    3.38
  -1   7 -16    6.70    3.45
   1   7  16    2.96    1.03
  -1   7 -16    5.19    1.99
   2  -7  16   19.78    8.16
  -2  -7 -16   30.96    5.47
  -2  -7 -16   42.21    7.79
  -2   7 -16   34.13    5.37
  -2   7 -16   17.26    6.83
   2   7  16   28.80    5.25
  -3  -7 -16    7.74    2.79
  -3  -7 -16   11.02    5.80
  -3   7 -16   10.37    2.25
  -3   7 -16   10.24    5.40
   3   7  16    7.19    2.07
  -4  -7 -16   11.30    6.22
  -4   7 -16    0.16    5.58
  -4   7 -16   15.68    7.31
   4   7  16    4.48    2.19
  -4  -8  16    4.14    2.95
   4  -8 -16   -2.29    5.26
  -4   8  16    7.81    5.98
  -4   8  16    3.97    1.70
   4   8 -16   -1.40    5.41
  -3  -8  16   -0.89    2.59
   3  -8 -16    2.95    4.59
  -3   8  16    2.84    1.33
   3   8 -16    6.12    5.23
  -3   8  16    3.04    4.56
   2  -8 -16   18.50    6.04
  -2  -8  16   28.87    9.07
  -2   8  16   30.45    6.94
   2   8 -16   19.46    6.51
   1  -8 -16    2.53    2.96
  -1  -8  16   10.40    5.61
  -1   8  16    5.59    3.67
   1   8 -16    5.02    3.53
   0  -8 -16   32.25    7.82
   0  -8 -16   46.60    7.64
   0  -8  16   33.91    8.83
   0   8 -16   41.85    7.47
   0   8  16   36.52    6.24
  -1  -8 -16   74.73   12.30
  -1  -8 -16   74.14   12.93
   1  -8  16   72.06   14.14
  -1   8 -16   55.63   13.15
  -1   8 -16   64.92   12.28
   1   8  16   73.82   11.76
  -2  -8 -16   24.70    6.15
  -2  -8 -16   21.58    4.08
   2  -8  16   17.75    6.81
  -2   8 -16   24.02    3.94
  -2   8 -16    5.20    5.18
   2   8  16   20.63    3.69
  -3  -8 -16   25.17    4.44
   3  -8  16   15.86    9.57
  -3   8 -16   20.07    3.81
  -3   8 -16   10.58    6.33
   3   8  16   18.47    3.73
  -4  -8 -16    2.30    2.74
  -4  -8 -16    0.04    5.50
  -4   8 -16   -7.00    7.01
  -4   8 -16    1.65    4.86
   4   8  16    5.21    1.98
   4  -9 -16   12.42    5.89
  -4  -9  16    3.44    3.36
   4   9 -16    3.45    7.52
  -4   9  16   -1.06    6.03
  -3  -9  16    0.80    2.54
   3  -9 -16   -0.22    3.75
  -3   9  16   -7.58    4.14
  -3   9  16    0.39    1.28
   3   9 -16    3.72    5.63
   2  -9 -16    7.12    5.14
  -2  -9  16   14.50    8.57
   2   9 -16    9.74    5.29
  -2   9  16   14.61    5.08
  -1  -9  16    4.18    4.70
   1  -9 -16    0.41    2.96
  -1   9  16    8.43    4.12
   1   9 -16   -0.42    3.38
   0  -9  16    9.57    5.78
   0  -9 -16   28.17    4.84
   0   9  16   18.50    2.99
   0   9 -16    9.40    4.30
   0   9  16   12.31    4.99
   1  -9  16    2.28    5.09
  -1  -9 -16    4.10    3.41
  -1  -9 -16   -1.32    1.94
  -1   9 -16   -1.55    2.02
   1   9  16    1.28    0.70
  -2  -9 -16   57.16   10.12
  -2  -9 -16   50.57    8.45
   2  -9  16   37.76   11.29
  -2   9 -16   23.67    9.21
  -2   9 -16   53.66    8.27
   2   9  16   47.98    8.03
   3  -9  16   14.65    7.19
  -3  -9 -16   20.70    3.74
  -3   9 -16   13.45    3.02
  -3   9 -16   11.24    5.96
   3   9  16   10.50    2.82
  -4  -9 -16   10.01    3.73
   4   9  16   13.82    3.00
  -4   9 -16    4.70    8.54
  -3 -10  16   -0.49    2.73
  -3 -10  16    1.78    8.03
   3 -10 -16   -5.37    4.56
   3  10 -16    0.74    5.66
  -3  10  16   -0.77    1.33
  -3  10  16    3.61    4.90
   2 -10 -16   -3.97    3.07
  -2 -10  16   -2.83    5.11
  -2  10  16    0.90    4.43
   2  10 -16    3.78    5.04
   1 -10 -16    7.32    4.15
  -1 -10  16   12.62    5.92
   1  10 -16    8.53    4.77
  -1  10  16   15.27    5.21
   0 -10  16   -2.92    4.96
   0 -10 -16    2.00    2.96
   0  10  16    1.44    3.59
   0  10 -16    4.63    3.47
  -1 -10 -16   -1.03    3.31
   1 -10  16    1.61    5.30
   1  10  16    1.03    0.75
  -2 -10 -16    4.57    2.31
   2 -10  16    0.46    6.93
  -2 -10 -16   -0.17    3.81
   2  10  16    4.78    1.29
  -2  10 -16    6.85    4.08
  -2  10 -16    2.68    1.82
  -3 -10 -16   -1.11    2.78
   3 -10  16   -2.15    8.87
   3  10  16    1.56    1.47
  -3  10 -16   -3.49    4.82
  -3  10 -16    0.57    1.99
   3 -11 -16   -2.88    4.00
  -3 -11  16    6.61    3.95
   3  11 -16   -2.96    6.26
  -3  11  16    6.43    5.58
   2 -11 -16    8.54    5.18
  -2  11  16   14.41    5.83
   2  11 -16    8.71    6.36
   1 -11 -16   24.09    7.86
  -1 -11  16    5.88    6.78
   1 -11 -16    0.95    4.19
  -1  11  16    8.68    5.01
   1  11 -16    7.39    4.89
   0 -11 -16   41.70    8.00
   0  11  16   28.00    8.18
   0  11 -16   30.99    7.83
   1 -11  16   15.58    7.12
   1  11  16   15.51    2.83
   2 -11  16    3.35    6.57
  -2 -11 -16    9.83    3.03
  -2  11 -16    6.09    2.55
  -2  11 -16    5.01    5.56
   2  11  16   15.34    2.26
   3 -11  16    7.03   10.21
  -3 -11 -16   11.95    3.47
  -3  11 -16    8.62    2.71
  -3  11 -16    0.32    5.48
   3  11  16    5.77    2.06
   3 -12 -16   11.81    7.16
  -3 -12  16    3.38    3.53
  -3  12  16    7.84    5.78
   3  12 -16    1.33    6.89
  -2 -12  16   -3.95    6.70
   2 -12 -16    3.71    4.34
   2  12 -16   -6.17    6.10
  -2  12  16    1.70    5.09
   1 -12 -16   21.33    7.46
   1 -12 -16   38.18   11.17
  -1 -12  16   26.28   10.04
  -1  12  16   27.72    7.78
   1  12 -16   19.45    7.16
   0  12 -16   -3.91    3.95
   2 -12  16  -17.51    6.63
  -2 -12 -16   -3.04    2.42
  -2  12 -16   -1.61    1.89
  -3 -12 -16   15.18    4.36
   3 -12  16    7.86   11.75
  -3  12 -16   11.35    3.50
  -3  12 -16   10.68    7.07
  -2 -13  16   -4.23    9.11
   2 -13 -16    4.19    6.34
   2 -13 -16   -0.78    9.02
  -2  13  16    4.38    5.31
   2  13 -16   15.10    8.01
   1 -13 -16    4.69    8.15
   1 -13 -16    1.99    5.98
  -1 -13  16    4.57    6.81
   1  13 -16    9.37    5.86
  -1  13  16    5.79    6.03
   0  13 -16    8.77    5.16
   1 -13  16    0.13    7.03
  -2 -13 -16    1.41    2.72
   2 -13  16   -6.87    7.96
  -2  13 -16   -2.00    2.12
   2 -14 -16    6.90    8.07
   2 -14 -16   -8.06    5.58
  -2 -14  16    3.29    9.99
  -2  14  16    2.81    5.62
   2  14 -16   -1.02    8.96
   1 -14 -16   21.48   11.30
  -1 -14  16   23.19   10.33
  -1  14  16   30.74    8.78
   1  14 -16   11.30    7.55
   0 -14 -16    7.79    9.47
   1 -14  16    8.69    9.00
  -2 -14 -16    6.28    4.24
   2 -14  16   -6.30    8.83
  -2  14 -16    1.12    2.40
   1 -15 -16    2.67   10.08
   0 -16 -16   -3.21   10.92
  -4   0  17   -0.35    1.65
  -4   0  17    0.16    6.26
   3   0 -17    7.55    3.40
  -3   0  17    3.52    1.68
  -2   0  17   -0.88    1.04
   2   0 -17    1.68    2.43
   1   0 -17    6.26    2.52
   0   0 -17    0.11    2.10
   0   0 -17    0.69    1.39
   0   0  17   -0.21    0.61
  -1   0 -17   14.65    4.17
  -1   0 -17   18.77    3.01
   1   0  17   13.84    2.85
  -1   0 -17   16.78    4.29
  -2   0 -17    6.92    3.34
  -2   0 -17   -1.37    1.04
  -2   0 -17    1.23    3.00
  -3   0 -17    8.68    5.47
  -3   0 -17   13.64    5.70
  -4   0 -17    0.08    6.38
  -4  -1  17    0.94    1.91
   4  -1 -17    5.99    3.87
  -4  -1  17    2.04    6.26
  -4   1  17    2.27    1.70
  -4   1  17    2.85    5.49
  -3  -1  17   11.54    2.56
   3  -1 -17   10.17    3.84
  -3   1  17    6.86    5.34
   3   1 -17   17.95    4.87
  -3   1  17    9.78    2.38
   2  -1 -17   19.37    4.39
  -2  -1  17    5.59    3.66
  -2  -1  17   11.92    2.58
  -2   1  17   13.36    2.54
   2   1 -17   17.11    4.20
   1  -1 -17   48.12    8.95
   1   1 -17   45.27    9.03
   0  -1 -17    2.01    1.40
   0  -1  17    1.32    0.77
   0   1 -17   -0.18    1.43
   0   1  17    2.67    0.66
   0   1 -17    2.90    2.17
   1  -1  17   77.11   12.84
  -1  -1 -17   78.89   12.93
  -1  -1 -17   92.44   13.63
  -1  -1 -17   78.34   12.86
  -1  -1 -17   73.46   13.85
   1   1  17   77.08   12.82
  -1   1 -17   69.75   13.52
  -1   1 -17   74.27   12.85
  -2  -1 -17   18.67    6.11
  -2  -1 -17   29.20    4.79
  -2  -1 -17   26.30    6.42
  -2   1 -17   30.53    6.59
   2   1  17   32.01    4.73
  -2   1 -17   15.41    6.27
  -2   1 -17   25.80    4.77
  -3  -1 -17   39.80    9.58
  -3   1 -17   58.30   10.24
  -3   1 -17   33.52    9.14
  -4  -1 -17    0.51    5.58
  -4   1 -17   -1.84    6.20
  -4  -2  17    7.58    2.57
   4  -2 -17    8.84    4.31
  -4   2  17   11.45    6.32
  -4   2  17    7.86    2.20
   3  -2 -17    1.54    2.77
  -3  -2  17    3.65    4.31
  -3  -2  17    2.15    1.75
  -3   2  17   -1.82    3.59
   3   2 -17   -0.84    2.82
  -3   2  17    1.21    1.32
   2  -2 -17   31.49    5.54
  -2  -2  17   17.46    3.51
  -2  -2  17   17.70    5.05
  -2   2  17   17.63    3.40
   2   2 -17   19.70    5.09
   1  -2 -17   -4.30    2.03
   1  -2 -17    4.38    2.13
   1   2 -17   -0.38    2.03
  -1   2  17    1.13    0.53
   0  -2 -17   22.35    4.22
   0  -2 -17   21.17    5.56
   0   2 -17   23.25    4.77
   0   2 -17   29.69    5.58
   0   2  17   19.35    3.57
  -1  -2 -17    7.51    1.61
  -1  -2 -17    2.79    3.18
  -1  -2 -17    6.96    2.78
  -1   2 -17    6.98    1.54
  -1   2 -17    5.21    3.43
   1   2  17    6.80    1.36
  -2  -2 -17    6.99    3.06
  -2  -2 -17    3.79    3.36
  -2  -2 -17    3.58    1.37
  -2   2 -17    0.15    2.78
  -2   2 -17    7.84    3.67
  -2   2 -17    1.46    1.17
   2   2  17    4.59    1.08
  -3  -2 -17   -0.90    4.51
  -3   2 -17    5.37    4.58
  -3   2 -17    3.99    4.79
  -4  -2 -17    7.16    5.61
  -4   2 -17   10.77    7.25
  -4  -3  17    1.82    2.25
   4  -3 -17    0.39    3.29
  -4   3  17    0.29    6.32
  -4   3  17    4.76    1.69
  -3  -3  17   11.13    2.45
   3  -3 -17    9.58    3.76
  -3   3  17   13.03    5.30
  -3   3  17    6.75    1.92
   3   3 -17    3.77    3.88
  -2  -3  17    5.68    3.39
   2  -3 -17    1.49    2.42
   2  -3 -17   -1.21    2.39
  -2  -3  17    1.03    1.36
   2   3 -17   -1.93    2.27
  -2   3  17   -0.25    1.01
   1  -3 -17   82.27   13.10
  -1  -3  17   73.38   13.37
   1  -3 -17   66.78   13.21
   1   3 -17   74.62   13.41
   1   3 -17   82.39   13.51
  -1   3  17   73.93   12.38
   0  -3 -17   -1.04    1.98
   0  -3 -17    0.84    1.06
   0   3  17   -0.52    0.43
   0   3 -17   -2.66    2.19
  -1  -3 -17   75.50   12.53
  -1  -3 -17   73.24   11.45
  -1   3 -17   61.47   11.42
  -1   3 -17   72.98   12.45
   1   3  17   72.26   11.37
  -1   3 -17   63.54   11.58
  -2  -3 -17    6.07    2.27
  -2  -3 -17    1.50    1.30
  -2  -3 -17    1.23    3.43
   2   3  17    1.82    0.97
  -2   3 -17    7.31    3.65
  -2   3 -17    3.66    3.65
  -2   3 -17    3.82    1.26
  -3  -3 -17    6.83    4.69
  -3   3 -17    2.01    4.91
  -3   3 -17    3.19    3.90
  -4  -3 -17   -1.33    5.81
  -4   3 -17   16.47    7.68
   4  -4 -17   11.57    4.93
  -4  -4  17   10.89    3.23
  -4   4  17    8.62    6.45
  -4   4  17   12.36    2.65
  -3  -4  17    3.44    1.98
   3  -4 -17   -1.16    2.61
  -3   4  17    3.71    1.41
  -3   4  17   11.04    5.03
  -2  -4  17   31.60    7.48
   2  -4 -17   27.20    6.71
   2  -4 -17   30.80    6.68
  -2  -4  17   25.55    5.51
   2   4 -17   33.16    7.30
  -2   4  17   40.40    7.55
  -2   4  17   31.71    5.39
   2   4 -17   41.87    7.99
   1  -4 -17    0.98    1.81
   1  -4 -17   -1.31    2.14
  -1  -4  17   -1.79    3.25
   1   4 -17    0.35    2.24
   1   4 -17    2.66    2.42
  -1   4  17   -0.15    0.37
   0  -4 -17  111.86   20.83
   0   4  17  123.12   19.98
   0   4 -17  124.99   20.87
  -1  -4 -17   57.36    9.34
  -1  -4 -17   40.97    6.99
  -1   4 -17   37.11    6.97
  -1   4 -17   53.54    9.21
   1   4  17   41.75    6.88
  -2  -4 -17   41.51    7.20
  -2  -4 -17   35.21    9.06
   2   4  17   43.39    7.12
  -2   4 -17   42.85    7.17
  -2   4 -17   40.70    8.81
  -3  -4 -17   -1.43    4.17
  -3  -4 -17   -0.75    1.63
   3   4  17    0.64    1.15
  -3   4 -17   -1.32    4.46
  -3   4 -17    4.16    4.19
  -4  -4 -17   17.18    6.82
  -4   4 -17    4.14    6.71
  -4  -5  17    6.69    2.72
  -4   5  17    2.26    4.94
  -4   5  17    2.98    1.68
   3  -5 -17    1.09    3.52
  -3  -5  17    0.40    1.96
   3  -5 -17   -1.31    3.66
   3   5 -17   -6.20    3.94
  -3   5  17    0.30    1.21
  -3   5  17    0.43    3.90
  -2  -5  17   35.97    8.04
   2  -5 -17   15.98    5.61
   2  -5 -17   21.17    5.86
  -2  -5  17   19.82    4.58
   2   5 -17   38.71    7.22
  -2   5  17   25.56    6.37
  -2   5  17   29.42    4.48
   2   5 -17   24.57    6.48
   1  -5 -17   -0.58    2.05
  -1  -5  17    0.22    3.45
   1  -5 -17   -0.13    2.33
   1   5 -17    2.03    2.74
   1   5 -17   -0.27    2.19
  -1   5  17    1.27    0.38
   0  -5 -17    6.81    2.63
   0  -5 -17   -0.49    2.35
   0   5 -17    0.51    1.49
   0   5 -17   -1.06    2.76
   0   5  17    1.75    0.53
  -1  -5 -17    2.18    1.31
  -1  -5 -17    2.25    2.96
  -1   5 -17   -2.12    3.17
  -1   5 -17    1.71    1.10
   1   5  17    2.21    0.71
  -2  -5 -17    0.57    3.76
  -2  -5 -17    0.86    1.36
   2   5  17    1.62    0.90
  -2   5 -17    1.39    1.23
  -2   5 -17   -6.54    2.96
  -3  -5 -17    1.96    1.88
  -3  -5 -17    7.47    4.86
  -3   5 -17    3.29    4.45
   3   5  17    0.92    1.39
  -3   5 -17    8.23    5.15
  -3   5 -17    2.63    1.51
  -4  -5 -17   12.00    6.39
  -4  -5 -17    3.88    4.64
  -4   5 -17   -2.12    4.50
  -4  -6  17    9.99    3.08
  -4   6  17    5.72    2.02
  -4   6  17    0.86    5.54
  -3  -6  17    3.04    2.46
  -3  -6  17   -0.91    5.30
   3  -6 -17    3.56    4.22
  -3   6  17    5.01    1.51
  -3   6  17    4.67    4.73
   3   6 -17   -0.48    3.99
   2  -6 -17    6.06    3.66
  -2  -6  17   12.05    5.08
  -2  -6  17    4.44    2.25
  -2   6  17   10.69    4.20
   2   6 -17    8.94    4.14
   2   6 -17    6.62    4.01
  -2   6  17    8.17    1.77
  -1  -6  17   -1.75    3.85
   1  -6 -17   -4.49    2.01
   1   6 -17    2.46    3.09
   1   6 -17   -0.01    2.57
  -1   6  17    2.32    0.47
  -1   6  17    6.32    3.82
   0  -6 -17   72.75   10.37
   0  -6 -17   68.51   10.86
   0   6  17   52.96    8.88
   0   6 -17   40.15   10.32
   0   6 -17   48.74    9.42
  -1  -6 -17   -0.06    2.75
  -1   6 -17   -0.72    1.61
  -1   6 -17    0.42    2.72
   1   6  17    0.70    0.62
  -2  -6 -17   72.69   13.40
  -2  -6 -17   94.47   15.95
  -2   6 -17   81.97   13.37
  -2   6 -17   61.21   14.69
   2   6  17   87.49   13.32
  -3  -6 -17    4.70    2.15
  -3  -6 -17   -3.42    4.57
  -3   6 -17   -2.15    4.56
   3   6  17    1.56    1.40
  -3   6 -17    2.94    1.58
  -4  -6 -17    0.13    5.63
  -4   6 -17    0.66    5.08
  -4   6 -17    9.50    6.45
  -4  -7  17    2.75    2.87
  -4   7  17    8.92    5.65
   4   7 -17    8.69    6.48
  -4   7  17   -1.42    1.51
  -3  -7  17    8.01    2.98
   3  -7 -17    3.52    4.53
  -3   7  17    9.21    2.05
  -3   7  17   10.54    4.96
   3   7 -17    9.00    5.78
  -2  -7  17   14.49    6.53
   2  -7 -17   10.25    4.44
  -2   7  17   15.83    2.78
   2   7 -17   18.82    5.86
  -2   7  17    3.41    4.44
   2   7 -17   11.77    4.85
  -1  -7  17   28.83    6.13
   1  -7 -17   18.33    4.48
   1   7 -17    8.50    4.11
   1   7 -17    5.37    4.38
  -1   7  17   17.26    4.75
   0  -7 -17   52.40    8.84
   0  -7 -17   57.09    9.61
   0  -7  17   36.75    9.75
   0   7  17   45.38    7.62
   0   7 -17   41.36    8.67
  -1  -7 -17   42.42    7.30
  -1  -7 -17   53.88    8.68
   1   7  17   42.96    6.36
  -1   7 -17   35.81    8.44
  -1   7 -17   29.00    6.52
  -2  -7 -17    7.52    4.22
  -2  -7 -17    4.10    1.98
  -2   7 -17    3.71    1.71
   2   7  17    6.74    1.45
  -2   7 -17    4.21    3.99
  -3  -7 -17   10.65    5.85
  -3  -7 -17    7.50    3.02
  -3   7 -17   12.70    2.56
  -3   7 -17    9.21    5.22
   3   7  17   10.05    2.37
  -4  -7 -17    4.97    6.44
  -4   7 -17   -3.25    4.71
   4   7  17    2.34    1.94
  -4   7 -17    4.85    5.85
   4  -8 -17   -4.96    5.27
  -4  -8  17    2.51    3.13
  -4   8  17    9.10    6.05
  -4   8  17    4.16    1.75
   4   8 -17   -0.69    6.39
   3  -8 -17    1.46    4.59
  -3  -8  17    0.74    2.57
  -3   8  17   -4.16    4.55
  -3   8  17    1.61    1.31
   3   8 -17    8.76    5.69
  -2  -8  17   16.87    8.81
   2  -8 -17   16.57    5.47
  -2   8  17   22.54    5.99
   2   8 -17   17.64    5.80
   1  -8 -17    0.12    2.81
  -1  -8  17    7.16    4.96
  -1   8  17    4.39    3.22
   1   8 -17   -3.34    2.93
   0  -8  17   20.59    6.77
   0  -8 -17   31.53    5.59
   0  -8 -17   23.05    5.88
   0   8 -17   20.13    5.19
   0   8  17   23.56    3.99
  -1  -8 -17    9.38    2.72
  -1  -8 -17    6.19    3.72
   1   8  17    6.34    1.41
  -1   8 -17    7.68    4.46
  -2  -8 -17   12.14    4.90
  -2  -8 -17   14.69    2.90
   2  -8  17    4.64    5.63
   2   8  17   12.01    2.36
  -2   8 -17   12.71    2.65
  -2   8 -17    7.18    4.35
  -3  -8 -17    2.19    2.41
  -3   8 -17    0.89    1.69
   3   8  17    0.80    1.39
  -3   8 -17    1.83    4.84
  -4  -8 -17    3.41    2.82
  -4   8 -17   -5.34    5.43
   4   8  17    4.28    2.00
  -4   8 -17    3.41    6.34
  -4  -9  17    0.91    3.48
   4  -9 -17    4.85    6.73
  -4   9  17    1.16    1.56
   4   9 -17   -1.37    6.98
  -4   9  17   -1.64    5.53
   3  -9 -17    2.54    4.65
  -3  -9  17   10.37    3.70
   3   9 -17    6.31    6.01
  -3   9  17   17.63    2.85
  -3   9  17   16.35    6.02
   2  -9 -17   -3.57    3.89
  -2   9  17   -1.75    3.97
   2   9 -17   -0.33    4.36
   1  -9 -17   42.59    9.54
  -1  -9  17   45.92   10.67
  -1   9  17   58.19   10.57
   1   9 -17   47.98    9.91
   0  -9  17    3.49    5.29
   0  -9 -17    8.50    3.58
   0   9 -17   11.27    3.79
   0   9  17   12.27    1.95
   0   9  17    3.26    3.92
  -1  -9 -17   67.42   10.06
   1  -9  17   43.44   10.66
  -1   9 -17   31.81    9.95
   1   9  17   43.27    7.45
  -2  -9 -17   16.32    5.12
  -2  -9 -17   16.15    3.20
   2  -9  17    8.19    6.85
  -2   9 -17    6.17    5.15
  -2   9 -17    8.17    2.81
   2   9  17   14.82    2.49
  -3  -9 -17   17.06    3.87
   3  -9  17   19.67    9.86
   3   9  17   13.99    3.04
  -3   9 -17   10.90    5.47
  -3   9 -17   14.87    3.28
  -4  -9 -17   -4.50    2.60
  -4   9 -17    4.49    6.92
   4   9  17    3.59    1.91
  -4   9 -17    4.76    2.20
  -3 -10  17   -0.81    2.82
   3 -10 -17   -5.31    4.41
   3  10 -17   -1.94    6.28
  -3  10  17    7.76    5.39
  -3  10  17    3.38    1.48
  -2 -10  17    5.26    7.59
   2 -10 -17   -0.56    4.39
   2  10 -17    6.76    4.99
  -2  10  17    8.36    4.79
  -1 -10  17   14.61    6.81
   1 -10 -17    8.56    4.57
  -1  10  17   18.28    5.53
   1  10 -17    8.25    4.76
   0 -10 -17    4.20    3.44
   0 -10  17    6.72    5.80
   0  10  17    9.36    1.56
   0  10 -17    4.02    3.45
   0  10  17    4.19    4.08
   1 -10  17    1.88    5.98
  -1 -10 -17   -0.21    3.55
   1  10  17    3.84    0.98
  -2 -10 -17    4.28    4.04
  -2 -10 -17    0.87    2.26
   2 -10  17    3.11    7.17
   2  10  17    4.59    1.31
  -2  10 -17    2.76    2.13
  -2  10 -17    3.99    4.71
   3 -10  17    3.08    7.19
  -3 -10 -17    2.81    2.96
   3  10  17    2.91    1.65
  -3  10 -17    2.53    2.09
  -3  10 -17    7.92    5.92
   3 -11 -17    4.65    5.06
  -3 -11  17    1.51    3.16
  -3  11  17    0.62    5.12
   3  11 -17    3.04    6.35
  -2 -11  17   -2.42    6.89
   2 -11 -17   -4.19    3.50
  -2  11  17    5.26    4.86
   2  11 -17    1.37    5.52
  -1 -11  17    3.16    5.69
   1 -11 -17   19.62    5.25
  -1  11  17   17.50    5.85
   1  11 -17    5.25    5.05
   0 -11  17   -4.16    7.38
   0 -11 -17    0.46    3.12
   0  11  17    1.50    3.89
   0  11 -17    3.74    3.88
   1 -11  17   23.79    8.33
   1  11  17   18.31    3.33
   2 -11  17   -1.35    7.52
  -2 -11 -17   -1.16    2.18
   2  11  17    0.81    1.11
  -2  11 -17    0.23    1.87
  -2  11 -17   -0.50    4.51
  -3 -11 -17   27.35    5.26
   3 -11  17   26.86   12.81
  -3  11 -17    9.71    6.08
  -3  11 -17   25.14    4.62
   3  11  17   20.73    4.19
   3 -12 -17    6.57    7.20
  -3 -12  17    2.75    3.65
   3  12 -17   -0.01    6.78
  -3  12  17   12.35    6.26
   2 -12 -17   10.21    6.38
  -2  12  17   15.21    6.43
   2  12 -17    9.79    6.48
   1 -12 -17   18.19    6.57
  -1 -12  17   22.72    8.97
   1 -12 -17   27.50    9.92
  -1  12  17   40.06    8.56
   1  12 -17   18.90    8.88
   0  12 -17   15.86    6.42
  -2 -12 -17    8.50    3.13
   2 -12  17   12.95    8.28
  -3 -12 -17   -0.04    3.40
   3 -12  17    4.62    9.79
  -3  12 -17    7.41    4.65
  -3  12 -17   -1.58    2.34
   2 -13 -17    9.77    7.17
   2  13 -17    5.94    9.65
  -2  13  17   23.41    7.08
   1 -13 -17   10.27    6.17
  -1 -13  17    8.41    8.95
   1 -13 -17   13.87    8.91
   1  13 -17    9.47    6.86
  -1  13  17    8.04    6.30
   2 -13  17    3.14   11.76
  -2 -13 -17   -0.43    2.77
  -2  13 -17   -3.04    2.62
   2 -14 -17   10.33    8.44
   2 -14 -17   13.77    7.65
  -2  14  17   18.89    7.19
   2  14 -17    7.55   10.01
  -1 -14  17    6.77    8.37
   1 -14 -17    5.25    7.88
  -1  14  17    4.37    6.34
  -2 -14 -17   13.59    4.66
  -2  14 -17    5.64    3.27
   1 -15 -17   -1.01    8.75
  -1 -15  17  -10.86    8.08
   1  15 -17    5.71    7.24
  -4   0  18   15.05    3.34
   4   0 -18   16.84    5.74
  -4   0  18   16.29    8.69
   3   0 -18    2.82    3.06
  -3   0  18   -0.08    1.45
   2   0 -18    0.32    2.68
  -2   0  18    4.49    1.39
   1   0 -18    1.35    1.90
   0   0  18   44.89    7.71
   0   0 -18   43.27    8.23
   0   0 -18   66.18    9.68
  -1   0 -18    0.19    2.41
  -1   0 -18   -1.28    0.98
   1   0  18   -0.32    0.74
  -1   0 -18    0.74    1.12
  -1   0 -18   -0.24    2.52
  -2   0 -18   53.33    9.18
  -2   0 -18   47.26   10.76
  -2   0 -18   73.99   11.27
  -3   0 -18    8.00    5.10
  -3   0 -18    1.92    4.61
  -4   0 -18    5.55    6.64
   4  -1 -18    0.49    3.46
  -4  -1  18    0.12    1.98
  -4  -1  18    1.39    6.33
  -4   1  18    0.93    1.72
  -4   1  18   -4.65    5.63
  -3  -1  18    3.68    1.72
   3  -1 -18    2.93    2.91
   3   1 -18    0.46    2.75
  -3   1  18    0.98    1.43
  -2  -1  18    3.83    1.57
   2  -1 -18    9.10    3.19
   2   1 -18    7.29    3.29
  -2   1  18    5.48    1.56
   1  -1 -18    3.12    2.22
   1   1 -18    2.87    2.30
   0  -1 -18   17.64    3.31
   0  -1  18   12.29    2.47
   0   1 -18   11.06    4.00
   0   1 -18   10.77    3.33
   0   1  18   14.62    2.44
  -1  -1 -18   13.97    3.95
  -1  -1 -18   10.21    2.56
  -1  -1 -18    6.67    3.83
  -1  -1 -18   14.84    2.63
   1  -1  18   13.50    2.51
   1   1  18   13.02    2.46
  -1   1 -18   25.29    4.80
  -1   1 -18   17.53    2.63
  -2  -1 -18    4.20    3.94
  -2  -1 -18    6.34    1.77
  -2  -1 -18   -1.54    3.47
   2   1  18    7.48    1.60
  -2   1 -18    9.09    1.80
  -2   1 -18   13.48    4.58
  -2   1 -18    5.70    3.81
  -3  -1 -18   -0.70    4.12
  -3   1 -18    5.68    4.63
  -3   1 -18    4.90    4.99
  -4  -1 -18    7.78    6.71
  -4   1 -18    3.11    8.35
   4  -2 -18   10.71    4.89
  -4  -2  18   15.44    3.09
  -4   2  18   12.86    6.56
  -4   2  18    8.82    2.65
   3  -2 -18    3.11    3.13
  -3  -2  18    0.61    1.71
  -3   2  18    0.44    1.40
  -3   2  18    3.83    4.34
   3   2 -18   -0.16    3.24
  -2  -2  18   21.58    4.72
   2  -2 -18   36.45    6.57
  -2  -2  18   31.05    6.62
  -2   2  18   26.73    4.67
   2   2 -18   30.68    6.52
   1  -2 -18    3.57    2.96
   1  -2 -18    5.94    2.48
  -1   2  18    5.82    1.14
   1   2 -18    3.91    2.54
   0  -2 -18   73.71   12.37
   0   2 -18   75.25   13.47
   0   2  18   72.10   11.99
   0   2 -18   69.94   12.69
  -1  -2 -18   15.33    4.13
  -1  -2 -18   27.34    5.13
   1  -2  18   14.10    2.80
  -1  -2 -18   15.89    2.90
   1   2  18   14.31    2.71
  -1   2 -18   19.48    5.04
  -1   2 -18   14.41    2.84
  -2  -2 -18    7.92    3.19
  -2  -2 -18    8.63    3.87
  -2  -2 -18    6.69    1.70
  -2   2 -18    5.93    1.63
   2   2  18    5.97    1.46
  -2   2 -18    1.48    3.95
  -2   2 -18    6.25    4.03
  -3  -2 -18   -2.05    4.52
  -3   2 -18   -1.81    3.74
  -3   2 -18    7.19    5.09
  -4  -2 -18    4.70    6.26
  -4   2 -18    4.30    6.40
  -4   2 -18    6.31    8.71
  -4  -3  18    4.10    2.25
   4  -3 -18    0.40    3.49
  -4   3  18   -0.45    1.55
  -4   3  18    5.73    6.74
   3  -3 -18   21.17    5.69
  -3  -3  18   19.05    4.11
  -3   3  18   22.47    3.87
   3   3 -18   21.06    6.35
  -3   3  18   14.72    6.25
   2  -3 -18    1.03    2.46
  -2  -3  18    3.19    3.70
  -2  -3  18    3.12    1.52
   2  -3 -18    1.39    2.99
   2   3 -18    2.88    3.26
  -2   3  18    3.32    1.29
   1  -3 -18   42.81    7.14
   1  -3 -18   34.36    6.37
  -1   3  18   29.17    5.12
   1   3 -18   25.63    6.62
   1   3 -18   35.69    6.93
   0  -3 -18    3.18    2.56
   0  -3 -18    0.09    1.15
   0   3 -18   -0.24    2.56
   0   3  18    1.67    0.59
  -1  -3 -18    2.92    1.21
  -1  -3 -18    3.22    3.23
   1   3  18    2.70    0.86
  -1   3 -18    3.60    1.14
  -1   3 -18   -0.02    3.01
  -1   3 -18    2.88    1.51
  -2  -3 -18    4.76    2.41
  -2  -3 -18   -0.02    3.57
  -2  -3 -18    0.68    1.25
  -2   3 -18   -8.62    3.00
  -2   3 -18   -0.16    1.10
  -2   3 -18    4.62    4.70
   2   3  18   -0.69    0.83
  -3  -3 -18    2.45    1.67
  -3  -3 -18   -0.54    4.47
  -3   3 -18    7.10    5.22
  -3   3 -18    5.36    5.35
  -4  -3 -18    1.20    5.97
  -4   3 -18   -3.82    5.27
  -4  -4  18    7.03    2.76
   4  -4 -18    6.56    4.36
  -4   4  18    7.79    2.08
  -4   4  18    0.45    5.89
   3  -4 -18   -2.61    2.84
  -3  -4  18   -1.06    1.86
   3   4 -18    1.94    3.37
  -3   4  18    2.05    4.34
  -3   4  18   -0.24    1.28
  -2  -4  18   25.37    5.69
   2  -4 -18   15.59    4.59
   2  -4 -18   10.22    4.40
  -2  -4  18   13.86    3.29
   2   4 -18   17.72    4.88
  -2   4  18   18.56    3.12
  -2   4  18   15.63    5.33
   1  -4 -18    0.73    1.93
   1  -4 -18    4.28    2.88
  -1  -4  18   -2.19    3.38
   1   4 -18    4.71    2.84
  -1   4  18    3.36    0.72
   1   4 -18    3.85    2.44
   0  -4 -18   28.85    6.02
   0   4 -18   20.00    5.65
   0   4  18   23.38    3.97
  -1  -4 -18   -4.81    2.54
  -1  -4 -18   -0.54    1.08
  -1   4 -18    2.05    0.99
   1   4  18    0.00    0.58
  -1   4 -18   -4.41    3.12
  -2  -4 -18    2.64    1.62
  -2  -4 -18    5.29    3.87
   2   4  18    3.81    1.28
  -2   4 -18    7.34    1.55
  -2   4 -18    5.34    4.03
  -3  -4 -18   -1.02    5.17
  -3  -4 -18   11.94    2.80
  -3   4 -18    6.29    5.64
  -3   4 -18   13.47    2.61
  -3   4 -18   13.52    5.51
   3   4  18   14.48    2.60
  -4  -4 -18    2.70    6.12
  -4   4 -18   -7.30    6.28
  -4  -5  18    5.66    2.60
  -4   5  18   -1.83    1.53
  -4   5  18    4.18    5.53
  -3  -5  18   24.56    5.45
   3  -5 -18   26.58    7.13
   3  -5 -18   23.74    7.48
  -3   5  18   32.29    5.15
  -3   5  18   29.31    7.69
  -2  -5  18    4.87    2.17
  -2  -5  18    9.66    5.00
   2  -5 -18    8.13    3.67
   2  -5 -18    6.77    3.32
   2   5 -18    2.43    4.07
   2   5 -18    7.97    4.07
  -2   5  18    6.77    3.74
  -2   5  18    6.76    1.65
  -1  -5  18   90.94   15.21
   1  -5 -18   76.16   14.46
   1  -5 -18   81.78   14.21
   1   5 -18   75.87   14.06
   1   5 -18   83.13   14.59
  -1   5  18   79.07   13.14
   0  -5 -18    0.67    2.41
   0  -5 -18    8.05    3.10
   0   5 -18    4.56    3.69
   0   5  18    6.28    1.05
   0   5 -18    2.59    1.81
  -1  -5 -18   28.09    6.34
  -1  -5 -18   24.04    4.78
   1   5  18   25.37    4.14
  -1   5 -18   20.87    4.32
  -1   5 -18   32.53    6.69
  -2  -5 -18    9.43    4.46
  -2  -5 -18    0.03    1.50
  -2   5 -18    4.66    3.89
  -2   5 -18    2.45    1.39
   2   5  18    3.75    1.12
  -3  -5 -18    5.98    2.26
  -3  -5 -18    4.29    5.00
  -3   5 -18    8.85    2.07
  -3   5 -18    3.31    5.69
   3   5  18    8.93    1.98
  -3   5 -18    0.38    4.46
  -4  -5 -18   -7.75    5.73
  -4  -5 -18   -1.32    4.81
  -4  -6  18    4.99    2.75
  -4   6  18    1.01    1.59
  -4   6  18   -1.44    5.49
  -3  -6  18    1.96    2.37
   3  -6 -18    0.70    4.03
  -3   6  18    0.40    4.22
   3   6 -18    0.56    4.99
  -3   6  18    1.10    1.30
  -2  -6  18   16.15    6.26
   2  -6 -18    8.44    4.13
   2   6 -18    8.06    4.66
  -2   6  18   14.31    4.88
   2   6 -18    9.38    4.81
  -2   6  18   10.72    2.38
  -1  -6  18    8.13    4.53
   1  -6 -18   -1.75    2.28
   1  -6 -18    1.44    2.70
   1   6 -18   -0.58    2.98
   1   6 -18    1.58    2.56
   0  -6 -18    1.11    2.40
   0  -6 -18    4.56    2.56
   0   6 -18   -0.96    1.60
   0   6  18    0.27    0.41
   0   6 -18   -1.82    2.67
  -1  -6 -18   57.67   10.55
  -1   6 -18   53.62   10.75
   1   6  18   48.57    8.35
  -2  -6 -18   10.18    2.40
  -2  -6 -18    9.58    4.51
  -2   6 -18   13.46    2.27
   2   6  18    7.78    1.97
  -2   6 -18    2.67    3.85
  -3  -6 -18    8.90    5.69
  -3  -6 -18    6.06    2.49
   3   6  18    6.85    1.88
  -3   6 -18    9.01    5.33
  -3   6 -18    6.83    2.12
  -4  -6 -18    4.20    6.44
   4   6  18    0.10    1.79
  -4   6 -18   -0.69    6.46
  -4  -7  18    2.45    2.91
  -4   7  18    1.49    1.63
  -4   7  18    7.06    5.96
   3  -7 -18   14.40    5.74
  -3  -7  18   14.64    7.80
  -3  -7  18   12.76    3.68
  -3   7  18   11.82    2.76
  -3   7  18   26.58    6.58
   3   7 -18   16.18    6.07
   2  -7 -18    1.15    3.33
  -2  -7  18    4.29    5.90
   2   7 -18   -2.89    3.39
   2   7 -18    4.99    4.34
  -2   7  18   -2.13    3.48
  -1  -7  18   14.00    5.08
   1  -7 -18   14.65    3.82
   1   7 -18    1.25    3.20
   1   7 -18    3.74    4.14
  -1   7  18   18.72    4.89
   0  -7  18    1.73    4.47
   0  -7 -18   11.37    4.21
   0  -7 -18   14.26    3.73
   0   7 -18   13.42    3.48
   0   7  18   13.53    2.26
  -1  -7 -18   44.33    7.17
  -1  -7 -18   42.11    8.23
  -1   7 -18   21.80    7.62
   1   7  18   35.20    6.04
  -2  -7 -18   -3.03    1.69
  -2  -7 -18   -1.30    3.44
  -2   7 -18    2.00    3.89
  -2   7 -18   -0.21    1.40
   2   7  18   -0.78    0.98
  -3  -7 -18   10.37    3.46
  -3  -7 -18   16.16    6.68
  -3   7 -18    8.20    5.58
  -3   7 -18   12.90    2.95
   3   7  18   16.01    2.82
  -4  -7 -18    1.41    8.13
  -4   7 -18    2.02    6.59
   4   7  18    2.09    1.87
  -4   7 -18    1.90    6.08
  -4  -8  18    8.77    3.96
   4  -8 -18   10.64    7.73
  -4   8  18   16.10    3.06
  -4   8  18   11.20    6.82
   4   8 -18   17.81    8.18
   3  -8 -18    7.21    5.11
  -3  -8  18    3.10    2.69
   3   8 -18    7.36    4.98
  -3   8  18    3.89    1.62
  -3   8  18    1.93    5.13
   2  -8 -18   29.55    7.05
  -2  -8  18   38.04    9.22
   2   8 -18   20.90    7.23
  -2   8  18   36.25    7.82
   2   8 -18   26.21    7.34
  -1  -8  18    7.96    5.27
   1  -8 -18   20.15    4.66
  -1   8  18   14.71    5.05
   1   8 -18   11.25    4.46
   0  -8  18   43.30   10.20
   0  -8 -18   44.32    9.43
   0  -8 -18   46.97    8.82
   0   8  18   45.15    7.50
   0   8 -18   44.56    8.73
  -1  -8 -18   -0.12    1.95
  -1  -8 -18   -0.18    2.89
   1   8  18   -0.58    0.68
  -1   8 -18    4.27    3.71
  -2  -8 -18    3.54    4.20
  -2  -8 -18    5.03    2.02
   2   8  18    1.91    1.13
  -2   8 -18    1.14    4.24
  -2   8 -18    3.56    1.69
  -3  -8 -18    1.91    2.48
  -3   8 -18   -1.03    5.16
  -3   8 -18    1.72    1.74
   3   8  18    2.77    1.50
  -4  -8 -18    0.94    2.79
   4   8  18    1.90    2.02
  -4   8 -18   -3.92    4.56
  -4   8 -18   -5.36    7.60
  -4  -9  18   -0.57    3.39
  -4   9  18   -0.74    5.65
   4   9 -18   -3.90    8.13
  -4   9  18    2.83    1.69
   3  -9 -18   -1.50    4.03
  -3  -9  18    1.18    2.96
  -3   9  18    4.94    1.65
  -3   9  18    7.48    5.38
   3   9 -18   16.51    6.59
   2  -9 -18   -1.69    3.67
  -2  -9  18   -0.93    6.52
  -2   9  18    5.74    4.50
   2   9 -18   -1.10    4.47
   1  -9 -18   31.48    7.35
  -1  -9  18   36.24   10.41
  -1   9  18   44.46    8.51
   1   9 -18   25.27    7.55
   0  -9  18   10.03    5.55
   0  -9 -18    7.70    3.58
   0   9  18   15.84    5.71
   0   9  18   10.04    1.76
   0   9 -18    5.39    3.56
  -1  -9 -18   14.14    4.58
   1   9  18    9.08    1.81
  -1   9 -18    6.75    4.61
  -2  -9 -18    8.48    4.54
  -2  -9 -18    6.26    2.31
  -2   9 -18    5.77    2.12
  -2   9 -18    4.87    4.08
   2   9  18    4.57    1.43
  -3  -9 -18    1.11    2.62
   3   9  18   -0.29    1.41
  -3   9 -18    0.38    1.82
  -3   9 -18    3.13    5.12
   3 -10 -18    4.28    6.03
  -3 -10  18    3.76    3.33
   3  10 -18    9.08    6.85
  -3  10  18    4.47    1.69
  -3  10  18   11.98    5.94
  -2 -10  18   38.68   11.90
   2 -10 -18   25.84    8.80
  -2  10  18   55.92    9.81
   2  10 -18   29.39    9.23
   1 -10 -18   12.86    5.26
  -1 -10  18   13.11    8.22
   1  10 -18   24.71    6.79
  -1  10  18   27.42    6.71
   0 -10  18   31.42   10.32
   0 -10 -18   50.47    9.40
   0  10  18   48.23   10.32
   0  10 -18   43.57    9.78
   0  10  18   48.18    7.82
  -1 -10 -18    0.60    3.49
   1  10  18    0.77    0.81
  -2 -10 -18   33.92    6.01
   2 -10  18   17.19    9.46
  -2 -10 -18   41.37    8.20
  -2  10 -18   14.96    8.03
  -2  10 -18   33.00    5.93
   2  10  18   30.93    5.44
  -3 -10 -18   -5.05    2.59
  -3  10 -18   -1.66    5.56
   3  10  18    1.29    1.45
  -3  10 -18    0.01    2.12
   3 -11 -18    3.15    5.17
  -3 -11  18    4.04    3.45
  -3  11  18    1.77    4.93
   3  11 -18   13.76    8.39
   2 -11 -18   -0.19    3.65
   2  11 -18   -1.10    4.63
  -2  11  18    4.77    4.99
  -1 -11  18   20.61    8.44
   1 -11 -18   13.88    5.43
   1  11 -18    4.84    5.71
  -1  11  18   10.50    5.49
   0 -11  18   25.38    8.38
   0 -11 -18   14.16    5.07
   0  11 -18   27.40    6.30
   0  11  18   17.15    6.03
   1  11  18    4.20    1.18
  -2 -11 -18    2.29    2.38
   2 -11  18    2.35    7.97
  -2  11 -18    0.19    2.57
   2  11  18    0.75    1.14
  -2  11 -18   -1.88    5.26
   3 -11  18   10.39    9.70
  -3 -11 -18    3.30    3.19
  -3  11 -18   -4.27    5.32
  -3  11 -18    1.96    2.46
   3  11  18   -0.30    1.50
  -3 -12  18   -4.37    3.36
   3 -12 -18    1.56    4.52
  -3  12  18    2.50    5.45
   3  12 -18    0.72    8.06
   2 -12 -18   11.85    6.65
   2  12 -18   12.13    7.22
  -2  12  18    8.24    6.11
   1 -12 -18    1.64    3.84
  -1 -12  18   11.76   10.14
   1  12 -18   -3.97    6.00
  -1  12  18    1.14    5.19
   0  12  18   27.92    8.25
   1 -12  18    7.05    7.68
  -2 -12 -18   16.66    3.87
   2 -12  18    4.58   10.87
  -2  12 -18    9.11    7.78
  -2  12 -18   13.30    3.36
   3 -12  18   -7.36   11.59
  -3 -12 -18    2.71    3.59
  -3  12 -18    2.15    2.59
  -3  12 -18   -0.15    6.20
   2 -13 -18    2.40    6.23
   2  13 -18   -4.59    6.04
  -2  13  18    2.68    5.19
   1 -13 -18   18.50    5.93
   1 -13 -18   20.93    8.83
  -1 -13  18    8.73    8.44
  -1  13  18   25.99    7.79
   1  13 -18   -0.45    7.13
  -2 -13 -18    5.28    3.19
   2 -13  18    0.18    8.59
  -2  13 -18    1.08    2.28
   2 -14 -18   -1.86    5.02
   2 -14 -18    8.66    9.42
  -2  14  18   -0.02    5.95
   2  14 -18   -8.05    9.89
   1 -14 -18  -12.45    7.82
   1  14 -18   -8.14    5.10
  -1  14  18   -5.18    5.66
   2 -14  18    6.90    9.99
  -1 -15  18   11.20   12.81
   1 -15 -18   29.50   12.79
   0 -15 -18    4.62   10.29
  -4   0  19    1.73    1.90
  -4   0  19   10.61    7.90
   4   0 -19    2.25    4.26
  -3   0  19   18.06    3.72
   3   0 -19   22.18    5.76
   2   0 -19    1.60    2.65
  -2   0  19   -0.51    1.16
   1   0 -19   15.63    4.23
   0   0  19    0.29    0.73
   0   0 -19    2.53    2.29
   0   0 -19    1.62    1.53
   1   0  19    1.19    0.84
  -1   0 -19   -4.35    2.27
  -1   0 -19   -0.06    1.04
  -1   0 -19   -0.09    1.21
  -1   0 -19    1.28    2.68
  -2   0 -19   -1.35    3.25
  -2   0 -19    2.95    1.33
  -2   0 -19    3.54    3.57
  -3   0 -19   19.81    6.49
  -3   0 -19    7.83    5.64
  -4   0 -19   -1.13    6.14
   4  -1 -19   -2.43    3.28
  -4  -1  19    0.86    1.99
   4   1 -19   -4.50    3.51
  -4   1  19    0.85    1.74
  -4   1  19    6.81    7.34
   3  -1 -19    6.44    4.21
  -3  -1  19    8.63    2.29
  -3   1  19    8.65    2.13
   3   1 -19    5.90    3.89
  -2  -1  19    1.31    1.30
   2  -1 -19    0.77    2.44
  -2   1  19    1.09    1.21
   2   1 -19    2.22    2.72
   1  -1 -19   51.47   10.55
   1   1 -19   63.86   10.95
   0  -1 -19    4.39    1.93
   0  -1  19    4.96    1.26
   0   1 -19    8.65    2.41
   0   1  19    4.57    1.14
   0   1 -19   11.42    3.45
  -1  -1 -19   71.94   11.93
  -1  -1 -19   59.49   12.50
   1  -1  19   64.82   11.06
  -1  -1 -19   64.97   11.10
  -1  -1 -19   71.78   11.19
  -1   1 -19   85.56   12.89
  -1   1 -19   60.71   11.08
   1   1  19   66.65   11.04
  -2  -1 -19    3.10    1.44
  -2  -1 -19    2.60    3.49
  -2  -1 -19    0.32    3.29
  -2   1 -19    5.23    1.47
   2   1  19    2.67    1.14
  -2   1 -19    5.32    3.33
  -2   1 -19    2.20    3.78
  -3  -1 -19    8.27    5.31
  -3  -1 -19    9.45    2.14
  -3  -1 -19   11.38    5.57
  -3   1 -19    4.98    5.06
  -3   1 -19   18.57    5.71
  -3   1 -19    6.74    2.12
  -4  -1 -19    2.56    5.84
  -4   1 -19    8.74    8.15
  -4  -2  19    8.86    2.73
   4  -2 -19    9.44    4.64
  -4   2  19    4.64    6.30
  -4   2  19    9.55    2.42
  -3  -2  19   10.16    2.57
   3  -2 -19   12.75    4.45
  -3   2  19    8.33    2.29
  -3   2  19    9.56    5.42
   3   2 -19   13.32    4.79
   2  -2 -19   34.96    6.58
  -2  -2  19   21.38    4.71
  -2  -2  19   32.00    6.60
  -2   2  19   25.29    4.64
   2   2 -19   37.89    7.06
   1  -2 -19   43.81    8.71
   1  -2 -19   54.78    8.54
  -1   2  19   39.63    7.01
   1   2 -19   43.14    8.54
   0  -2  19   69.73   11.64
   0  -2 -19   73.30   12.01
   0   2 -19   57.44   12.77
   0   2 -19   69.72   12.34
   0   2  19   70.84   11.59
  -1  -2 -19    5.96    3.04
  -1  -2 -19    5.62    1.46
   1  -2  19    3.60    1.24
  -1  -2 -19    5.96    3.44
  -1   2 -19    7.76    3.43
   1   2  19    4.81    1.16
  -1   2 -19    4.20    1.36
  -2  -2 -19   -0.43    3.35
  -2  -2 -19   -1.47    1.18
  -2  -2 -19    1.23    3.02
  -2   2 -19   -3.58    3.27
  -2   2 -19   -2.82    3.79
   2   2  19    0.51    0.92
  -2   2 -19   -0.43    1.10
  -3  -2 -19    0.38    1.46
  -3  -2 -19    4.61    4.53
  -3   2 -19   -4.27    5.27
  -3   2 -19    3.45    4.28
  -4  -2 -19   -4.04    5.96
  -4   2 -19    0.37    6.39
  -4   2 -19   -5.04    5.52
  -4  -3  19    3.52    2.38
   4  -3 -19   -2.69    3.50
  -4   3  19    4.48    1.85
  -4   3  19    3.88    6.86
  -3  -3  19    6.80    2.36
   3  -3 -19   12.91    4.34
   3   3 -19    3.81    4.01
  -3   3  19    4.07    5.10
  -3   3  19    7.43    1.95
  -2  -3  19   19.34    5.09
   2  -3 -19   50.40    7.38
   2  -3 -19   33.82    6.91
  -2  -3  19   35.29    7.63
   2   3 -19   34.85    7.11
  -2   3  19   30.03    5.04
   1  -3 -19   -1.32    2.57
   1  -3 -19    5.34    2.40
   1   3 -19    2.22    2.75
  -1   3  19    5.11    0.90
   1   3 -19   -0.26    2.64
   0  -3 -19    1.95    2.50
   0  -3 -19    0.95    1.29
   0   3 -19   -2.09    2.01
   0   3 -19    1.82    2.64
   0   3  19    3.64    0.72
  -1  -3 -19    1.48    1.20
  -1  -3 -19    0.38    3.13
  -1   3 -19   -0.08    3.02
  -1   3 -19    2.34    1.09
   1   3  19    2.71    0.82
  -2  -3 -19    3.82    3.58
  -2  -3 -19   -0.21    1.34
  -2  -3 -19   -2.77    2.41
   2   3  19   -0.37    0.88
  -2   3 -19    2.15    1.19
  -2   3 -19    1.06    3.83
  -3  -3 -19    1.61    4.44
  -3  -3 -19   -3.92    1.54
   3   3  19    0.28    1.57
  -3   3 -19    9.70    5.00
  -3   3 -19    0.39    4.83
  -3   3 -19    0.78    1.48
  -4  -3 -19   -1.01    5.47
  -4   3 -19   -5.86    6.31
  -4  -4  19   24.16    4.71
   4  -4 -19   12.11    6.14
  -4   4  19   17.55    7.97
  -4   4  19   24.40    4.26
   3  -4 -19    3.25    3.46
  -3  -4  19    4.60    2.23
  -3   4  19    2.22    1.51
   3   4 -19    2.18    3.59
  -3   4  19    3.23    4.78
   2  -4 -19   47.01    9.70
  -2  -4  19   37.07    8.37
  -2  -4  19   49.44   10.51
   2  -4 -19   61.58    9.84
  -2   4  19   47.54    7.97
   2   4 -19   51.56   10.08
   1  -4 -19   19.34    4.39
  -1  -4  19   14.97    5.21
   1  -4 -19   21.90    5.14
  -1   4  19   18.46    3.11
   1   4 -19   14.89    4.74
   1   4 -19   15.83    4.93
   0  -4 -19    8.75    3.48
   0   4  19   12.57    2.12
   0   4 -19    9.74    4.10
  -1  -4 -19   -0.28    1.21
  -1  -4 -19   -2.54    2.79
   1   4  19   -0.53    0.59
  -1   4 -19   -0.40    3.45
  -1   4 -19    0.33    1.02
  -2  -4 -19    2.91    3.96
  -2  -4 -19    3.24    1.65
  -2   4 -19    2.92    4.12
   2   4  19    3.98    1.17
  -2   4 -19    2.49    1.43
  -3  -4 -19    8.78    5.28
  -3  -4 -19    7.07    2.11
   3   4  19    6.92    1.83
  -3   4 -19    6.82    1.93
  -3   4 -19   -3.33    4.34
  -3   4 -19    4.62    5.13
  -4  -4 -19    4.59    6.16
  -4   4 -19    6.62    6.29
  -4  -5  19    7.04    2.73
  -4   5  19    1.01    1.73
  -4   5  19   19.28    7.21
  -3  -5  19    7.30    2.55
   3  -5 -19    1.69    3.93
   3  -5 -19    6.58    4.12
  -3   5  19    5.24    1.72
   3   5 -19    3.73    4.35
  -3   5  19    6.83    5.19
   2  -5 -19    4.19    3.23
  -2  -5  19    4.08    4.49
   2  -5 -19    5.07    3.70
  -2   5  19    3.92    1.64
   2   5 -19    2.92    4.08
  -2   5  19    2.23    3.47
   2   5 -19    7.13    3.96
   1  -5 -19    8.22    3.44
  -1  -5  19    2.20    4.30
   1  -5 -19    4.13    2.97
  -1   5  19    7.76    1.32
   1   5 -19    8.41    3.45
   1   5 -19    3.15    3.51
   0  -5 -19   54.61    9.89
   0  -5 -19   52.50   10.21
   0   5  19   50.96    8.49
   0   5 -19   45.56   10.38
  -1  -5 -19   21.32    5.15
  -1   5 -19   14.06    3.04
   1   5  19   14.48    2.66
  -1   5 -19   14.88    4.81
  -2  -5 -19   42.11    7.42
  -2  -5 -19   56.22    9.98
   2   5  19   44.63    7.28
  -2   5 -19   44.75    7.40
  -2   5 -19   23.28    8.74
  -3  -5 -19   -0.09    1.88
  -3  -5 -19    3.62    5.19
  -3   5 -19   -4.21    3.58
  -3   5 -19    4.20    4.47
   3   5  19   -0.70    1.27
  -3   5 -19    5.13    1.72
  -4  -5 -19   -0.28    5.39
  -4  -5 -19    8.03    6.29
  -4   5 -19    9.05    7.45
  -4  -6  19    2.44    2.63
  -4   6  19    3.01    1.74
  -4   6  19    0.63    5.79
  -3  -6  19    6.18    2.59
   3  -6 -19    2.19    3.76
  -3   6  19    3.69    4.59
  -3   6  19    1.21    1.38
   3   6 -19    0.10    4.95
  -2  -6  19    2.17    5.06
   2  -6 -19   -0.41    3.02
   2   6 -19   -1.01    3.72
   2   6 -19    3.45    3.83
  -2   6  19    7.56    3.94
  -1  -6  19   -1.35    4.15
   1  -6 -19    2.59    2.53
   1  -6 -19    3.37    2.78
  -1   6  19    3.02    0.65
   1   6 -19    4.78    3.13
   1   6 -19    4.16    3.45
   0  -6 -19   31.86    5.81
   0  -6 -19   29.54    6.45
   0   6  19   24.98    4.21
   0   6 -19   15.14    6.07
   0   6 -19   23.59    5.14
  -1  -6 -19    6.33    3.36
   1   6  19   -0.22    0.67
  -1   6 -19    2.43    3.75
  -2  -6 -19   29.51    5.44
  -2  -6 -19   32.25    7.96
   2   6  19   32.69    5.21
  -2   6 -19   19.48    6.88
  -2   6 -19   29.63    5.35
  -3  -6 -19   -5.39    2.15
  -3  -6 -19   -3.62    4.83
  -3   6 -19    1.51    1.62
   3   6  19    2.67    1.45
  -3   6 -19   -0.92    4.67
  -4  -6 -19    1.39    6.25
  -4   6 -19   -5.15    5.71
   4   6  19    5.26    2.03
   4  -7 -19    6.81    5.89
  -4  -7  19   15.06    3.86
  -4   7  19    0.72    6.03
  -4   7  19   14.90    2.95
   3  -7 -19    9.88    5.48
  -3  -7  19    7.50    3.64
  -3   7  19   17.30    6.13
  -3   7  19   18.34    2.99
   3   7 -19    6.10    6.48
   2  -7 -19   28.98    7.55
  -2  -7  19   30.05    9.88
   2   7 -19   30.13    8.11
  -2   7  19   45.00    8.62
   2   7 -19   33.10    7.94
  -1  -7  19   20.41    6.59
   1  -7 -19   20.66    4.91
   1   7 -19   19.06    5.26
   1   7 -19    9.66    5.27
  -1   7  19   16.54    5.37
   0  -7 -19   35.36    7.62
   0  -7 -19   38.49    7.27
   0   7 -19   29.79    6.79
   0   7 -19   24.21    7.66
   0   7  19   36.24    5.81
  -1  -7 -19   33.42    6.96
  -1  -7 -19   28.63    5.72
   1   7  19   25.09    4.45
  -1   7 -19   21.06    6.45
  -2  -7 -19    3.10    4.15
  -2  -7 -19   -0.95    1.71
  -2   7 -19   -0.58    1.52
  -2   7 -19   -0.90    3.54
   2   7  19    2.39    1.09
  -3  -7 -19    2.48    2.49
  -3  -7 -19    1.45    5.57
  -3   7 -19    2.34    5.44
   3   7  19    8.12    1.81
  -3   7 -19    5.11    2.05
  -4   7 -19    2.01    6.96
   4   7  19    3.12    1.96
  -4   7 -19    1.49    5.93
  -4  -8  19    0.44    3.24
   4  -8 -19    4.77    5.42
  -4   8  19    1.97    6.21
  -4   8  19    3.76    1.78
   3  -8 -19    9.53    6.80
  -3  -8  19   25.20    5.68
   3   8 -19   14.46    8.34
  -3   8  19   28.51    8.11
  -3   8  19   36.72    5.14
  -2  -8  19    1.12    6.44
   2  -8 -19    2.59    3.88
   2   8 -19    3.35    4.35
   2   8 -19    2.43    4.56
  -2   8  19   -2.65    3.95
   1  -8 -19   28.75    6.86
  -1  -8  19   28.39    8.91
   1   8 -19   21.91    7.29
   1   8 -19   32.68    7.30
  -1   8  19   45.23    8.10
   0  -8 -19   -0.36    2.25
   0  -8 -19   -0.63    2.82
   0  -8  19    3.40    4.44
   0   8 -19   -0.46    2.51
   0   8  19   -0.50    0.51
  -1  -8 -19   13.65    4.17
  -1  -8 -19   26.42    5.91
  -1   8 -19   15.18    6.24
   1   8  19   18.83    3.22
  -2  -8 -19   -0.33    1.92
  -2  -8 -19   -1.49    3.92
  -2   8 -19    0.45    1.66
  -2   8 -19   -6.09    3.78
   2   8  19    1.67    1.08
  -3  -8 -19    4.01    2.72
  -3   8 -19    1.57    5.17
   3   8  19    7.87    1.89
  -3   8 -19    4.71    2.07
  -4  -8 -19    4.38    2.90
   4   8  19    0.19    2.00
  -4   8 -19    5.38    2.10
  -4   8 -19   -3.31    5.86
   3  -9 -19   10.65    5.32
  -3  -9  19    6.75    3.63
   3   9 -19   19.87    7.51
  -3   9  19   13.10    2.63
  -3   9  19   10.31    5.95
   2  -9 -19   11.23    5.06
  -2  -9  19    8.74    6.23
  -2   9  19    8.02    4.87
   2   9 -19    2.33    4.30
   2   9 -19    8.00    5.27
  -1  -9  19   23.75    8.73
   1  -9 -19   32.77    7.12
   1   9 -19   25.31    7.46
  -1   9  19   44.71    8.71
   0  -9 -19    6.93    3.80
   0  -9 -19    8.25    3.29
   0  -9  19    6.49    5.20
   0   9 -19    0.47    3.31
   0   9  19    6.88    1.29
  -1  -9 -19    3.50    3.88
   1   9  19    6.34    1.39
  -1   9 -19    9.14    5.13
  -2  -9 -19    2.79    4.24
  -2  -9 -19    2.17    2.28
  -2   9 -19   -5.21    4.42
   2   9  19    0.70    1.06
  -2   9 -19    0.09    1.75
  -3  -9 -19    2.74    2.80
  -3   9 -19    7.47    4.86
  -3   9 -19    2.06    2.04
   3   9  19    5.93    1.77
   3 -10 -19   13.34    7.56
  -3 -10  19   13.66    4.86
   3  10 -19   12.98    7.32
  -3  10  19   18.77    3.51
  -3  10  19   20.69    6.92
  -2 -10  19   13.02    7.83
   2 -10 -19    3.10    3.40
   2  10 -19    8.14    5.83
  -2  10  19   11.78    5.18
   1 -10 -19   40.76    8.73
  -1 -10  19   41.86   10.44
  -1  10  19   46.43    9.90
   1  10 -19   33.63    9.65
   0 -10 -19    1.51    2.96
   0 -10  19   -2.91    6.32
   0  10 -19    3.10    3.51
   0  10  19   -3.46    3.49
  -1 -10 -19   15.33    5.80
   1  10  19   21.56    3.65
  -2 -10 -19    6.48    4.65
  -2 -10 -19    3.37    2.69
   2  10  19    7.00    1.72
  -2  10 -19    7.51    2.38
  -2  10 -19   10.83    5.73
  -3 -10 -19    3.09    3.04
   3  10  19    3.20    1.62
  -3  10 -19    1.55    2.17
  -3  10 -19   -5.62    5.74
  -3 -11  19    2.59    3.61
   3 -11 -19    7.87    7.09
  -3  11  19    3.60    1.73
   3  11 -19   11.44    7.54
  -3  11  19    4.80    5.65
   2 -11 -19   -0.78    3.74
   2  11 -19    3.58    6.14
  -2  11  19    0.36    4.80
   1 -11 -19    5.62    4.26
  -1 -11  19    1.81    6.59
   1  11 -19    7.18    5.24
  -1  11  19    3.20    4.64
   0 -11  19    2.16    5.74
   0 -11 -19   -1.09    2.60
   0  11  19    7.10    4.80
   1  11  19    8.22    1.73
  -2 -11 -19    5.76    2.69
  -2  11 -19    4.02    2.36
   2  11  19    7.11    1.67
  -2  11 -19    3.74    4.61
  -3 -11 -19   -3.30    3.03
  -3  11 -19   -1.06    6.31
  -3  11 -19   -2.20    2.26
   3  11  19    2.05    1.55
  -3 -12  19    9.13    4.27
   3  12 -19    7.12    7.62
  -3  12  19    4.62    5.82
   2 -12 -19   11.39    7.38
   2  12 -19   21.11    8.05
  -2  12  19   33.29    8.16
   1 -12 -19   18.98    5.76
  -1 -12  19    7.00    8.58
  -1  12  19   17.39    6.37
   1  12 -19    6.94    7.76
   0 -12  19    7.42    7.24
   0  12  19   13.28    5.91
  -2 -12 -19   -3.24    2.57
   2 -12  19    0.81    8.09
   2  12  19   -1.42    1.17
  -2  12 -19   -0.29    5.92
   2 -13 -19   18.27    7.25
  -2  13  19   31.70    8.06
   2  13 -19   15.05    9.02
   1 -13 -19  -14.05    7.10
  -1 -13  19   -4.25    8.98
  -1  13  19    3.80    5.73
   1  13 -19   -1.62    7.72
  -2 -13 -19    7.88    3.49
   2 -13  19   -3.72    9.98
  -2  13 -19    7.33    3.17
   1 -14 -19    9.04    9.93
  -1  14  19    1.73    6.13
   1 -15 -19    9.28   10.82
  -1  15  19    8.34    7.81
  -4   0  20    4.94    7.01
   4   0 -20   -4.33    3.33
  -4   0  20   -0.63    1.88
  -3   0  20   -0.25    1.58
   3   0 -20    2.81    3.34
  -2   0  20    5.22    1.58
   2   0 -20    2.52    2.76
   1   0 -20   -0.49    1.99
   0   0  20   20.38    3.57
   0   0 -20   21.38    5.36
   0   0 -20   19.11    4.40
  -1   0 -20   -1.37    2.51
  -1   0 -20   -2.00    1.02
   1   0  20    0.56    0.85
  -1   0 -20    0.05    1.07
  -1   0 -20    2.78    3.02
  -2   0 -20   46.25    7.56
  -2   0 -20   24.93    8.74
  -2   0 -20   66.11    9.94
   2   0  20   45.15    7.60
  -3   0 -20   -2.52    1.45
  -3   0 -20    0.25    4.42
  -4   0 -20    1.47    7.86
   4  -1 -20   25.86    7.27
  -4  -1  20   28.70    5.33
  -4   1  20   20.37   10.98
   4   1 -20   33.48    8.17
  -4   1  20   25.75    5.11
  -3  -1  20    3.16    1.76
   3  -1 -20   -0.19    3.34
   3   1 -20    1.21    3.17
  -3   1  20   -0.57    1.42
   2  -1 -20   80.79   11.70
  -2  -1  20   57.85   10.36
   2   1 -20   71.06   12.30
  -2   1  20   57.76   10.32
   1  -1 -20   12.35    3.28
  -1   1  20    6.89    1.63
   1   1 -20   16.32    3.84
   0  -1 -20  139.97   21.83
   0  -1  20  132.49   21.36
   0   1  20  121.76   21.32
   0   1 -20  128.19   21.91
   0   1 -20  127.77   22.17
  -1  -1 -20    6.81    1.70
   1  -1  20    6.90    1.54
  -1  -1 -20    7.34    3.30
  -1  -1 -20    6.05    1.64
  -1  -1 -20   11.04    3.62
   1   1  20    4.88    1.42
  -1   1 -20    5.90    1.60
  -1   1 -20    8.15    3.55
  -2  -1 -20   76.30   12.07
  -2  -1 -20   53.72   11.84
  -2  -1 -20   59.42   10.34
   2   1  20   60.14   10.27
  -2   1 -20   64.87   10.34
  -2   1 -20   83.53   13.49
  -2   1 -20   42.96   12.14
  -3  -1 -20   -3.53    4.32
  -3  -1 -20   -2.02    1.49
  -3   1 -20    0.60    5.50
  -3   1 -20    0.21    1.58
  -3   1 -20    0.85    5.28
  -4  -1 -20    6.76    6.29
  -4   1 -20    6.35    7.57
   4  -2 -20   -3.44    3.43
  -4  -2  20    0.05    2.04
   4   2 -20   -1.19    3.46
  -4   2  20    1.52    1.77
  -4   2  20   -5.15    6.39
   3  -2 -20   28.61    6.61
  -3  -2  20   20.29    4.39
  -3   2  20   21.94    4.23
   3   2 -20   26.72    6.71
   2  -2 -20   10.62    3.61
  -2  -2  20    3.12    1.68
  -2   2  20    3.53    1.34
   2   2 -20   -1.88    2.73
   1  -2 -20   67.25   12.39
  -1   2  20   69.00   11.56
   1   2 -20   79.72   13.40
   0  -2 -20   43.33    8.17
   0  -2  20   46.92    7.78
   0   2  20   47.86    7.71
   0   2 -20   53.79    8.92
   0   2 -20   34.00    8.80
   1  -2  20   34.27    5.54
  -1  -2 -20   24.64    7.05
  -1  -2 -20   29.10    5.60
  -1  -2 -20   57.85    7.66
  -1   2 -20   34.37    7.22
  -1   2 -20   31.60    5.58
   1   2  20   31.75    5.46
  -2  -2 -20    3.40    1.76
  -2  -2 -20   18.68    4.07
  -2  -2 -20    4.82    4.12
  -2   2 -20    8.35    4.35
   2   2  20    7.30    1.52
  -2   2 -20    5.74    1.72
  -2   2 -20    2.53    3.49
  -3  -2 -20   10.18    6.20
  -3  -2 -20    9.09    2.57
  -3   2 -20   14.43    2.70
  -3   2 -20   11.03    6.51
  -3   2 -20   13.30    6.70
  -4  -2 -20   -3.39    5.73
  -4   2 -20   -1.94    6.64
   4  -3 -20   -4.81    3.33
  -4  -3  20    6.36    2.54
  -4   3  20   14.84    8.04
  -4   3  20    4.21    1.91
   3  -3 -20   16.66    5.03
  -3  -3  20   14.21    3.33
   3   3 -20    6.83    4.86
  -3   3  20   17.40    3.04
  -3   3  20    8.40    5.50
  -2  -3  20   34.10    7.80
   2  -3 -20   29.14    6.21
   2  -3 -20   27.26    6.17
  -2   3  20   25.34    4.31
   2   3 -20   25.46    6.31
  -2   3  20   23.12    4.65
   1  -3 -20    6.87    2.55
   1  -3 -20    2.44    3.04
  -1   3  20    2.99    0.78
   1   3 -20   -0.64    2.25
   1   3 -20    3.99    3.02
   0  -3 -20   27.83    6.68
   0  -3 -20   33.68    5.59
   0   3 -20   24.27    6.46
   0   3  20   28.02    4.95
   0   3 -20   34.16    6.44
  -1  -3 -20   15.95    3.06
  -1  -3 -20   15.65    4.80
  -1   3 -20   17.06    2.98
  -1   3 -20   14.04    4.96
   1   3  20   14.32    2.80
  -2  -3 -20    7.21    4.29
  -2  -3 -20    8.07    2.03
  -2  -3 -20    8.74    3.04
  -2   3 -20    9.01    1.94
  -2   3 -20    3.96    4.34
   2   3  20    6.13    1.68
  -3  -3 -20   -5.58    4.44
  -3  -3 -20   -1.18    1.60
   3   3  20   -1.94    1.32
  -3   3 -20    1.39    1.47
  -3   3 -20   -1.08    4.76
  -3   3 -20    1.96    4.53
  -4  -3 -20    2.56    5.89
  -4   3 -20   -0.35    6.23
  -4  -4  20    4.85    2.46
   4  -4 -20   -0.71    3.79
  -4   4  20    3.94    6.55
  -4   4  20   -0.72    1.65
   3  -4 -20   14.38    6.29
  -3  -4  20   22.20    5.26
   3   4 -20   19.98    6.87
  -3   4  20   31.09    8.23
  -3   4  20   37.87    5.08
  -2  -4  20    7.95    5.15
   2  -4 -20    5.13    3.08
   2  -4 -20   12.61    4.05
   2   4 -20    3.80    3.56
   1  -4 -20  117.91   21.19
   1  -4 -20  128.86   20.89
   1   4 -20  124.75   21.30
  -1   4  20  120.98   20.12
   1   4 -20  118.32   21.32
   0  -4 -20   -1.12    2.30
   0   4 -20   -2.63    2.75
   0   4  20    0.53    0.49
  -1  -4 -20  101.89   19.26
   1   4  20  112.88   18.08
  -1   4 -20  106.18   18.18
  -1   4 -20  113.95   19.19
  -2  -4 -20    0.89    1.51
  -2  -4 -20   -5.25    3.63
   2   4  20    0.37    0.95
  -2   4 -20   -2.87    4.04
  -2   4 -20    0.57    1.35
  -3  -4 -20   33.12    5.78
  -3  -4 -20   20.71    8.16
  -3   4 -20   35.79    5.72
  -3   4 -20   31.82    8.77
   3   4  20   33.99    5.73
  -3   4 -20   15.55    7.77
  -4  -4 -20   -3.82    5.98
  -4   4 -20   -5.82    7.17
  -4  -5  20    2.77    2.52
  -4   5  20    9.29    6.76
  -4   5  20    1.43    1.71
  -3  -5  20    6.17    2.41
   3  -5 -20    5.64    3.86
   3  -5 -20    3.33    3.70
  -3   5  20    5.49    5.28
   3   5 -20   -2.44    3.54
  -3   5  20    4.75    1.65
  -2  -5  20   -0.71    4.56
   2  -5 -20    2.60    3.29
   2  -5 -20   -0.67    2.52
  -2   5  20    3.61    3.67
   2   5 -20    1.91    3.43
  -1  -5  20   -0.14    4.25
   1  -5 -20    8.16    3.43
   1  -5 -20    1.77    3.03
   1   5 -20    5.83    3.17
  -1   5  20    6.26    1.13
   1   5 -20    5.45    3.43
   0  -5 -20   26.47    5.65
   0  -5 -20   22.29    5.79
   0   5 -20   24.47    6.03
   0   5  20   22.15    3.85
  -1  -5 -20   24.22    5.90
   1   5  20   19.70    3.58
  -1   5 -20   22.52    6.27
  -2  -5 -20    3.71    1.72
  -2  -5 -20    1.29    4.34
  -2   5 -20    1.81    1.46
   2   5  20    1.86    1.12
  -2   5 -20    4.20    4.15
  -3  -5 -20    0.83    2.18
  -3  -5 -20    5.52    5.29
  -3   5 -20    4.42    5.06
  -3   5 -20    6.67    1.87
  -3   5 -20    5.42    6.26
   3   5  20    3.01    1.55
  -4  -5 -20    4.92    6.73
  -4  -5 -20    0.93    5.61
  -4   5 -20   -0.62    8.71
  -4   5 -20    6.70    8.13
  -4  -6  20    3.81    2.78
  -4   6  20   -2.39    1.58
  -4   6  20    0.57    5.96
   3  -6 -20    4.06    4.70
  -3  -6  20    8.93    3.68
  -3   6  20   20.08    6.73
   3   6 -20   13.44    5.90
  -3   6  20   20.92    3.15
   2  -6 -20    1.30    3.15
  -2  -6  20    5.33    5.27
   2   6 -20    0.50    3.62
  -2   6  20    1.48    4.13
   2   6 -20   -2.92    3.65
   1  -6 -20   81.43   14.68
   1  -6 -20   78.03   15.45
  -1  -6  20   97.01   16.02
  -1   6  20   84.04   13.62
   1   6 -20   58.63   15.19
   1   6 -20   89.90   14.83
   0  -6 -20   11.57    3.57
   0  -6 -20    8.37    3.82
   0   6 -20   11.38    4.69
   0   6 -20    7.88    2.92
   0   6  20    9.49    1.74
  -1  -6 -20   44.55    9.34
   1   6  20   45.56    7.20
  -1   6 -20   26.22    8.77
  -2  -6 -20    4.08    4.29
  -2  -6 -20    6.15    2.03
  -2   6 -20    5.10    4.92
  -2   6 -20    5.19    1.80
   2   6  20    5.79    1.50
  -3  -6 -20   14.31    3.54
  -3  -6 -20   16.83    6.87
   3   6  20   16.12    3.12
  -3   6 -20   10.77    6.18
  -3   6 -20   15.09    3.19
   4   6  20   -0.80    1.83
  -4  -7  20   29.69    6.27
   4  -7 -20   12.99    7.82
  -4   7  20   29.88    9.35
  -4   7  20   35.86    5.66
   3  -7 -20    5.56    4.63
  -3  -7  20   -0.65    2.54
   3   7 -20   -0.86    5.77
  -3   7  20   -0.05    1.39
  -3   7  20    3.06    5.19
   2  -7 -20   73.31   14.36
  -2  -7  20   92.42   16.11
   2   7 -20   60.08   14.35
   2   7 -20   57.91   14.18
  -2   7  20   98.72   15.06
   1  -7 -20    5.28    3.17
  -1  -7  20    2.55    5.61
   1   7 -20    1.22    3.56
   1   7 -20    4.44    3.00
   0  -7 -20   15.56    5.23
   0  -7 -20   25.09    5.08
   0   7 -20   12.63    5.68
   0   7  20   19.22    3.24
   0   7 -20   17.56    4.35
  -1  -7 -20    1.58    3.49
  -1  -7 -20    3.45    2.68
   1   7  20    4.26    1.04
  -1   7 -20   -3.25    4.07
  -2  -7 -20   12.32    3.05
  -2  -7 -20   11.27    5.35
   2   7  20   10.64    2.47
  -2   7 -20   16.62    5.97
  -2   7 -20   14.78    2.84
  -3  -7 -20    5.03    2.50
  -3  -7 -20   -0.59    5.13
  -3   7 -20    8.00    6.05
  -3   7 -20    1.78    1.79
   3   7  20    0.59    1.48
  -4  -7 -20    3.04    2.67
  -4   7 -20    4.89    6.32
   4   7  20    3.95    2.08
  -4  -8  20    4.73    3.47
  -4   8  20    0.95    1.74
  -4   8  20   -6.94    5.57
  -3  -8  20    1.27    2.72
   3  -8 -20   -0.40    3.70
  -3   8  20    3.83    5.28
   3   8 -20    0.25    6.18
  -3   8  20    1.29    1.47
   2  -8 -20    3.13    3.75
  -2  -8  20    7.25    6.97
   2   8 -20   12.54    5.07
   2   8 -20   -0.71    3.85
  -2   8  20    0.90    4.06
  -1  -8  20    3.12    6.73
   1  -8 -20   -0.78    2.79
   1   8 -20    4.18    4.08
   1   8 -20    3.14    3.58
  -1   8  20   -2.81    3.36
   0  -8 -20    2.92    2.80
   0  -8 -20    3.04    3.38
   0   8 -20    6.18    3.07
   0   8  20    3.82    0.93
  -1  -8 -20    6.67    2.52
  -1  -8 -20    7.01    4.14
   1   8  20    2.69    1.07
  -1   8 -20    1.33    3.75
  -2  -8 -20    1.62    1.99
  -2  -8 -20    2.37    4.41
  -2   8 -20    5.50    5.04
   2   8  20    0.70    1.10
  -2   8 -20    2.64    1.87
  -3  -8 -20   14.35    3.58
   3   8  20   13.84    2.76
  -3   8 -20   13.02    2.92
  -3   8 -20    2.97    4.91
  -3  -9  20    8.50    3.25
   3  -9 -20    3.70    4.82
  -3   9  20    5.21    5.28
   3   9 -20   10.06    6.44
  -3   9  20    2.20    1.63
  -2  -9  20   25.65   11.11
   2  -9 -20   23.80    7.71
   2   9 -20   30.94    9.03
   2   9 -20   52.08   10.04
  -2   9  20   60.93    9.84
  -1  -9  20   -4.43    5.07
   1  -9 -20   -0.71    2.98
   1   9 -20    3.56    4.23
  -1   9  20    0.54    4.28
   1   9 -20   -0.23    3.12
   0  -9 -20   73.59   13.93
   0  -9 -20   74.91   12.90
   0   9 -20   60.31   13.06
   0   9  20   72.97   11.86
  -1  -9 -20   13.41    4.66
   1   9  20    7.30    1.63
  -1   9 -20    7.01    4.47
  -2  -9 -20   41.95    8.78
  -2  -9 -20   33.25    6.14
  -2   9 -20   28.36    5.92
  -2   9 -20   18.21    7.51
   2   9  20   37.65    5.69
  -3  -9 -20    1.54    2.67
  -3   9 -20    7.00    6.67
   3   9  20    0.53    1.57
  -3   9 -20    2.87    2.07
  -3 -10  20    4.74    3.72
   3 -10 -20    3.23    4.63
  -3  10  20   12.66    6.20
  -3  10  20    5.59    1.86
   3  10 -20   11.15    8.54
   2 -10 -20    3.08    3.99
   2  10 -20    7.50    5.66
   2  10 -20    3.14    5.47
  -2  10  20    6.82    5.14
  -1 -10  20   12.71    9.15
   1 -10 -20   19.22    5.65
   1  10 -20   18.58    6.14
  -1  10  20   23.56    6.65
   0 -10 -20    2.64    3.26
   0 -10  20    0.46    5.24
   0  10  20    9.51    5.56
  -1 -10 -20    7.68    4.59
  -1  10 -20    4.98    5.25
   1  10  20    9.83    1.87
  -2 -10 -20   -4.45    2.14
  -2 -10 -20    2.85    4.37
  -2  10 -20   -1.99    1.91
   2  10  20   -1.71    1.04
  -2  10 -20    7.48    5.98
  -3 -10 -20    0.00    2.73
   3  10  20    2.30    1.57
  -3  10 -20   -1.31    2.07
  -3  10 -20   -3.84    5.62
   3 -11 -20   -2.30    5.72
  -3 -11  20   -2.90    3.52
  -3  11  20   -0.23    5.38
  -3  11  20    5.06    1.70
   3  11 -20   10.54    6.62
   2 -11 -20    4.19    4.89
  -2 -11  20   10.37    9.36
   2  11 -20    1.51    5.85
  -2  11  20   11.76    5.71
   1 -11 -20   -5.08    3.42
  -1 -11  20    5.91    8.53
   1  11 -20    3.37    4.28
  -1  11  20    5.33    4.69
   0 -11  20   16.75    8.96
   0  11  20   16.03    5.85
   1  11  20   -1.48    0.81
  -2 -11 -20   12.34    3.77
  -2  11 -20   15.73    7.05
   2  11  20   14.98    2.80
  -3 -11 -20   -1.65    2.97
  -3  11 -20    0.31    2.45
   3  11  20    0.40    1.59
  -3  11 -20   -3.87    4.55
   2 -12 -20   -1.01    4.39
   2  12 -20    9.17    6.83
  -2  12  20    3.60    5.81
   1 -12 -20    1.10    5.02
  -1 -12  20   -2.81    8.74
   1 -12 -20   -6.46    7.37
  -1  12  20   -2.30    4.95
   1  12 -20   -0.58    5.76
   0 -12  20    6.98    6.89
   0  12  20   -0.64    4.83
  -2 -12 -20    0.45    2.81
  -2  12 -20   -2.57    2.22
  -2  12 -20    1.07    4.68
   2  12  20   -0.56    1.18
   2 -13 -20    1.05    4.13
  -2  13  20   -5.49    4.93
   2  13 -20    9.52    7.86
   1 -13 -20   10.78    8.19
   1  13 -20   -0.52    3.91
  -1  13  20   10.21    6.56
   0 -13  20   -8.21    6.25
  -2 -13 -20    2.71    3.10
  -2  13 -20   -0.56    2.85
   1 -14 -20   16.08    9.34
  -1 -14  20   17.29   11.87
  -1  14  20   23.39    7.63
  -4   0  21   -2.38    1.84
   4   0 -21   -0.89    3.40
   3   0 -21   50.85   10.87
  -3   0  21   50.32    8.73
   2   0 -21   -0.96    2.53
   1   0 -21  189.44   32.03
   0   0  21   -1.25    0.75
   0   0 -21   -1.05    2.45
   0   0 -21    0.02    1.56
  -1   0 -21   33.23    8.29
  -1   0 -21   41.62    6.93
  -1   0 -21   38.39    8.67
   1   0  21   40.58    6.86
  -1   0 -21   41.12    7.20
  -2   0 -21    0.24    3.73
  -2   0 -21    0.06    3.81
  -2   0 -21    0.88    1.40
   2   0  21    0.73    1.04
  -3   0 -21    9.88    5.99
  -3   0 -21   21.58    7.32
  -3   0 -21   13.32    2.87
  -4   0 -21    1.20    6.21
   4  -1 -21   -1.00    3.88
  -4  -1  21    3.79    2.30
  -4   1  21    3.11    2.14
  -4   1  21   -1.95    8.40
   4   1 -21    5.36    4.78
  -3  -1  21   51.63    8.48
   3  -1 -21   46.76   10.36
   3   1 -21   38.53    9.98
  -3   1  21   49.18    8.40
   2  -1 -21   34.37    7.73
   2   1 -21   35.79    7.76
   1  -1 -21   88.38   16.45
  -1   1  21   94.35   15.62
   1   1 -21  101.13   16.60
   0  -1 -21    6.13    2.15
   0  -1  21    3.91    1.24
   0   1 -21    6.45    3.45
   0   1  21    4.11    1.15
   0   1 -21    5.92    2.40
  -1  -1 -21   12.17    4.94
  -1  -1 -21   22.81    3.87
  -1  -1 -21   31.55    6.02
  -1  -1 -21   19.18    3.87
   1  -1  21   20.72    3.73
  -1   1 -21   25.40    3.84
  -1   1 -21   20.21    5.53
   1   1  21   20.07    3.66
  -1   1 -21   15.94    4.25
  -2  -1 -21   -0.10    1.43
  -2  -1 -21   -2.36    3.29
  -2  -1 -21    1.01    3.50
  -2   1 -21   -6.09    2.49
   2   1  21    0.60    1.02
  -2   1 -21   -1.60    1.29
  -2   1 -21   -1.62    4.31
  -3  -1 -21    8.69    5.65
  -3  -1 -21   15.66    3.01
  -3   1 -21    5.21    5.98
  -3   1 -21   15.23    3.00
  -3   1 -21   13.68    6.86
  -4  -1 -21    1.40    7.59
  -4   1 -21    8.90    7.53
  -4  -2  21    0.86    2.20
   4  -2 -21    9.61    4.55
  -4   2  21   -2.12    6.95
  -4   2  21    0.71    1.84
   4   2 -21   -1.09    3.68
   3  -2 -21   -2.00    3.18
  -3  -2  21    3.95    2.03
  -3   2  21    2.59    1.66
   3   2 -21    6.16    3.85
   2  -2 -21   33.63    6.56
   2   2 -21   18.96    6.14
   1  -2 -21   71.18   12.87
  -1   2  21   71.57   12.01
   1   2 -21   80.98   13.85
   0  -2  21   40.16    7.41
   0  -2 -21   42.73    7.85
   0   2  21   45.55    7.35
   0   2 -21   42.92    8.77
   0   2 -21   52.23    8.75
  -1  -2 -21   58.66   11.75
  -1  -2 -21   76.67   11.13
   1  -2  21   55.95    9.96
  -1  -2 -21   53.89   10.02
  -1   2 -21   71.49   12.06
  -1   2 -21   62.09   10.02
   1   2  21   59.52    9.92
  -2  -2 -21   31.94    5.73
  -2  -2 -21   49.22    7.51
  -2  -2 -21   23.47    7.67
  -2   2 -21   33.56    5.67
   2   2  21   29.92    5.59
  -2   2 -21   21.77    7.56
  -2   2 -21   49.16    8.75
  -3  -2 -21   23.55    4.47
  -3  -2 -21   17.97    7.14
  -3   2 -21   31.52    9.24
  -3   2 -21    9.72    6.69
  -3   2 -21   28.95    4.54
  -4  -2 -21   12.09    6.74
  -4   2 -21    7.40    7.69
  -4  -3  21    6.28    2.57
   4  -3 -21    3.11    3.98
  -4   3  21    8.07    2.18
  -4   3  21    1.39    6.55
   4   3 -21   -2.66    4.38
   3  -3 -21    8.12    4.27
  -3  -3  21   10.06    2.76
  -3   3  21   12.62    2.49
  -3   3  21   11.75    5.99
   3   3 -21    3.51    4.20
  -2  -3  21   59.29   12.20
   2  -3 -21   70.49   11.84
   2  -3 -21   66.09   11.97
  -2   3  21   57.01    9.88
   2   3 -21   64.95   12.19
   1  -3 -21    1.87    3.11
   1  -3 -21    4.16    2.48
  -1   3  21    3.41    0.86
   1   3 -21    3.66    2.75
   0  -3 -21   90.03   14.66
   0  -3 -21   82.71   15.36
   0   3 -21   76.79   15.79
   0   3  21   85.62   14.28
   0   3 -21   90.39   15.24
  -1  -3 -21   60.64   11.53
   1  -3  21   57.15    9.50
  -1  -3 -21   53.14    9.57
  -1   3 -21   50.02    9.38
   1   3  21   61.03    9.30
  -1   3 -21   55.26   11.41
  -2  -3 -21   50.17    8.79
  -2  -3 -21   39.41   10.58
  -2   3 -21   51.01    8.77
   2   3  21   55.70    8.70
  -2   3 -21   54.59   11.63
  -3  -3 -21   -0.07    5.32
  -3  -3 -21    9.77    2.58
  -3   3 -21    5.71    5.72
  -3   3 -21   18.61    6.52
   3   3  21   14.29    2.49
  -3   3 -21    9.96    2.43
  -4  -3 -21    5.16    6.68
  -4   3 -21    3.03    8.46
   4  -4 -21    9.84    5.45
  -4  -4  21    5.48    2.69
  -4   4  21    2.95    7.04
  -4   4  21    7.45    2.21
  -3  -4  21    8.69    2.67
   3  -4 -21    7.26    3.97
  -3   4  21    9.77    2.26
   3   4 -21    5.06    4.34
  -3   4  21   10.39    5.54
  -2  -4  21   45.49   12.02
   2  -4 -21   64.16   11.32
   2  -4 -21   57.58   11.25
   2   4 -21   57.18   11.69
   1  -4 -21   -2.51    1.75
   1  -4 -21   -0.20    2.89
  -1   4  21    0.52    0.53
   1   4 -21    3.84    2.97
   1   4 -21    1.84    2.51
   0  -4 -21  131.94   25.00
   0   4  21  152.76   23.95
   0   4 -21  134.44   24.93
  -1  -4 -21    9.62    4.34
   1   4  21   12.49    2.34
  -1   4 -21   20.24    5.44
  -2  -4 -21   32.83    5.94
  -2  -4 -21   28.94    8.01
  -2   4 -21   33.16    5.91
   2   4  21   34.40    5.77
  -2   4 -21   37.63    8.80
  -3  -4 -21    8.89    5.98
  -3  -4 -21   -2.62    1.77
  -3   4 -21    2.62    1.65
   3   4  21   -1.05    1.39
  -3   4 -21   -3.55    5.19
  -3   4 -21    0.80    5.78
  -4  -4 -21    3.72    6.58
  -4   4 -21   -0.76    5.67
  -4  -5  21    8.17    3.07
  -4   5  21    6.80    2.20
  -4   5  21    1.09    6.00
  -3  -5  21    8.49    2.86
   3  -5 -21   10.67    4.47
   3  -5 -21    9.48    4.90
   3   5 -21    5.02    4.43
  -3   5  21   -1.71    4.81
  -3   5  21    9.59    2.20
  -2  -5  21   21.22    7.92
   2  -5 -21   17.76    5.34
   2  -5 -21   21.19    5.44
   2   5 -21   21.16    5.96
   1  -5 -21    3.96    3.37
   1  -5 -21    0.18    2.54
   1   5 -21    0.65    3.11
   1   5 -21    0.43    2.59
  -1   5  21    0.91    0.48
   0  -5 -21   76.74   14.24
   0  -5 -21   91.12   14.06
   0   5 -21   66.33   13.92
   0   5  21   71.49   12.14
  -1  -5 -21    5.96    3.46
  -1   5 -21    4.65    4.43
   1   5  21    1.29    0.78
  -2  -5 -21   34.45    5.86
  -2  -5 -21   28.77    8.29
   2   5  21   35.71    5.63
  -2   5 -21   20.83    7.78
  -2   5 -21   30.02    5.75
  -3  -5 -21    0.94    5.42
  -3  -5 -21   -6.28    1.92
  -3   5 -21   -3.82    4.92
   3   5  21    0.20    1.33
  -3   5 -21   -5.71    4.11
  -3   5 -21    2.34    1.66
  -4  -5 -21    4.17    5.88
  -4   5 -21   11.78    8.30
  -4   5 -21   12.37    7.52
  -4  -6  21    5.76    3.23
  -4   6  21    2.99    6.24
  -4   6  21    6.72    2.16
  -3  -6  21   16.68    4.50
   3  -6 -21   18.67    6.48
   3   6 -21   14.37    6.58
  -3   6  21   26.76    4.09
  -3   6  21   12.83    7.07
  -2  -6  21   34.87    8.44
   2  -6 -21   15.27    5.07
   2   6 -21   16.51    6.49
   2   6 -21   16.51    6.01
  -2   6  21   27.20    6.73
  -1  -6  21    5.94    4.87
   1  -6 -21    5.14    3.67
   1  -6 -21    4.34    3.34
  -1   6  21   10.89    1.74
   1   6 -21    8.08    4.30
   1   6 -21   11.35    4.24
   0  -6 -21   14.71    5.39
   0  -6 -21   26.88    5.46
   0   6  21   23.25    3.72
   0   6 -21   10.05    5.76
  -1  -6 -21    4.30    4.04
  -1   6 -21    6.52    5.18
   1   6  21   10.73    1.90
  -2  -6 -21   40.44    9.48
  -2  -6 -21   37.99    6.93
   2   6  21   38.49    6.65
  -2   6 -21   30.82    9.18
  -2   6 -21   41.55    6.88
  -3  -6 -21    5.78    6.13
  -3  -6 -21    1.74    2.46
  -3   6 -21    4.14    5.64
  -3   6 -21   10.10    2.23
   3   6  21    5.07    1.88
   4   6  21    4.61    2.27
  -4   6 -21    7.75    7.52
  -4   6 -21    3.92    9.27
  -4  -7  21    2.85    3.15
   4  -7 -21   -1.15    4.44
  -4   7  21    3.58    6.46
  -4   7  21    0.39    1.74
  -3  -7  21    1.72    2.73
   3  -7 -21   -0.86    3.30
  -3   7  21    5.38    1.78
  -3   7  21    4.73    5.46
   3   7 -21    6.66    4.86
   2  -7 -21   11.12    4.34
  -2  -7  21   17.21    7.05
  -2   7  21   16.92    5.62
   2   7 -21    8.89    5.35
   2   7 -21   12.09    6.14
   1  -7 -21   24.28    6.35
  -1  -7  21   35.49    9.20
   1   7 -21   40.40    7.45
   1   7 -21   20.66    7.16
   0  -7 -21   11.86    4.48
   0  -7 -21   10.77    3.48
   0   7  21   12.35    1.90
   0   7 -21   -1.60    3.75
   0   7 -21    6.54    2.97
  -1  -7 -21   35.35    7.48
  -1  -7 -21   27.90    6.15
  -1   7 -21   23.13    7.72
   1   7  21   27.09    4.75
  -2  -7 -21    0.93    1.99
  -2  -7 -21   -1.28    4.36
  -2   7 -21    4.37    1.85
  -2   7 -21    3.14    4.86
   2   7  21    3.48    1.26
  -3  -7 -21    2.49    5.62
  -3  -7 -21    1.37    2.53
   3   7  21    8.49    1.95
  -3   7 -21    6.73    2.10
  -3   7 -21   -3.81    6.35
  -4   7 -21    6.68    5.82
   3  -8 -21   18.10    6.44
  -3  -8  21   16.84    4.80
   3   8 -21    7.47    7.17
  -3   8  21   25.68    4.07
  -3   8  21   20.16    7.55
  -2  -8  21   -3.69    5.75
   2  -8 -21    4.79    3.61
   2   8 -21   19.21    6.00
  -2   8  21    5.74    4.60
   2   8 -21    9.43    5.15
   1  -8 -21   10.68    4.26
  -1  -8  21    5.45    6.40
   1   8 -21   16.81    5.87
   1   8 -21    6.24    4.28
  -1   8  21   16.63    5.29
   0  -8 -21    3.44    3.62
   0  -8 -21   -1.76    2.23
   0   8  21    1.65    0.67
   0   8 -21    0.25    3.31
  -1  -8 -21   58.37   10.70
  -1  -8 -21   47.74    9.09
  -1   8 -21   24.97   10.27
   1   8  21   49.28    8.00
  -2  -8 -21    6.07    2.54
  -2  -8 -21    7.47    5.05
  -2   8 -21    3.04    5.31
   2   8  21    6.71    1.77
  -2   8 -21    9.04    2.32
  -3  -8 -21   10.28    3.21
   3   8  21    7.43    2.22
  -3   8 -21    9.67    2.59
  -3   8 -21    2.58    7.65
   3  -9 -21   13.76    6.61
  -3  -9  21   11.63    4.79
  -3   9  21   24.71    3.88
  -3   9  21   15.62    7.08
   3   9 -21   13.38    8.93
   2  -9 -21    2.22    3.61
  -2   9  21    7.48    4.85
   2   9 -21    8.95    5.53
   2   9 -21    1.82    4.80
   1  -9 -21   14.23    4.92
  -1  -9  21   16.93    9.78
   1   9 -21   21.28    6.37
   1   9 -21   15.76    6.60
  -1   9  21   19.02    6.15
   0  -9 -21    0.92    2.72
   0  -9 -21    4.76    3.79
   0   9  21    0.23    0.60
  -1  -9 -21   34.07    7.39
  -1   9 -21   18.39    7.49
   1   9  21   23.06    4.16
  -2  -9 -21    0.68    2.31
  -2  -9 -21   -3.40    4.28
  -2   9 -21    1.86    2.38
   2   9  21    1.84    1.22
  -2   9 -21    6.28    6.22
  -3  -9 -21    6.65    3.45
  -3   9 -21   11.80    2.91
  -3   9 -21   11.66    7.09
   3   9  21   12.64    2.62
  -3 -10  21    2.53    3.63
   3 -10 -21   -3.24    4.15
  -3  10  21   15.61    6.37
   3  10 -21   15.36    7.39
  -3  10  21   10.16    2.19
   2 -10 -21    6.46    4.39
   2  10 -21    0.93    5.40
  -2  10  21    8.62    5.53
   2  10 -21   13.13    6.24
  -1 -10  21    7.68    7.35
   1 -10 -21   23.21    6.16
   1  10 -21   29.45    7.48
  -1  10  21   51.77    8.65
   1  10 -21   22.00    7.30
   0 -10 -21    6.38    3.58
  -1 -10 -21   13.01    6.04
  -1  10 -21    7.45    6.79
   1  10  21   19.42    3.22
  -2 -10 -21   -3.36    4.37
  -2 -10 -21   -3.99    2.29
  -2  10 -21   -1.47    4.22
  -2  10 -21   -1.38    2.38
   2  10  21    2.00    1.21
  -3 -10 -21    5.43    2.93
  -3  10 -21   -8.54    6.32
  -3  10 -21    1.05    2.32
   3  10  21    1.37    1.55
   3 -11 -21   -3.67    4.18
  -3  11  21    7.95    2.01
  -3  11  21   10.26    6.31
   3  11 -21    4.01    7.63
   2 -11 -21    1.51    4.28
   2  11 -21    0.01    5.82
   2  11 -21    0.06    4.96
  -2  11  21   -3.55    4.88
  -1 -11  21   16.10   10.11
   1 -11 -21    7.62    4.84
   1  11 -21   17.39    6.37
  -1  11  21   25.29    6.72
   1  11 -21   13.27    5.82
   0  11  21   15.16    5.87
  -1 -11 -21   15.83    5.79
   1  11  21   12.95    2.50
  -2 -11 -21    8.94    3.48
  -2  11 -21   11.87    3.31
   2  11  21   14.24    2.56
  -2  11 -21   13.18    8.41
  -3 -11 -21   -1.35    3.18
  -3  11 -21    5.91    2.75
   3  11  21    5.01    1.84
   2 -12 -21   -2.68    4.25
  -2  12  21   -2.78    5.44
   2  12 -21    3.53    7.11
   1 -12 -21    4.76    4.21
  -1  12  21   -4.72    4.87
   1  12 -21    5.86    4.22
   0  12  21   20.76    7.94
   1  12  21   -0.27    0.92
  -2 -12 -21   -0.86    2.80
   2  12  21    4.52    1.49
  -2  12 -21    0.85    6.09
  -2  12 -21    3.92    2.67
   2 -13 -21   -6.40    4.22
  -2  13  21   -2.90    4.99
  -1 -13  21    6.70    9.87
   1 -13 -21   -3.60    8.92
  -1  13  21   -4.00    5.35
   0 -13  21   14.32    8.11
  -2 -13 -21    2.34    3.14
  -2  13 -21    6.16    2.73
  -2  13 -21    1.08    6.00
   1 -14 -21    1.53   10.21
  -1  14  21   13.10    7.45
   4   0 -22   13.83    6.60
  -4   0  22   23.29    4.35
  -3   0  22    3.94    1.88
   3   0 -22    0.93    3.57
   2   0 -22  148.28   25.68
   1   0 -22    1.51    2.33
   0   0  22   72.12   12.09
   0   0 -22   64.32   12.66
   0   0 -22  115.11   14.91
   1   0  22   -1.06    0.92
  -1   0 -22   -1.66    1.21
  -1   0 -22   -0.80    1.24
  -1   0 -22   -2.93    2.75
  -1   0 -22    2.41    2.68
  -2   0 -22   79.09   12.91
  -2   0 -22   82.76   15.26
  -2   0 -22   52.47   14.57
   2   0  22   80.05   12.86
  -3   0 -22    3.10    5.77
  -3   0 -22   -3.27    1.55
  -4   0 -22   18.73    8.54
  -4  -1  22   -0.15    2.18
   4  -1 -22   -3.63    3.56
  -4   1  22   -0.15    1.96
   4   1 -22    3.45    4.22
  -4   1  22    1.59    9.04
   3  -1 -22    0.77    3.40
  -3  -1  22    3.15    1.90
   3   1 -22    0.97    3.66
  -3   1  22    2.03    1.64
   2  -1 -22    8.38    3.57
   2   1 -22    7.58    4.02
   1  -1 -22   -0.92    1.95
   1   1 -22    0.35    2.41
  -1   1  22    0.89    0.81
   0  -1  22    9.61    2.18
   0  -1 -22   11.96    3.13
   0   1  22   12.21    2.12
   0   1 -22   12.06    3.30
   0   1 -22    6.33    3.90
  -1  -1 -22   74.16   11.26
   1  -1  22   56.11    9.18
  -1  -1 -22   54.79    9.29
  -1  -1 -22   48.05   10.78
  -1  -1 -22   52.90    9.25
  -1   1 -22   46.83    9.60
   1   1  22   56.05    9.13
  -1   1 -22   54.23    9.23
  -1   1 -22   59.77   11.01
  -2  -1 -22    2.46    1.55
  -2  -1 -22    2.54    3.88
  -2  -1 -22   -2.88    3.74
  -2   1 -22    1.85    3.85
  -2   1 -22    1.25    1.49
  -2   1 -22    1.44    4.81
   2   1  22    2.04    1.16
  -3  -1 -22    2.76    5.12
  -3  -1 -22    6.21    2.16
  -3   1 -22    6.36    5.97
  -3   1 -22    9.53    2.19
  -4  -1 -22  -11.80    7.06
  -4   1 -22    6.74    7.31
   4  -2 -22   12.01    5.63
  -4  -2  22   19.91    4.21
  -4   2  22   24.78    4.05
  -4   2  22    9.77    9.38
   4   2 -22   12.91    6.36
  -3  -2  22    0.74    1.94
   3  -2 -22    3.76    3.44
  -3   2  22    1.60    1.64
   3   2 -22   -0.15    3.45
   2  -2 -22   65.70   11.30
   2   2 -22   44.62   10.68
   1  -2 -22   30.91    5.90
   1   2 -22   29.62    6.03
  -1   2  22   22.75    4.20
   0  -2  22   28.12    4.79
   0  -2 -22   29.29    5.51
   0   2  22   28.40    4.67
   0   2 -22   20.94    6.09
   0   2 -22   23.05    5.68
   1  -2  22   12.49    2.83
  -1  -2 -22   12.25    4.56
  -1  -2 -22   23.97    5.14
  -1  -2 -22   19.46    3.34
  -1   2 -22   23.88    5.82
   1   2  22   13.80    2.75
  -1   2 -22   14.34    2.96
  -2  -2 -22   52.44    8.81
  -2  -2 -22   42.27   10.93
  -2  -2 -22   61.53   10.48
   2   2  22   51.67    8.70
  -2   2 -22   31.36   10.05
  -2   2 -22   55.40    8.79
  -2   2 -22   59.78   11.77
  -3  -2 -22   -0.46    1.62
  -3  -2 -22    0.08    5.37
  -3   2 -22    1.15    6.22
  -3   2 -22   -0.46    1.63
  -3   2 -22    4.80    6.57
  -4  -2 -22   10.40    7.48
  -4   2 -22    7.28    8.51
  -4  -3  22    2.07    2.37
   4  -3 -22   -3.84    3.64
   4   3 -22   -0.16    4.49
  -4   3  22    5.34    7.47
  -4   3  22   -2.44    1.73
   3  -3 -22   29.91    7.07
  -3  -3  22   19.28    4.98
  -3   3  22   31.94    4.91
   3   3 -22   21.51    7.29
   2  -3 -22    3.26    3.03
   2  -3 -22    1.45    2.68
   2   3 -22    3.36    3.32
  -2   3  22    1.21    0.74
   1  -3 -22  148.96   24.49
   1  -3 -22  140.95   24.77
  -1   3  22  144.60   23.67
   1   3 -22  135.91   24.72
   0  -3 -22    2.79    1.54
   0  -3 -22    0.03    2.67
   0  -3  22    5.11    1.31
   0   3 -22    5.01    2.49
   0   3 -22    2.19    2.88
   0   3  22    2.96    0.91
   1  -3  22  112.51   18.80
  -1  -3 -22  114.70   20.29
   1   3  22  113.56   18.75
  -2  -3 -22   -1.24    1.54
  -2  -3 -22    2.17    3.99
  -2   3 -22    0.25    1.44
   2   3  22   -0.08    1.00
  -2   3 -22   -2.67    4.93
  -3  -3 -22    8.61    6.60
  -3  -3 -22   22.31    4.39
  -3   3 -22   16.76    7.40
  -3   3 -22   31.67    4.44
  -3   3 -22    6.59    7.65
   3   3  22   22.47    4.28
  -4  -3 -22   -3.11    6.76
   4  -4 -22   -3.07    4.03
  -4  -4  22   -0.51    2.44
  -4   4  22    3.33    6.38
  -4   4  22   -0.06    1.78
   4   4 -22   -7.85    3.70
  -3  -4  22    5.89    2.58
   3  -4 -22    2.05    3.69
  -3   4  22    3.46    5.22
   3   4 -22    2.97    4.40
  -3   4  22    6.89    1.99
   2  -4 -22    9.38    3.50
  -2  -4  22   13.30    6.83
   2  -4 -22   12.87    4.31
   2   4 -22    1.56    3.45
   1  -4 -22    0.56    2.73
   1  -4 -22    0.37    2.01
   1   4 -22    2.44    2.95
   1   4 -22   -2.54    2.63
  -1   4  22    0.51    0.56
   0  -4 -22   17.11    5.63
   0   4  22   21.80    3.62
   0   4 -22   19.56    5.73
   0   4 -22   20.17    5.25
  -1  -4 -22    0.00    2.93
   1   4  22   -0.40    0.72
  -1   4 -22    1.96    3.96
  -2  -4 -22   -2.57    3.86
  -2  -4 -22    0.44    1.68
  -2   4 -22    2.30    1.51
   2   4  22    3.70    1.18
  -2   4 -22   -0.01    4.83
  -3  -4 -22    7.20    5.71
  -3  -4 -22   -4.03    1.84
   3   4  22    1.18    1.40
  -3   4 -22    4.55    6.20
  -3   4 -22   -3.25    4.87
  -3   4 -22    1.18    1.66
  -4  -4 -22  -12.74    5.66
  -4   4 -22   -0.73    8.55
  -4  -5  22    1.64    2.65
  -4   5  22    6.75    7.38
  -4   5  22    0.47    1.76
   3  -5 -22   32.90    8.94
  -3  -5  22   38.97    7.49
   3  -5 -22   37.70    9.35
   3   5 -22   45.89   10.12
  -3   5  22   43.45    7.12
  -3   5  22   39.21   10.05
   2  -5 -22    2.40    3.07
   2  -5 -22    4.97    3.45
  -2  -5  22    8.61    5.66
   2   5 -22   -0.90    3.50
   1  -5 -22  115.35   20.42
   1   5 -22  119.12   20.76
   1   5 -22  101.84   20.64
  -1   5  22  120.17   19.32
   0  -5 -22    0.31    2.77
   0  -5 -22   -0.26    2.91
   0   5 -22    0.87    3.51
   0   5  22    2.27    0.69
  -1  -5 -22   64.13   11.97
   1   5  22   56.96    9.53
  -1   5 -22   51.32   11.47
  -2  -5 -22    1.38    4.59
  -2  -5 -22    2.83    1.90
  -2   5 -22    1.38    1.56
   2   5  22    1.08    1.12
  -2   5 -22   -0.18    5.05
  -3  -5 -22   23.51    5.28
  -3  -5 -22   30.14    8.93
  -3   5 -22   32.15    5.18
  -3   5 -22   14.73    8.61
  -3   5 -22   13.33    8.68
   3   5  22   31.84    5.08
  -4  -5 -22    5.09    5.19
   4   5  22    2.73    2.09
  -4   5 -22    5.15    7.07
  -4  -6  22   13.36    3.78
  -4   6  22   10.78    2.86
  -4   6  22   12.64    7.76
  -3  -6  22    4.46    2.78
   3  -6 -22    5.80    4.05
  -3   6  22    4.39    1.81
  -3   6  22    4.11    4.94
   3   6 -22    0.40    4.51
   2  -6 -22   12.39    4.91
  -2   6  22   19.29    6.14
   2   6 -22   18.99    5.72
  -1  -6  22   -0.92    4.75
   1  -6 -22    5.85    3.34
   1  -6 -22   -0.47    2.69
  -1   6  22    1.49    0.52
   1   6 -22   -3.24    2.82
   0  -6 -22   53.06    9.52
   0  -6 -22   55.07   10.05
   0   6 -22   34.09    9.74
   0   6  22   46.41    7.80
  -1  -6 -22   -3.53    3.05
   1   6  22    3.03    0.93
  -1   6 -22    5.47    4.20
  -2  -6 -22   21.55    4.19
  -2  -6 -22   20.35    6.72
  -2   6 -22   25.44    4.13
   2   6  22   18.40    3.80
  -2   6 -22   14.12    6.53
  -3  -6 -22   -1.52    2.17
  -3  -6 -22    5.94    6.34
  -3   6 -22    2.39    1.75
   3   6  22    1.74    1.61
   4   6  22    8.06    2.44
  -4   6 -22   -0.68    6.23
   3  -7 -22   11.83    5.36
  -3  -7  22    9.27    3.62
   3   7 -22   12.78    6.09
  -3   7  22   17.58    6.62
  -3   7  22   14.82    2.94
  -2  -7  22    0.65    6.04
   2  -7 -22    0.46    3.51
   2   7 -22    2.31    4.93
   2   7 -22    1.28    4.03
  -2   7  22    5.18    4.63
  -1  -7  22    8.68    6.42
   1  -7 -22    8.47    3.58
   1   7 -22    9.89    4.83
   1   7 -22   19.18    5.54
   0  -7 -22    0.68    2.65
   0  -7 -22    3.98    3.37
   0   7  22    1.31    0.68
   0   7 -22    2.94    4.03
  -1  -7 -22   26.77    6.65
  -1  -7 -22   15.06    5.20
  -1   7 -22   20.78    7.06
   1   7  22   23.36    3.88
  -2  -7 -22   -0.12    1.87
  -2  -7 -22    1.04    4.52
  -2   7 -22    0.52    1.77
   2   7  22    0.38    1.07
  -2   7 -22   -2.57    4.87
  -3  -7 -22    6.06    2.83
  -3  -7 -22    7.59    6.55
  -3   7 -22   11.36    2.56
   3   7  22    8.64    2.33
   3  -8 -22    2.72    4.42
  -3  -8  22    5.56    3.58
   3   8 -22    4.11    6.43
   3   8 -22    0.35    4.77
  -3   8  22   -0.67    4.98
  -3   8  22    2.10    1.58
   2  -8 -22   39.21    7.92
  -2  -8  22   29.18   10.61
   2   8 -22   18.93    8.38
  -2   8  22   38.50    8.69
   2   8 -22   27.01    8.56
   1  -8 -22    0.53    2.99
  -1  -8  22   -4.82    5.05
   1   8 -22    0.32    3.91
   1   8 -22   -1.33    3.26
   0  -8 -22   74.93   13.49
   0  -8 -22   76.67   14.41
   0   8 -22   46.48   13.73
   0   8  22   74.66   11.94
  -1  -8 -22    7.05    4.54
  -1  -8 -22    5.16    2.89
  -1   8 -22    3.61    4.54
   1   8  22    5.64    1.36
  -2  -8 -22   35.94    8.80
  -2  -8 -22   28.16    6.03
  -2   8 -22   23.25    8.72
   2   8  22   32.60    5.67
  -2   8 -22   36.22    5.98
  -3  -8 -22   -3.64    2.43
   3   8  22    0.44    1.52
  -3   8 -22   -2.23    5.83
  -3   8 -22   -0.91    1.81
  -3  -9  22   -1.83    3.15
   3  -9 -22    2.66    4.20
  -3   9  22   -1.63    4.98
  -3   9  22    1.70    1.62
   3   9 -22    4.69    6.77
   2  -9 -22    6.02    4.24
   2   9 -22    2.92    4.62
  -2   9  22    0.80    4.67
   2   9 -22    5.50    5.67
  -1  -9  22    1.74    6.12
   1  -9 -22    6.55    3.55
   1   9 -22    0.87    3.78
  -1   9  22   -1.15    4.47
   1   9 -22    3.63    4.71
   0  -9 -22    1.82    2.92
   0  -9 -22   -1.13    3.47
   0   9  22   -0.24    0.58
  -1  -9 -22    9.06    4.87
  -1   9 -22   -3.41    5.11
   1   9  22    4.26    1.17
  -2  -9 -22   -7.44    4.22
  -2  -9 -22   -5.41    2.08
  -2   9 -22    0.04    4.27
   2   9  22    1.32    1.19
  -2   9 -22    3.59    2.07
  -3  -9 -22    1.44    2.79
   3   9  22   -0.16    1.49
  -3   9 -22   -0.92    2.25
   3 -10 -22   -0.97    4.25
  -3 -10  22   -0.67    3.46
   3  10 -22    1.79    8.70
  -3  10  22   -0.59    1.49
  -3  10  22   -9.25    4.50
   2 -10 -22   13.28    5.52
   2  10 -22   12.11    6.26
   2  10 -22   13.23    7.30
  -2  10  22   29.18    7.44
   1 -10 -22    3.91    3.34
   1  10 -22    6.32    5.66
   1  10 -22    0.89    4.84
  -1  10  22    0.44    4.56
   0 -10 -22   24.71    6.15
  -1 -10 -22   -2.11    4.10
  -1  10 -22   -5.92    5.41
   1  10  22    0.90    0.91
  -2 -10 -22   24.37    7.20
  -2 -10 -22   21.74    4.45
   2  10  22   18.63    3.67
  -2  10 -22   12.32    8.42
  -2  10 -22   19.90    4.19
  -3 -10 -22    3.11    2.89
   3  10  22    2.01    1.71
  -3  10 -22    0.26    2.45
  -3  10 -22   -3.15    6.15
   2 -11 -22    3.49    4.15
   2  11 -22   -8.77    5.01
   2  11 -22    8.56    5.44
  -2  11  22    4.35    5.53
  -1 -11  22   17.32    8.72
   1 -11 -22   17.48    5.75
   1  11 -22   13.74    6.93
   1  11 -22    9.26    4.68
  -1  11  22   23.70    6.74
   0  11  22    4.13    4.82
  -1 -11 -22   17.04    6.30
   1  11  22   19.32    3.35
  -1  11 -22   11.81    6.93
  -2 -11 -22    2.36    2.67
  -2  11 -22   -4.58    4.48
   2  11  22   -2.63    1.15
   2 -12 -22   -5.30    3.79
  -2  12  22   -0.80    5.43
   2  12 -22    2.40    6.23
   2  12 -22    7.74    7.40
   1 -12 -22    6.38    4.11
  -1 -12  22    6.57    8.92
   1  12 -22    2.30    5.70
  -1  12  22    1.00    5.39
   0  12  22    5.71    5.98
  -2 -12 -22   -1.22    2.70
   2  12  22   -0.49    1.27
  -2  12 -22    3.71    7.89
   1 -13 -22    7.39    8.36
   1  13 -22    5.63    6.31
  -1  13  22   13.00    7.07
   1 -14 -22    1.81    8.76
  -1  14  22    0.42    6.17
   1  14 -22    6.32    6.50
  -4   0  23   -1.82    2.08
   4   0 -23   -7.02    3.59
   3   0 -23   26.95    7.35
  -3   0  23   28.39    5.29
   2   0 -23    0.75    3.02
  -1   0  23   16.76    3.06
   1   0 -23   16.51    4.66
   0   0  23   -0.40    0.87
   0   0 -23   -1.99    1.60
  -1   0 -23   91.25   15.86
  -1   0 -23   83.40   15.97
  -1   0 -23  108.57   16.89
   1   0  23  101.69   15.69
  -2   0 -23    0.23    1.58
  -2   0 -23   -2.36    3.74
  -2   0 -23    3.80    3.81
   2   0  23    1.53    1.13
  -3   0 -23   17.88    3.41
  -3   0 -23    8.25    6.27
  -4   0 -23    0.87    9.58
   4  -1 -23    0.89    4.06
  -4  -1  23   -3.21    2.16
   4   1 -23   -2.40    4.17
  -4   1  23   -3.23    1.92
  -3  -1  23    6.57    2.35
   3  -1 -23    6.07    3.90
   3   1 -23    9.11    4.83
  -3   1  23    7.02    2.20
   2  -1 -23   26.19    6.48
   2   1 -23   27.94    6.89
   1  -1 -23    8.48    3.09
   1   1 -23    2.42    2.87
  -1   1  23    7.78    1.54
   0  -1 -23   31.63    6.97
   0  -1  23   40.85    6.20
   0   1 -23   36.71    7.30
   0   1 -23   37.96    8.28
   0   1  23   33.77    6.11
  -1  -1 -23    8.50    2.23
  -1  -1 -23   10.29    4.18
   1  -1  23   12.06    2.25
  -1  -1 -23   16.68    4.65
  -1   1 -23    6.58    2.71
   1   1  23   12.24    2.15
  -1   1 -23   13.40    2.84
  -1   1 -23   11.38    4.40
  -2  -1 -23    4.09    4.40
  -2  -1 -23    1.33    1.82
  -2  -1 -23   11.07    4.40
   2   1  23    8.50    1.59
  -2   1 -23    4.14    4.24
  -2   1 -23    3.58    4.85
  -2   1 -23    5.27    1.90
  -3  -1 -23   16.46    3.59
  -3  -1 -23   14.09    6.86
  -3   1 -23   20.05    3.61
  -3   1 -23   19.45    8.28
  -3   1 -23   11.75    6.45
  -4  -1 -23   -2.17    6.21
  -4   1 -23   -2.76    7.03
   4  -2 -23    7.10    4.57
  -4  -2  23    5.78    2.53
  -4   2  23    3.38    8.21
  -4   2  23   -0.56    1.95
   4   2 -23   -0.04    4.37
  -3  -2  23   17.85    3.86
   3  -2 -23   23.41    6.13
  -3   2  23   17.27    3.66
   3   2 -23   15.82    6.06
   2  -2 -23   -1.10    3.19
   2  -2 -23    2.15    3.00
   2   2 -23    4.87    3.51
   1  -2 -23   18.57    4.90
   1   2 -23   12.77    4.67
  -1   2  23   22.55    3.53
   0  -2  23   76.65   11.96
   0  -2 -23   74.00   12.40
   0   2 -23   63.96   12.71
   0   2 -23   50.21   13.16
   0   2  23   73.85   11.88
  -1  -2 -23   11.62    4.86
   1  -2  23   15.91    3.42
   1   2  23   23.38    3.39
  -1   2 -23   16.43    5.53
  -2  -2 -23   13.87    4.71
  -2  -2 -23   14.76    3.27
  -2  -2 -23   15.13    5.77
  -2   2 -23   25.91    7.79
  -2   2 -23    6.88    5.59
  -2   2 -23   23.97    3.37
   2   2  23   12.68    2.99
  -3  -2 -23    4.37    2.33
  -3  -2 -23   -0.18    5.39
   3   2  23   14.66    2.36
  -3   2 -23   11.36    2.42
  -3   2 -23    3.52    4.41
  -4  -2 -23   13.15    8.54
  -4  -3  23    7.99    2.98
   4  -3 -23    1.33    4.29
   4   3 -23    7.67    5.27
  -4   3  23    3.66    8.38
  -4   3  23    8.50    2.46
  -3  -3  23    8.19    2.47
   3  -3 -23    4.76    3.88
   3   3 -23   -0.80    3.75
  -3   3  23    3.54    1.87
   2  -3 -23   37.11    6.75
   2  -3 -23   28.80    6.62
  -2   3  23   22.34    4.02
   2   3 -23   17.96    6.13
   1  -3 -23    2.71    2.26
   1  -3 -23    2.02    3.42
   1   3 -23    0.50    2.78
  -1   3  23    2.99    0.84
   0  -3 -23   40.97    7.23
   0  -3 -23   40.21    9.03
   0  -3  23   51.39    6.95
   0   3 -23   36.41    9.06
   0   3  23   37.36    6.76
   0   3 -23   30.47    7.85
  -1  -3 -23   14.20    4.79
   1  -3  23    8.75    2.15
   1   3  23   10.14    2.01
  -1   3 -23   12.66    5.36
  -2  -3 -23   26.84    8.20
  -2  -3 -23   32.21    6.10
  -2   3 -23   37.42    6.02
   2   3  23   37.11    5.91
  -2   3 -23   13.24    8.61
  -3  -3 -23    1.56    5.76
  -3  -3 -23    1.93    2.05
  -3   3 -23    7.29    2.03
  -3   3 -23    1.57    5.05
   3   3  23    5.48    1.80
  -3   3 -23    0.63    6.19
  -4  -3 -23   13.74    8.44
  -4   3 -23    0.12    7.66
   4  -4 -23   -0.19    4.23
  -4  -4  23    4.08    2.80
  -4   4  23    2.73    5.98
  -4   4  23    2.35    1.94
   4   4 -23   -2.77    4.03
  -3  -4  23    3.87    2.48
   3  -4 -23   -4.10    3.01
  -3   4  23    3.35    1.79
  -3   4  23    1.35    5.04
   3   4 -23    3.04    4.36
   2  -4 -23   34.72    6.69
   2  -4 -23   17.94    6.14
   2   4 -23   24.74    6.69
   1  -4 -23   -1.20    2.95
   1  -4 -23    0.18    2.07
   1   4 -23    5.27    3.39
  -1   4  23   -0.33    0.56
   1   4 -23   -0.07    2.78
   0  -4 -23    3.98    3.50
   0   4 -23    3.84    3.01
   0   4 -23   15.08    4.53
   0   4  23    8.61    1.56
  -1  -4 -23    9.60    4.25
  -1   4 -23    1.79    4.73
   1   4  23    8.23    1.68
  -2  -4 -23   16.25    6.49
  -2  -4 -23   20.65    4.10
   2   4  23   21.95    3.81
  -2   4 -23   19.20    3.95
  -2   4 -23   37.30    8.51
  -3  -4 -23   -2.05    5.33
  -3  -4 -23   -3.96    1.91
   3   4  23   -0.39    1.48
  -3   4 -23   -1.50    6.10
  -3   4 -23   -2.29    6.18
  -3   4 -23    1.78    1.73
  -4  -4 -23    6.25    6.95
  -4   4 -23  -13.12    6.05
  -4  -5  23    8.31    3.15
  -4   5  23   10.84    7.86
  -4   5  23    7.53    2.40
   4   5 -23   -0.95    4.98
   3  -5 -23   -1.76    3.66
  -3  -5  23    0.98    2.66
   3  -5 -23    6.57    4.12
   3   5 -23    7.22    4.95
  -3   5  23   -0.67    1.60
  -3   5  23   -0.67    5.10
   2  -5 -23   20.12    5.07
   2  -5 -23   13.28    4.61
   2   5 -23    9.44    4.75
   1  -5 -23   14.75    4.39
   1   5 -23    1.16    3.62
   1   5 -23    9.74    4.12
  -1   5  23   10.64    1.83
   0  -5 -23   43.33    8.38
   0  -5 -23   43.67    7.90
   0   5 -23   17.51    7.28
   0   5 -23   26.13    7.29
   0   5  23   35.13    5.67
  -1  -5 -23    2.71    3.55
  -1   5 -23    6.76    4.83
   1   5  23    0.63    0.80
  -2  -5 -23   23.69    8.43
  -2  -5 -23   30.40    5.93
   2   5  23   31.48    5.68
  -2   5 -23   39.13    5.90
  -2   5 -23   24.35    8.76
  -3  -5 -23   -1.07    5.21
  -3  -5 -23    0.36    2.17
   3   5  23    3.85    1.68
  -3   5 -23    4.24    6.59
  -3   5 -23    5.41    1.94
  -4  -5 -23    8.82    5.82
   4   5  23    5.64    2.40
  -4  -6  23    9.61    3.41
  -4   6  23    3.61    7.73
  -4   6  23    7.47    2.41
  -3  -6  23    0.54    2.54
   3  -6 -23   -0.27    3.70
   3   6 -23   -0.81    3.92
  -3   6  23    1.17    5.61
  -3   6  23   -1.32    1.49
   2  -6 -23    6.32    4.00
   2   6 -23    6.25    4.45
   1  -6 -23   11.88    4.81
   1  -6 -23   15.72    4.69
   1   6 -23    9.19    4.58
   1   6 -23   19.32    5.51
   0  -6 -23   -1.24    2.91
   0  -6 -23    2.78    3.40
   0   6 -23    3.25    3.56
   0   6  23    6.84    1.20
  -1  -6 -23   23.26    5.89
   1   6  23   15.48    2.79
  -1   6 -23    4.86    5.32
  -2  -6 -23   12.91    6.18
  -2  -6 -23   17.25    3.71
  -2   6 -23   25.30    7.62
  -2   6 -23   19.48    3.56
   2   6  23   16.28    3.31
  -3  -6 -23   17.56    4.19
  -3  -6 -23    7.67    7.71
   3   6  23   18.83    3.89
  -3   6 -23   24.62    4.05
  -3   6 -23   21.30   10.13
  -3  -7  23   -0.06    3.06
   3  -7 -23    7.75    5.02
  -3   7  23    3.74    1.73
   3   7 -23    5.86    5.15
  -3   7  23   -5.68    5.32
   2  -7 -23   -2.55    3.00
  -2  -7  23    0.45    7.01
  -2   7  23   14.45    5.58
   2   7 -23    2.72    4.56
  -1  -7  23   12.61    6.71
   1  -7 -23   10.60    4.22
   1  -7 -23    5.63    3.72
   1   7 -23    6.19    4.51
   0  -7 -23    4.66    3.20
   0  -7 -23    1.36    3.55
   0   7  23    9.99    1.62
   0   7 -23    5.85    4.52
  -1  -7 -23    8.23    3.95
  -1  -7 -23    8.88    4.66
  -1   7 -23    8.83    6.27
   1   7  23   11.82    2.15
  -2  -7 -23   -2.29    2.08
  -2  -7 -23    3.92    5.26
  -2   7 -23    2.74    1.99
  -2   7 -23    5.86    6.09
   2   7  23    3.49    1.29
  -3  -7 -23    2.97    2.74
  -3  -7 -23    6.52    5.77
  -3   7 -23    8.90    2.34
  -3   7 -23    2.31    8.28
   3   7  23    5.26    1.99
  -3  -8  23    7.31    3.66
   3  -8 -23   -0.98    4.16
  -3   8  23   13.05    6.58
   3   8 -23    2.46    4.91
  -3   8  23    9.95    2.26
  -2  -8  23    0.89    7.16
   2  -8 -23    4.29    3.79
   2   8 -23    6.38    6.14
  -2   8  23    2.58    4.85
   2   8 -23    1.76    4.81
  -1  -8  23   23.88   10.33
   1  -8 -23   31.54    6.63
   1   8 -23   19.48    6.44
   1   8 -23   23.07    7.12
   0  -8 -23   -1.04    2.61
   0  -8 -23    1.89    3.60
   0   8 -23    3.49    3.51
   0   8  23    1.71    0.75
  -1  -8 -23   36.02    7.92
  -1  -8 -23   22.36    5.85
  -1   8 -23   13.41    7.24
   1   8  23   28.26    4.60
  -2  -8 -23    3.44    5.34
  -2  -8 -23   -2.84    2.20
  -2   8 -23    0.73    1.92
  -2   8 -23    1.70    6.32
   2   8  23    1.78    1.29
  -3  -8 -23    4.83    5.70
  -3  -8 -23   11.49    3.68
  -3   8 -23    5.12    7.12
  -3   8 -23   14.84    3.21
   3   8  23   16.35    2.96
  -3  -9  23   10.05    3.89
   3  -9 -23    0.90    4.60
   3   9 -23    4.46    5.74
  -3   9  23   21.56    7.18
   3   9 -23    3.45    8.52
  -3   9  23   10.29    2.43
   2  -9 -23    3.65    3.64
   2   9 -23   -4.22    7.65
   2   9 -23    4.46    5.53
  -2   9  23   -5.59    3.90
  -1  -9  23    9.18    8.24
   1  -9 -23    9.82    4.19
  -1   9  23   13.53    5.72
   1   9 -23    1.44    4.68
   1   9 -23    6.32    5.19
   0  -9 -23    6.21    3.64
   0  -9 -23   12.05    5.03
  -1  -9 -23   25.96    6.98
  -1   9 -23   19.08    6.62
   1   9  23   20.40    3.73
  -2  -9 -23    1.17    2.46
  -2  -9 -23   -3.20    4.77
   2   9  23    2.57    1.35
  -2   9 -23    8.74    7.11
  -2   9 -23    5.11    2.38
  -3  -9 -23    7.42    3.24
  -3   9 -23    1.87    6.45
  -3   9 -23    7.70    2.70
   3   9  23   10.07    2.27
   3 -10 -23    1.18    4.49
  -3 -10  23    3.40    3.82
  -3  10  23   -6.96    4.94
  -3  10  23    1.42    1.65
   3  10 -23    5.35    8.84
   2 -10 -23   -2.98    3.53
   2  10 -23    0.61    5.47
   2  10 -23   -3.36    5.94
  -2  10  23    4.98    5.26
   1 -10 -23   12.88    4.59
  -1 -10  23   -0.67    7.00
  -1  10  23   16.01    5.90
   1  10 -23   11.43    6.47
   0 -10 -23    1.96    3.41
  -1 -10 -23    1.07    4.53
   1  10  23    8.11    1.58
  -1  10 -23    0.08    4.48
  -2 -10 -23    7.36    5.65
  -2 -10 -23   -1.27    2.54
  -2  10 -23    3.68    6.69
  -2  10 -23    2.80    2.46
   2  10  23    2.38    1.27
  -3 -10 -23   11.68    3.86
  -3  10 -23   10.26    3.55
  -3  10 -23   17.41   12.01
   3  10  23   18.20    3.14
   2 -11 -23    0.06    3.83
   2  11 -23    9.61    6.56
   2  11 -23   15.50    6.92
  -2  11  23    6.79    6.36
   1 -11 -23   17.50    5.78
  -1  11  23   40.53    8.44
   1  11 -23   14.05    7.26
  -1 -11 -23    3.96    4.83
  -1  11 -23   10.91    6.70
   1  11  23    5.14    1.40
  -2 -11 -23    4.70    3.07
  -2  11 -23    2.25    2.68
   2  11  23   10.43    1.91
  -2  11 -23    3.05    6.49
   2 -12 -23    4.40    4.69
  -2  12  23    6.48    6.71
   2  12 -23    0.82    5.45
   1 -12 -23    2.58    3.85
   1  12 -23   -1.52    5.55
  -1  12  23    4.03    5.83
   0  12  23    9.54    6.13
  -2 -12 -23   -0.21    2.85
  -2  12 -23    5.04    2.87
  -2  12 -23   13.83    8.12
   2  12  23    3.62    1.51
   1  13 -23    0.47    5.82
  -1  13  23   -7.57    5.86
  -4   0  24   -0.04    2.24
   4   0 -24   -0.71    4.22
   3   0 -24   -2.34    3.09
  -3   0  24   -0.05    1.85
   2   0 -24   16.06    5.14
  -1   0  24    0.65    0.92
   1   0 -24   -2.24    2.05
   0   0 -24    9.52    3.04
   0   0  24    8.93    1.90
   1   0  24   -0.91    1.01
  -1   0 -24   -3.01    3.46
  -1   0 -24   -0.58    1.39
   2   0  24    0.96    1.17
  -2   0 -24   -3.15    4.29
  -2   0 -24   -2.66    1.55
  -2   0 -24   -1.74    4.20
  -3   0 -24    0.19    5.70
  -3   0 -24   -0.30    1.80
  -4   0 -24   -5.09    6.48
  -4  -1  24   13.72    3.14
   4  -1 -24    7.92    5.38
   4   1 -24    1.40    4.73
  -4   1  24    9.58    2.93
   3  -1 -24   -7.72    2.89
  -3  -1  24    0.06    1.90
   3   1 -24    1.89    3.75
  -3   1  24    1.16    1.76
   2  -1 -24    4.26    3.40
   2   1 -24    5.35    3.57
   1  -1 -24   20.41    4.37
   1   1 -24   11.25    4.08
  -1   1  24   11.82    2.45
   0  -1 -24   39.55    6.85
   0  -1  24   32.46    5.84
   0   1 -24   39.02    8.20
   0   1  24   32.57    5.75
   0   1 -24   31.87    6.91
  -1  -1 -24   10.28    4.23
  -1  -1 -24   -1.32    3.33
   1  -1  24    4.80    1.52
  -1   1 -24    2.76    2.06
   1   1  24    4.15    1.30
  -1   1 -24    9.86    4.67
  -2  -1 -24   24.75    8.90
  -2  -1 -24   50.62    9.47
  -2  -1 -24   46.36    7.22
   2  -1  24   42.40    7.09
   2   1  24   45.48    7.08
  -2   1 -24   49.89   10.45
  -2   1 -24   44.09    7.21
  -2   1 -24   15.79    8.15
  -3  -1 -24   -3.49    4.82
  -3  -1 -24    3.16    1.88
  -3   1 -24    0.63    1.80
  -3   1 -24    1.91    5.32
  -4  -1 -24   15.60    7.67
  -4   1 -24    1.00    8.09
  -4  -2  24    3.44    2.69
   4  -2 -24    3.52    4.37
  -4   2  24    6.50    2.37
  -4   2  24    7.78    8.56
   4   2 -24    8.08    5.20
  -3  -2  24    4.36    2.24
   3  -2 -24    3.89    3.79
   3   2 -24    5.54    4.02
  -3   2  24    0.81    1.84
   2  -2 -24   -4.08    3.00
   2  -2 -24    3.42    3.06
  -2   2  24    0.99    0.76
   2   2 -24    3.22    3.41
   1  -2 -24   20.45    5.24
   1   2 -24   17.95    5.37
  -1   2  24   23.01    3.81
   0  -2  24   18.62    3.00
   0  -2 -24   18.03    3.74
   0   2 -24   13.30    4.65
   0   2  24   14.37    2.80
   0   2 -24    9.66    3.84
   1  -2  24   22.94    4.01
  -1  -2 -24   16.57    6.23
  -1   2 -24   38.76    7.18
   1   2  24   24.74    3.92
  -1   2 -24   14.12    4.59
  -2  -2 -24   -4.08    1.62
  -2  -2 -24    1.50    4.20
  -2   2 -24    8.39    6.69
   2   2  24    2.14    1.17
  -2   2 -24    0.77    1.67
  -2   2 -24    0.08    4.48
  -3  -2 -24    4.13    6.08
  -3  -2 -24    6.58    2.41
  -3   2 -24    9.28    6.01
   3   2  24    7.73    2.17
  -3   2 -24    9.98    2.39
  -4  -2 -24   14.10    9.28
  -4   2 -24    5.72    9.45
   4  -3 -24   -2.22    3.62
  -4  -3  24    6.06    2.63
  -4   3  24   -4.41    7.49
  -4   3  24   -2.08    1.96
   4   3 -24    0.21    4.18
  -3  -3  24    1.87    2.21
   3  -3 -24   -0.09    3.40
  -3   3  24    0.64    1.74
   3   3 -24    0.80    3.84
   2  -3 -24   31.13    6.87
   2  -3 -24   33.22    6.60
  -2   3  24   22.91    4.21
   2   3 -24   29.76    7.12
   1  -3 -24    2.82    3.61
   1  -3 -24    4.27    2.52
   1   3 -24    0.55    2.84
  -1   3  24    3.87    0.99
   0  -3  24   20.55    3.92
   0  -3 -24   23.18    4.46
   0  -3 -24   20.35    5.86
   0   3 -24   17.71    5.14
   0   3 -24   20.49    5.99
   0   3  24   22.32    3.77
   1  -3  24    9.03    2.04
  -1  -3 -24    7.43    4.51
   1   3  24    9.27    1.87
  -1   3 -24    7.99    5.13
  -2  -3 -24   11.90    2.81
  -2  -3 -24    3.05    5.03
  -2   3 -24   12.64    2.71
  -2   3 -24    7.04    6.66
   2   3  24   13.42    2.48
  -3  -3 -24   -3.64    1.86
  -3  -3 -24   -5.67    5.03
  -3   3 -24    1.55    1.89
  -3   3 -24   -2.91    5.77
   3   3  24    3.39    1.69
  -4  -3 -24    2.98    7.61
  -4   3 -24    8.31    9.60
  -4  -4  24    6.36    3.04
   4  -4 -24   -3.33    4.01
  -4   4  24    4.34    8.51
  -4   4  24    4.62    2.18
   4   4 -24   -0.02    4.68
   3  -4 -24    0.01    3.46
  -3  -4  24    2.94    2.47
  -3   4  24    5.15    2.00
   3   4 -24    3.49    4.52
   2  -4 -24    3.87    3.59
   2  -4 -24    0.55    2.87
   2   4 -24    0.41    3.55
   1  -4 -24   36.91    6.64
   1  -4 -24   56.31    8.55
   1   4 -24   40.26    7.61
   1   4 -24   17.43    6.56
  -1   4  24   27.76    5.00
   0  -4 -24   29.05    7.13
   0  -4  24   26.16    5.02
   0   4 -24   16.77    6.36
   0   4  24   31.28    4.80
   0   4 -24   25.67    6.44
  -1  -4 -24   64.86   13.95
   1   4  24   78.11   12.22
  -1   4 -24   56.22   14.32
  -2  -4 -24    5.10    5.15
  -2  -4 -24    5.35    2.26
  -2   4 -24    6.93    2.10
   2   4  24    8.43    1.79
  -2   4 -24   10.12    6.54
  -3  -4 -24   11.67    3.13
  -3  -4 -24    4.96    6.42
  -3   4 -24   19.87    3.19
  -3   4 -24    6.89    6.34
  -3   4 -24   14.30    8.82
   3   4  24   11.97    2.88
  -4  -4 -24    2.85    6.80
  -4   4 -24   -1.14    9.21
  -4  -5  24    7.64    3.15
   4   5 -24    0.38    4.78
  -4   5  24    1.02    1.95
  -4   5  24    1.03    7.53
   3  -5 -24   -0.23    3.81
  -3  -5  24   -3.57    2.23
   3  -5 -24   -2.40    3.52
  -3   5  24    1.41    1.63
  -3   5  24    2.21    5.89
   3   5 -24    5.76    4.60
   2  -5 -24    6.21    3.87
   2  -5 -24    0.65    3.24
   2   5 -24    1.15    3.71
   1  -5 -24    0.42    2.87
   1   5 -24    3.07    3.26
   1   5 -24    0.45    2.89
  -1   5  24   -0.18    0.51
   0  -5 -24   -0.36    2.86
   0  -5 -24    1.45    3.14
   0   5 -24    0.48    3.03
   0   5 -24    0.01    3.91
   0   5  24    0.80    0.70
  -1  -5 -24    1.43    3.34
   1   5  24   -0.84    0.74
  -1   5 -24    6.23    5.06
  -2  -5 -24   -1.10    4.66
  -2  -5 -24    1.74    2.00
  -2   5 -24   -6.47    5.08
  -2   5 -24    3.25    1.70
   2   5  24    2.31    1.28
  -3  -5 -24    1.43    2.20
  -3  -5 -24    0.14    5.71
  -3   5 -24    4.26    1.89
   3   5  24   -1.13    1.44
   3  -6 -24   10.83    6.19
  -3  -6  24   22.18    4.80
   3   6 -24   15.54    6.52
  -3   6  24   26.13    4.28
  -3   6  24   21.94    8.22
   2  -6 -24    4.07    3.66
   2   6 -24    1.79    3.96
   1  -6 -24   25.13    6.12
   1  -6 -24   31.71    6.45
   1   6 -24   19.87    6.20
   1   6 -24   12.32    5.63
   0  -6 -24   -1.19    2.62
   0  -6 -24    3.57    3.47
   0   6 -24    1.78    3.35
   0   6  24    1.04    0.69
  -1  -6 -24   31.17    8.25
   1   6  24   34.82    5.79
  -1   6 -24   29.02    8.79
  -2  -6 -24   -3.74    1.91
  -2  -6 -24   -6.70    3.75
  -2   6 -24    3.57    1.85
  -2   6 -24   -3.38    6.61
   2   6  24    0.45    1.20
  -3  -6 -24   -1.37    6.06
  -3  -6 -24    8.08    2.87
  -3   6 -24   12.74    2.65
   3   6  24    7.02    2.24
   3  -7 -24    0.55    4.11
  -3  -7  24    0.65    2.94
  -3  -7  24    9.10    7.08
   3   7 -24  -12.49    3.52
  -3   7  24    0.22    1.67
  -3   7  24   -4.95    5.48
   2  -7 -24    4.38    3.78
  -2   7  24   10.61    5.17
   2   7 -24    3.17    5.03
   1  -7 -24   -3.74    2.48
   1  -7 -24   -0.15    3.11
   1   7 -24    2.32    4.03
   0  -7 -24   28.40    6.15
   0  -7 -24   24.96    6.53
   0   7 -24   16.52    6.33
   0   7  24   24.43    4.16
  -1  -7 -24   -2.52    3.56
  -1  -7 -24   -2.63    2.96
   1   7  24   -0.07    0.90
  -1   7 -24    6.31    4.56
  -2  -7 -24   14.59    4.08
  -2  -7 -24   19.23    7.03
   2   7  24   23.28    3.67
  -2   7 -24   10.17    7.06
  -2   7 -24   20.64    3.94
  -3  -7 -24   -1.08    2.28
  -3  -7 -24   -6.70    5.51
   3   7  24    0.53    1.60
  -3   7 -24    5.07    8.79
  -3   7 -24    2.04    2.09
   3  -8 -24   -1.30    3.88
  -3  -8  24    6.15    3.36
  -3   8  24   -3.26    5.15
  -3   8  24    4.89    1.89
   3   8 -24   -6.89    4.53
   2  -8 -24    0.91    3.41
   2   8 -24    1.26    4.74
   2   8 -24    1.25    6.97
  -2   8  24    1.75    4.49
   1  -8 -24    2.66    3.36
   1   8 -24    3.62    4.61
   1   8 -24    0.25    3.83
   0  -8 -24    0.06    3.82
   0  -8 -24   -2.53    2.59
   0   8  24    0.98    0.75
   0   8 -24   12.07    4.56
  -1  -8 -24   10.41    3.47
  -1  -8 -24    9.24    5.45
   1   8  24    8.70    1.86
  -1   8 -24    4.61    5.86
  -2  -8 -24   -0.43    5.35
  -2  -8 -24    3.82    2.52
  -2   8 -24    3.02    2.43
  -2   8 -24    3.23    6.65
   2   8  24    5.44    1.58
  -3  -8 -24    2.40    2.72
   3   8  24   -1.03    1.60
  -3   8 -24    5.95    2.29
  -3  -9  24   -1.87    3.77
   3  -9 -24    4.11    4.77
   3   9 -24   -4.05    4.63
  -3   9  24    3.71    6.00
  -3   9  24    5.74    1.91
   2  -9 -24   24.45    6.12
   2   9 -24    5.48    6.50
  -2   9  24   42.36    8.40
   2   9 -24   14.53    9.23
  -1  -9  24   -6.31    7.25
   1  -9 -24   -3.20    2.93
   1   9 -24   -2.39    4.25
   0  -9 -24   26.33    5.92
   0  -9 -24   26.26    7.07
   0   9 -24   16.57    7.33
  -1  -9 -24    2.46    4.27
   1   9  24    0.38    0.99
  -1   9 -24    4.38    5.32
  -2  -9 -24   16.39    7.18
  -2  -9 -24   21.61    4.28
   2   9  24   17.96    3.60
  -2   9 -24   14.70    6.81
  -2   9 -24   20.70    4.52
  -3  -9 -24    1.75    3.08
   3   9  24    7.38    1.95
  -3   9 -24    5.51    2.63
   2 -10 -24    1.41    3.85
   2  10 -24  -10.21    3.94
  -2  10  24    0.46    5.35
   1 -10 -24    0.48    3.40
  -1  10  24    5.96    5.27
   1  10 -24   -3.88    4.69
   0 -10 -24    6.08    3.72
  -1 -10 -24   -3.56    4.03
   1  10  24    0.14    0.90
  -1  10 -24    7.74    5.44
  -2 -10 -24    0.47    2.65
  -2 -10 -24    0.37    5.42
  -2  10 -24   -1.51    5.97
   2  10  24   -1.55    1.14
   2 -11 -24    2.12    4.12
   2  11 -24   -0.46    5.14
  -2  11  24    2.71    5.79
  -1 -11  24   -7.44    7.95
   1 -11 -24    3.75    3.75
  -1  11  24   13.65    6.27
   1  11 -24   -2.30    5.21
  -1 -11 -24   -2.73    4.77
   1  11  24    3.62    1.18
  -1  11 -24    0.77    7.02
  -2 -11 -24   15.54    3.98
   2  11  24   15.71    2.89
  -2  11 -24   -1.58    9.85
  -2  11 -24   11.50    3.59
   2 -12 -24   -0.90    4.60
  -2  12  24   -2.66    5.77
   2  12 -24    5.11    6.16
   1 -12 -24    5.24    4.26
  -1 -12  24    3.06    9.39
[truncated: 76,605 more chars]
