# Supplementary material for: Crystal structure and Hirshfeld surface analysis of 4-bromo-6-(4-chloro­phen­yl)-6,7-di­hydro-5H-furo[2,3-f]isoindol-5-one
Source: Acta Crystallogr E Crystallogr Commun. 2025 Oct 7;81(Pt 11):996–9. doi: 10.1107/S2056989025008606 (PMC12589837; doi:10.1107/S2056989025008606)
Supplement: Supplementary file 2 [file e-81-00996-Isup2.hkl]

data_I                                                                          
_shelx_title ' FZ2304_LTin P2(1)/n'                                             
_shelx_refln_list_code          4                                               
_shelx_F_calc_maximum      216.63                                               
_exptl_crystal_F_000       720.00                                               
_reflns_d_resolution_high  0.7697                                               
                                                                                
loop_                                                                           
 _space_group_symop_operation_xyz                                               
 'x, y, z'                                                                      
 '-x+1/2, y+1/2, -z+1/2'                                                        
 '-x, -y, -z'                                                                   
 'x-1/2, -y-1/2, z-1/2'                                                         
                                                                                
_cell_length_a     3.9194                                                       
_cell_length_b    12.5940                                                       
_cell_length_c    26.8580                                                       
_cell_angle_alpha  90.000                                                       
_cell_angle_beta   91.083                                                       
_cell_angle_gamma  90.000                                                       
                                                                                
_shelx_F_squared_multiplier     1.000                                           
                                                                                
loop_                                                                           
 _refln_index_h                                                                 
 _refln_index_k                                                                 
 _refln_index_l                                                                 
 _refln_F_squared_calc                                                          
 _refln_F_squared_meas                                                          
 _refln_F_squared_sigma                                                         
 _refln_observed_status                                                         
   4   0   0        699.18        801.39       242.44 o                         
   1   1   0       6247.54       5271.64       308.79 o                         
   3   1   0       1090.27       1218.82       285.05 o                         
   4   1   0          3.39         51.19       112.48 o                         
   5   1   0         14.82         14.77       219.19 o                         
   1   2   0         98.31        118.66        16.27 o                         
   2   2   0       6555.64       6410.83       760.38 o                         
   3   2   0         22.15         94.99        94.91 o                         
   4   2   0       2028.20       2817.70       393.69 o                         
   5   2   0          2.24       -181.25       181.25 o                         
   1   3   0      14566.43      12626.06       658.48 o                         
   2   3   0        391.96        500.59        99.73 o                         
   3   3   0       4824.59       5137.70       627.44 o                         
   4   3   0          6.37        -90.62       107.55 o                         
   5   3   0        910.74        545.42       213.54 o                         
   0   4   0       1574.93       1511.38       150.63 o                         
   1   4   0        277.12        302.23        22.53 o                         
   2   4   0         39.15         -0.04        42.02 o                         
   3   4   0         75.10         70.14        82.49 o                         
   4   4   0         10.61        -44.87       150.62 o                         
   1   5   0      18292.07      16769.63      1040.11 o                         
   2   5   0         30.77         34.25        12.11 o                         
   3   5   0       3957.93       3794.09       381.96 o                         
   4   5   0          0.01         60.39       179.40 o                         
   0   6   0       8557.07       8795.47      1467.88 o                         
   1   6   0          9.42         46.14        23.60 o                         
   2   6   0       4530.52       4426.29       301.99 o                         
   3   6   0        119.72        139.06        45.31 o                         
   4   6   0         64.08        134.45       121.11 o                         
   1   7   0       4113.22       4268.41       359.09 o                         
   2   7   0        274.18        286.60        41.27 o                         
   3   7   0        717.43        800.29        84.12 o                         
   4   7   0        155.40        196.54       116.29 o                         
   0   8   0       4575.47       4589.74       795.97 o                         
   1   8   0         19.93        168.83        68.90 o                         
   2   8   0       3801.90       3792.67       292.01 o                         
   3   8   0         83.87        132.94        50.13 o                         
   4   8   0        562.47        646.42       215.21 o                         
   1   9   0         28.88         30.82        64.24 o                         
   2   9   0        364.03        342.00        50.78 o                         
   3   9   0        172.37        429.36        65.68 o                         
   4   9   0         10.55          4.81        62.09 o                         
   0  10   0       3674.65       4173.53       748.15 o                         
   1  10   0         24.43        -90.76        90.76 o                         
   2  10   0       3096.12       3293.10       407.68 o                         
   3  10   0         37.17         29.67       107.89 o                         
   4  10   0        509.42        722.21       115.80 o                         
   1  11   0       1033.15       1368.64       202.30 o                         
   2  11   0          0.93         22.69        41.80 o                         
   3  11   0        668.13        764.21       143.80 o                         
   0  12   0       1079.20       1645.45       411.01 o                         
   1  12   0         18.16       -127.21       127.21 o                         
   2  12   0        163.10        192.52        59.44 o                         
   3  12   0          1.31        -18.63        69.30 o                         
   1  13   0       1267.18       1338.38       223.11 o                         
   2  13   0          0.01         59.60        89.74 o                         
   3  13   0        749.45        943.94       276.53 o                         
   0  14   0        589.53        710.27       330.98 o                         
   1  14   0        234.11        156.54       164.88 o                         
   2  14   0         56.78        145.68       203.80 o                         
   1  15   0        443.05        381.57       240.85 o                         
   2  15   0        488.16         24.55       494.35 o                         
   0  16   0        613.10        606.30       280.32 o                         
   1  16   0         39.84        180.21       251.70 o                         
  -5   0   1        519.51        805.44       361.76 o                         
  -1   0   1      12832.37      11987.20       986.56 o                         
   1   0   1       4402.11       4143.21       344.89 o                         
   5   0   1        290.89        492.46       251.26 o                         
  -5   1   1        162.62         48.83       174.81 o                         
  -4   1   1        490.06        777.01       179.01 o                         
  -3   1   1        950.77        928.72       312.52 o                         
  -2   1   1         87.36        150.10        92.81 o                         
  -1   1   1      22265.98      21074.92      1093.47 o                         
   1   1   1       4052.35       3482.89       205.26 o                         
   4   1   1        317.69        438.35       163.90 o                         
   5   1   1        221.61        295.04       183.46 o                         
  -5   2   1         71.01         84.52       212.13 o                         
  -4   2   1        738.13       1112.73       222.13 o                         
  -3   2   1       1053.66       1103.70       183.60 o                         
  -2   2   1       1399.53       1604.14       214.74 o                         
  -1   2   1      46928.13      43572.25      2258.89 o                         
   1   2   1      15104.54      12962.07       753.37 o                         
   2   2   1       1359.87       1459.48       229.42 o                         
   3   2   1       1043.04       1104.96       221.60 o                         
   4   2   1        474.86        681.49       180.69 o                         
   5   2   1         30.25        -59.44       178.10 o                         
  -5   3   1        100.63       -207.41       207.41 o                         
  -4   3   1        503.31        548.84       187.56 o                         
  -3   3   1        447.15        698.60       146.52 o                         
  -2   3   1       6621.43       5859.70       562.60 o                         
  -1   3   1       2512.42       2612.47       147.85 o                         
   0   3   1      25346.45      24313.49      1332.86 o                         
   1   3   1       1253.69       1175.56        60.22 o                         
   2   3   1       7104.28       5985.28       491.00 o                         
   3   3   1        794.66       1210.12       148.04 o                         
   4   3   1        631.06        832.63       168.80 o                         
   5   3   1        250.85         50.38       178.25 o                         
  -4   4   1        926.67        901.34       217.76 o                         
  -3   4   1          3.88        104.76        76.48 o                         
  -2   4   1       1321.63       1311.02        93.41 o                         
  -1   4   1         37.82         40.92        11.10 o                         
   0   4   1       4863.84       4690.27       348.94 o                         
   1   4   1         60.50         67.60         9.03 o                         
   2   4   1       1363.69       1248.62       113.08 o                         
   3   4   1        105.85        138.66       105.38 o                         
   4   4   1       1586.47       1642.42       210.20 o                         
  -4   5   1        468.65        761.02       197.82 o                         
  -3   5   1        328.49        166.86       112.01 o                         
  -2   5   1       9325.47       8869.54       589.19 o                         
  -1   5   1         54.08        106.53        22.10 o                         
   0   5   1       9087.99       8064.16       769.92 o                         
   1   5   1        226.71        356.55        47.61 o                         
   2   5   1       2528.98       2371.12       137.30 o                         
   3   5   1        283.22        344.77        90.37 o                         
   4   5   1       1344.74       1361.43       201.11 o                         
  -4   6   1        595.36        932.30       182.26 o                         
  -3   6   1        202.32        238.59        56.53 o                         
  -2   6   1       1135.56       1018.26        70.82 o                         
  -1   6   1        765.85        730.26        69.21 o                         
   0   6   1       8816.32       9396.61      1108.77 o                         
   1   6   1       8171.51       7755.73       570.00 o                         
   2   6   1       2420.88       2269.25       176.64 o                         
   3   6   1        622.37        553.60        81.65 o                         
   4   6   1        428.76        371.58       134.87 o                         
  -4   7   1        103.76         73.30       119.62 o                         
  -3   7   1        110.36        133.13        42.05 o                         
  -2   7   1        546.63        546.33        58.77 o                         
  -1   7   1       3352.76       3618.52       358.98 o                         
   0   7   1       2583.93       2686.57       339.66 o                         
   1   7   1       4552.67       4641.98       387.12 o                         
   2   7   1        954.83       1041.07        94.98 o                         
   3   7   1        370.74        497.16        64.06 o                         
   4   7   1        197.99         50.68       147.41 o                         
  -4   8   1         69.20        -78.95       131.45 o                         
  -3   8   1       2497.83       2823.86       252.35 o                         
  -2   8   1        321.72        327.96        46.58 o                         
  -1   8   1       5078.49       5631.03       481.55 o                         
   0   8   1        917.07       1119.94       181.41 o                         
   1   8   1       3924.75       4051.47       410.86 o                         
   2   8   1         32.58        112.93        35.49 o                         
   3   8   1        301.71        417.51        91.82 o                         
   4   8   1        132.25        -84.90       172.06 o                         
  -4   9   1         10.89        -57.46       103.94 o                         
  -3   9   1       1327.28       1554.56       159.99 o                         
  -2   9   1        103.82        132.80        34.56 o                         
  -1   9   1       1658.11       1688.74       178.19 o                         
   0   9   1        532.97        823.22       170.22 o                         
   1   9   1       2050.56       2035.34       295.30 o                         
   2   9   1         68.46         88.35        35.11 o                         
   3   9   1       2081.78       2179.55       208.02 o                         
   4   9   1         41.46         90.40        72.33 o                         
  -4  10   1          7.93        101.21       122.35 o                         
  -3  10   1        379.80        525.06        76.73 o                         
  -2  10   1        291.08        309.42        59.66 o                         
  -1  10   1        573.16        694.32       135.96 o                         
   0  10   1        508.92        576.40       158.67 o                         
   1  10   1       1486.48       1999.18       535.83 o                         
   2  10   1        711.77        767.02        89.23 o                         
   3  10   1        381.23        476.92       111.74 o                         
   4  10   1         99.81        176.21        74.79 o                         
  -3  11   1        441.85        530.35        95.29 o                         
  -2  11   1        316.57        336.37       103.43 o                         
  -1  11   1       1316.24       1177.99       184.02 o                         
   0  11   1        644.73        866.25       203.63 o                         
   1  11   1       1638.96       2036.99       260.71 o                         
   2  11   1       1504.13       1652.99       166.24 o                         
   3  11   1        365.89        514.62        99.65 o                         
  -3  12   1        198.65        233.15        85.54 o                         
  -2  12   1        610.67        587.51        93.10 o                         
  -1  12   1         60.36        117.95       121.60 o                         
   0  12   1        148.34         49.37       158.43 o                         
   1  12   1         66.33        130.40       165.00 o                         
   2  12   1       1307.57       1138.06       143.86 o                         
   3  12   1         27.02         39.92        97.39 o                         
  -3  13   1        168.36         27.70       126.44 o                         
  -2  13   1         26.54        -67.19        71.02 o                         
  -1  13   1        164.51        190.88       154.10 o                         
   0  13   1        320.91        477.50       282.92 o                         
   1  13   1          5.13         71.36       180.10 o                         
   2  13   1       1168.40       1074.30       154.26 o                         
   3  13   1          1.14        -77.39        77.39 o                         
  -2  14   1       1058.68        390.70       231.43 o                         
  -1  14   1         14.12       -113.68       139.19 o                         
   0  14   1        980.56       1279.13       406.04 o                         
   1  14   1         56.26        -35.73       199.39 o                         
   2  14   1       1186.10        864.43       296.70 o                         
  -2  15   1         36.77        206.93       340.69 o                         
  -1  15   1        727.75        410.91       234.09 o                         
   0  15   1        482.43        578.36       200.36 o                         
   1  15   1        406.91        292.17       247.17 o                         
   2  15   1          9.18          0.62       260.12 o                         
  -1  16   1        136.43        251.36       255.43 o                         
   0  16   1        339.17        241.69       164.00 o                         
   1  16   1         33.25        306.97       258.66 o                         
  -4   0   2        195.38        252.60       149.79 o                         
   4   0   2         34.83          3.31       218.29 o                         
  -5   1   2         38.32        133.50       227.52 o                         
  -4   1   2        627.55        856.75       168.39 o                         
  -3   1   2          8.60        -85.18        85.18 o                         
  -2   1   2       4293.18       3879.92       468.72 o                         
  -1   1   2      25242.83      23906.30      1310.52 o                         
   1   1   2        267.60        229.75        23.44 o                         
   4   1   2       1697.80       1885.11       549.51 o                         
   5   1   2         13.38         51.32       131.60 o                         
  -5   2   2        303.51         -2.99       222.86 o                         
  -4   2   2          3.19         90.24       122.81 o                         
  -3   2   2        252.28        262.28       101.60 o                         
  -2   2   2       1503.58       1450.78       158.01 o                         
  -1   2   2       3060.74       2762.24       148.07 o                         
   1   2   2       4353.83       3596.84       213.72 o                         
   2   2   2         41.69         55.40        73.39 o                         
   3   2   2       2192.00       2029.75       284.25 o                         
   4   2   2          4.81        276.09       120.45 o                         
   5   2   2        610.30        540.96       194.20 o                         
  -5   3   2         18.54       -216.39       270.37 o                         
  -4   3   2         92.04        329.83       183.01 o                         
  -3   3   2        412.79        213.04       247.65 o                         
  -2   3   2       1102.49       1215.93       139.78 o                         
  -1   3   2       7103.67       6850.55       361.06 o                         
   0   3   2       4339.34       4100.25       216.51 o                         
   1   3   2        528.20        525.97        31.77 o                         
   2   3   2        269.05        281.23        48.39 o                         
   3   3   2          1.57        -58.49        69.70 o                         
   4   3   2        335.38        465.28       201.49 o                         
  -4   4   2          7.98        335.18       162.90 o                         
  -3   4   2       2666.94       2927.71       402.01 o                         
  -2   4   2         21.66         29.51        29.53 o                         
  -1   4   2       4290.06       3902.07       207.23 o                         
   0   4   2       1395.42       1409.38       108.85 o                         
   1   4   2       5947.59       5067.65       295.23 o                         
   2   4   2          0.32         27.90        32.44 o                         
   3   4   2       4277.45       3970.82       342.68 o                         
   4   4   2        110.57        302.71       129.00 o                         
  -4   5   2         50.00         41.47       148.57 o                         
  -3   5   2         28.39          7.37       114.68 o                         
  -2   5   2        726.20        722.97        55.50 o                         
  -1   5   2         24.42          9.33        19.64 o                         
   0   5   2       5489.03       5693.09       549.03 o                         
   1   5   2        690.72        773.34        73.39 o                         
   2   5   2        116.03        132.70        19.14 o                         
   3   5   2          3.08        -61.37        61.37 o                         
   4   5   2         15.19        162.20       121.22 o                         
  -4   6   2        142.03        331.06       118.73 o                         
  -3   6   2       1168.16       1397.06       170.60 o                         
  -2   6   2         81.14         67.08        23.44 o                         
  -1   6   2       4535.01       4348.02       290.46 o                         
   0   6   2        502.23        515.18       143.95 o                         
   1   6   2       1091.54       1076.51        86.57 o                         
   2   6   2        124.06        108.12        22.29 o                         
   3   6   2       3677.72       3819.41       305.32 o                         
   4   6   2          0.05        -65.56       166.69 o                         
  -4   7   2       1032.63        770.90       212.61 o                         
  -3   7   2         48.36         16.49        34.61 o                         
  -2   7   2        821.24        857.75        79.88 o                         
  -1   7   2       1337.88       1370.05       123.48 o                         
   0   7   2       2336.29       2620.40       330.58 o                         
   1   7   2       1117.44       1168.07       125.18 o                         
   2   7   2       4129.28       4157.01       315.10 o                         
   3   7   2         35.27        115.93        45.40 o                         
   4   7   2        530.87        593.30       214.42 o                         
  -4   8   2          2.07        205.41       190.83 o                         
  -3   8   2         32.73        100.06        42.34 o                         
  -2   8   2        279.79        347.51        50.62 o                         
  -1   8   2       1108.62       1333.86       142.35 o                         
   0   8   2        902.32       1190.96       194.19 o                         
   1   8   2       1562.64       1771.88       366.02 o                         
   2   8   2        240.09        252.49        83.28 o                         
   3   8   2        262.45        278.78        51.41 o                         
   4   8   2        103.83        -45.51        78.11 o                         
  -4   9   2        583.23        690.97       156.41 o                         
  -3   9   2         23.98         20.80        44.29 o                         
  -2   9   2       3279.30       3372.37       229.99 o                         
  -1   9   2         43.96        -12.36        61.56 o                         
   0   9   2       6134.19       7069.61       848.06 o                         
   1   9   2        341.23        357.75       126.20 o                         
   2   9   2       2184.57       2231.06       225.13 o                         
   3   9   2        223.28        287.32       128.99 o                         
   4   9   2        725.17        851.83       251.67 o                         
  -4  10   2          1.33        154.20        80.31 o                         
  -3  10   2         46.90         96.90        55.43 o                         
  -2  10   2          1.40         13.45        32.56 o                         
  -1  10   2          8.85         85.72       105.32 o                         
   0  10   2        425.77        461.76       148.02 o                         
   1  10   2        805.70        630.38       451.49 o                         
   2  10   2       1039.86        828.77        94.05 o                         
   3  10   2        466.65        517.74       102.28 o                         
   4  10   2          2.93        -63.85       101.86 o                         
  -3  11   2          9.23        138.74       388.99 o                         
  -2  11   2       1383.06       1528.80       140.43 o                         
  -1  11   2         80.90       -103.83       103.83 o                         
   0  11   2       3215.66       4338.18       558.51 o                         
   1  11   2        342.43        224.09       114.99 o                         
   2  11   2       1817.03       1635.22       189.46 o                         
   3  11   2          0.81         52.29        61.25 o                         
  -3  12   2        522.22        475.54       203.19 o                         
  -2  12   2        201.82        186.49        57.81 o                         
  -1  12   2       2039.04       2072.96       263.74 o                         
   0  12   2        437.32        704.87       200.59 o                         
   1  12   2       5243.78       4005.16       888.31 o                         
   2  12   2         12.30         18.15        56.04 o                         
   3  12   2       1221.21       1291.70       199.90 o                         
  -3  13   2        129.48         90.42        80.55 o                         
  -2  13   2        224.20        116.01       139.96 o                         
  -1  13   2          5.41        100.74       158.12 o                         
   0  13   2        172.64        250.58       188.56 o                         
   1  13   2         21.50         13.58       143.46 o                         
   2  13   2        269.95        324.10       193.81 o                         
   3  13   2         24.72        -52.30        79.96 o                         
  -2  14   2          0.67         54.95       227.55 o                         
  -1  14   2        954.59        694.32       241.02 o                         
   0  14   2          0.14        114.26       142.08 o                         
   1  14   2       3339.88       3942.17       956.52 o                         
   2  14   2        399.71        394.80       201.81 o                         
  -2  15   2        202.86         46.03       497.66 o                         
  -1  15   2        239.03         96.31       213.18 o                         
   0  15   2        185.95        400.32       194.36 o                         
   1  15   2        107.89        -30.86       456.46 o                         
   2  15   2        346.49       -126.69       288.37 o                         
  -1  16   2        812.89        587.55       542.88 o                         
   0  16   2         22.25        -67.30       157.84 o                         
   1  16   2        363.99        282.60       312.28 o                         
  -5   0   3        331.99        505.24       334.30 o                         
  -3   0   3        942.51       1309.73       277.48 o                         
  -1   0   3         57.69         68.98        21.26 o                         
   1   0   3       2786.39       2386.29       201.17 o                         
   5   0   3        137.32        331.11       159.09 o                         
  -5   1   3         76.82        196.71       212.90 o                         
  -4   1   3         18.10        295.99       132.32 o                         
  -3   1   3        133.92         62.70        74.84 o                         
  -2   1   3         83.24        186.62        75.29 o                         
  -1   1   3       5598.17       5632.76       294.56 o                         
   1   1   3       1389.56       1200.70        67.16 o                         
   4   1   3        321.34        183.53       188.46 o                         
   5   1   3        277.71         86.49       116.50 o                         
  -5   2   3         42.79         43.04       483.69 o                         
  -4   2   3          2.85         15.13       118.98 o                         
  -3   2   3        822.51       1032.07       179.60 o                         
  -2   2   3       3165.87       3125.15       306.75 o                         
  -1   2   3      34321.61      32632.30      1545.53 o                         
   1   2   3        600.56        597.31        41.55 o                         
   2   2   3        604.24        658.65       152.47 o                         
   3   2   3        375.08        381.03       120.06 o                         
   4   2   3        175.26        225.74       115.84 o                         
   5   2   3         26.99        135.78       187.87 o                         
  -4   3   3        432.27        513.28       315.83 o                         
  -3   3   3        130.40        131.60       100.77 o                         
  -2   3   3        303.96        295.53        48.25 o                         
  -1   3   3       2623.65       2597.28       132.06 o                         
   0   3   3       1743.31       1625.82        83.62 o                         
   1   3   3         83.67         83.62         8.72 o                         
   2   3   3       1412.25       1614.24       150.20 o                         
   3   3   3        328.64        347.96        92.43 o                         
   4   3   3        434.14        491.12       113.15 o                         
  -4   4   3         87.41        118.73       148.81 o                         
  -3   4   3         75.46        177.75       118.61 o                         
  -2   4   3        249.36        271.27        30.63 o                         
  -1   4   3         72.13         65.87        20.52 o                         
   0   4   3       2565.60       2205.96       185.82 o                         
   1   4   3       2169.47       2111.53       118.94 o                         
   2   4   3       2158.59       2022.97       133.84 o                         
   3   4   3        627.60        765.17       108.53 o                         
   4   4   3        648.49        540.51       183.51 o                         
  -4   5   3        609.14        564.43       197.18 o                         
  -3   5   3          5.40         60.82        66.54 o                         
  -2   5   3       1986.05       1922.72       121.62 o                         
  -1   5   3        776.97        998.82        66.62 o                         
   0   5   3       2446.71       2248.72       224.05 o                         
   1   5   3         19.98         51.05        10.19 o                         
   2   5   3       2885.61       2739.87       155.58 o                         
   3   5   3         26.89        -25.34        66.27 o                         
   4   5   3        628.68        671.86       205.79 o                         
  -4   6   3          9.55       -152.68       157.15 o                         
  -3   6   3         41.55         92.88        66.76 o                         
  -2   6   3        421.93        437.29        68.89 o                         
  -1   6   3        204.89        288.74        42.12 o                         
   0   6   3       1031.19       1147.24       129.90 o                         
   1   6   3        593.36        650.26        57.15 o                         
   2   6   3       2739.85       2563.52       153.61 o                         
   3   6   3         14.48         92.75        36.53 o                         
   4   6   3        635.59        282.62       169.93 o                         
  -4   7   3         19.83        163.75       119.04 o                         
  -3   7   3         75.71        103.05        41.12 o                         
  -2   7   3       2180.10       2062.93       142.36 o                         
  -1   7   3       2036.79       2315.28       185.39 o                         
   0   7   3       4992.14       5011.64       851.37 o                         
   1   7   3       2218.92       2125.79       238.33 o                         
   2   7   3       3071.38       2903.58       224.01 o                         
   3   7   3        895.06        938.30        93.66 o                         
   4   7   3        504.67        384.57       163.43 o                         
  -4   8   3         47.41        -62.30       115.44 o                         
  -3   8   3        818.79        985.34       100.91 o                         
  -2   8   3         47.81         34.75        25.27 o                         
  -1   8   3        923.30       1007.01       103.41 o                         
   0   8   3         25.51         11.03        92.56 o                         
   1   8   3       3108.99       3878.53       688.01 o                         
   2   8   3       1030.36        876.67        92.73 o                         
   3   8   3        220.87        183.87        43.78 o                         
   4   8   3         91.32         83.41        82.16 o                         
  -4   9   3         54.30        262.51       120.69 o                         
  -3   9   3        159.36        122.52        49.09 o                         
  -2   9   3       1140.04       1167.99        90.68 o                         
  -1   9   3       2013.10       2112.44       210.24 o                         
   0   9   3       2155.41       2257.99       308.85 o                         
   1   9   3       2104.33       2415.38       484.88 o                         
   2   9   3          7.93        -37.02        77.23 o                         
   3   9   3        852.07        879.01       113.26 o                         
   4   9   3          4.36        115.25        88.51 o                         
  -4  10   3          4.05        121.20       121.76 o                         
  -3  10   3       1955.43       1950.96       198.31 o                         
  -2  10   3         18.24        -28.71        33.53 o                         
  -1  10   3       4638.84       5038.57       439.36 o                         
   0  10   3        418.05        742.24       167.93 o                         
   1  10   3        928.05        858.15       175.12 o                         
   2  10   3        316.40        397.19        59.44 o                         
   3  10   3        301.11        427.15        77.39 o                         
  -3  11   3        380.33        414.84        76.60 o                         
  -2  11   3        303.21        300.91        53.26 o                         
  -1  11   3         16.44        -78.82        78.82 o                         
   0  11   3        103.81        190.38       239.36 o                         
   1  11   3        231.27        474.41       139.75 o                         
   2  11   3        256.19         80.99        95.21 o                         
   3  11   3        523.40        595.05        94.01 o                         
  -3  12   3        658.90        716.16       107.35 o                         
  -2  12   3         70.83          6.86        49.05 o                         
  -1  12   3        773.85        666.55       181.44 o                         
   0  12   3       1972.65       2599.74       388.94 o                         
   1  12   3       2021.08       2411.05       297.05 o                         
   2  12   3        331.49        263.68        67.03 o                         
   3  12   3       1085.34        955.21       131.02 o                         
  -3  13   3          2.14        -78.32        78.32 o                         
  -2  13   3        883.08        816.47       257.79 o                         
  -1  13   3        475.69        423.02       164.31 o                         
   0  13   3       1704.59       2000.93       279.02 o                         
   1  13   3        302.42        181.16       151.85 o                         
   2  13   3       1140.67       1005.96       134.58 o                         
   3  13   3          1.61         18.13        95.73 o                         
  -2  14   3        601.35        617.75       260.39 o                         
  -1  14   3          1.36         26.99       199.82 o                         
   0  14   3       1260.08       1444.22       227.79 o                         
   1  14   3        288.91        -44.30       146.14 o                         
   2  14   3        348.89        325.94       500.74 o                         
  -1  15   3         36.36        321.81       241.52 o                         
   0  15   3       1806.94       2359.12       332.31 o                         
   1  15   3        361.19        263.69       251.33 o                         
   0  16   3        475.87        270.79       237.15 o                         
  -4   0   4        606.18        711.88       207.24 o                         
  -2   0   4       3691.10       3177.26       538.38 o                         
  -5   1   4         27.65        507.05       259.96 o                         
  -4   1   4        517.40        661.59       136.47 o                         
  -3   1   4        710.34       1121.82       223.64 o                         
  -2   1   4       2569.08       2538.17       316.83 o                         
  -1   1   4      12400.61      12001.02       625.95 o                         
   1   1   4       1041.54       1107.28        89.56 o                         
   4   1   4          4.12         48.35       141.42 o                         
   5   1   4         14.14        149.07       106.50 o                         
  -5   2   4        130.48        -19.36       219.45 o                         
  -4   2   4        429.80        398.88       191.48 o                         
  -3   2   4        106.06        113.70       100.15 o                         
  -2   2   4       1119.77       1376.61       153.24 o                         
  -1   2   4        136.75        161.84        14.35 o                         
   0   2   4        882.97        874.71        45.21 o                         
   1   2   4         29.31         44.19        14.56 o                         
   2   2   4       6703.18       5626.91       667.80 o                         
   3   2   4        198.36         35.04       126.43 o                         
   4   2   4        895.73        780.23       135.72 o                         
   5   2   4          1.97        153.64       179.03 o                         
  -4   3   4          5.16        175.00       444.63 o                         
  -3   3   4        743.05        720.12       148.79 o                         
  -2   3   4       4352.34       4260.27       319.15 o                         
  -1   3   4       1301.14       1258.33        66.19 o                         
   0   3   4       1092.66       1118.33        55.41 o                         
   1   3   4       1971.16       1709.92        91.66 o                         
   2   3   4        370.42        479.04        62.17 o                         
   3   3   4       2026.13       2189.05       208.57 o                         
   4   3   4         41.25         18.70        93.81 o                         
  -4   4   4        298.37        338.54       167.54 o                         
  -3   4   4        709.45        863.79       165.06 o                         
  -2   4   4      12411.92      12159.22       663.79 o                         
  -1   4   4       1825.33       1762.05       100.92 o                         
   0   4   4        854.00       1032.92        78.12 o                         
   1   4   4        582.94        626.77        36.90 o                         
   2   4   4        165.49        201.89        37.37 o                         
   3   4   4          8.34        -13.59        64.40 o                         
   4   4   4         77.52        115.26        90.94 o                         
  -4   5   4         13.67       -132.12       132.12 o                         
  -3   5   4       2307.35       2675.51       366.94 o                         
  -2   5   4       1796.52       1904.74       107.90 o                         
  -1   5   4       7574.96       7054.67       412.02 o                         
   0   5   4         95.56        127.17        39.60 o                         
   1   5   4       5106.36       4680.32       293.53 o                         
   2   5   4        204.11        191.22        20.79 o                         
   3   5   4       1874.75       1640.74       173.65 o                         
   4   5   4        342.99        190.08       114.61 o                         
  -4   6   4        191.66        359.11       194.28 o                         
  -3   6   4       1161.10       1249.16       208.94 o                         
  -2   6   4         21.60         80.60        43.74 o                         
  -1   6   4       2045.29       2320.46       166.06 o                         
   0   6   4         47.81         73.16        40.84 o                         
   1   6   4         95.56        135.75        18.82 o                         
   2   6   4         13.26         59.29        18.13 o                         
   3   6   4        741.15        746.19        85.98 o                         
   4   6   4          8.89         49.92       181.02 o                         
  -4   7   4        151.36        369.57       138.22 o                         
  -3   7   4       2071.21       2353.43       197.94 o                         
  -2   7   4        329.32        365.36        50.63 o                         
  -1   7   4       2118.73       2186.36       165.44 o                         
   0   7   4       2322.63       2328.74       237.84 o                         
   1   7   4       4051.10       3763.84       313.73 o                         
   2   7   4         74.70        102.55        34.02 o                         
   3   7   4        781.22        903.30        88.95 o                         
   4   7   4          5.59         28.31       161.96 o                         
  -4   8   4        369.43        487.29       123.87 o                         
  -3   8   4         23.69         12.95        49.69 o                         
  -2   8   4       2212.87       1974.42       141.26 o                         
  -1   8   4        243.89        299.45        63.93 o                         
   0   8   4       4179.92       3985.07       689.91 o                         
   1   8   4        118.41         -1.03        65.21 o                         
   2   8   4        597.30        546.27        64.25 o                         
   3   8   4          1.31         -5.26        39.36 o                         
   4   8   4        315.86        345.42       107.31 o                         
  -4   9   4        351.57        463.53        92.00 o                         
  -3   9   4         83.25        193.90        49.39 o                         
  -2   9   4       1108.23       1136.85       104.49 o                         
  -1   9   4       2327.63       2496.74       209.64 o                         
   0   9   4        438.10        859.97       173.06 o                         
   1   9   4       1452.42       1638.82       367.92 o                         
   2   9   4        148.02        147.45        53.92 o                         
   3   9   4        153.82        200.55        53.72 o                         
   4   9   4          0.72         -8.28        70.10 o                         
  -3  10   4         78.00        150.69        66.16 o                         
  -2  10   4       1869.02       1914.91       151.86 o                         
  -1  10   4          5.39         41.22        79.50 o                         
   0  10   4       2909.49       3343.54       442.16 o                         
   1  10   4        884.07        752.41       257.59 o                         
   2  10   4       1709.99       1629.93       181.51 o                         
   3  10   4          0.14        -51.27        51.27 o                         
  -3  11   4         15.82         95.57        75.59 o                         
  -2  11   4          6.12        -15.29        58.16 o                         
  -1  11   4        241.94        225.26        92.67 o                         
   0  11   4        364.84        401.13       255.46 o                         
   1  11   4        877.03       1051.34       227.51 o                         
   2  11   4        100.33          6.99       155.83 o                         
   3  11   4         79.50        245.29        71.56 o                         
  -3  12   4        148.22        290.06        77.40 o                         
  -2  12   4       1194.14       1082.88       116.10 o                         
  -1  12   4         49.92        111.18       122.44 o                         
   0  12   4       2506.84       3047.61       355.43 o                         
   1  12   4        367.93        246.14       133.64 o                         
   2  12   4        958.36        894.19       119.72 o                         
   3  12   4         13.03        -11.48        71.01 o                         
  -3  13   4        542.98        598.59       103.70 o                         
  -2  13   4          1.06         69.53        77.88 o                         
  -1  13   4       2963.87       2740.05       538.14 o                         
   0  13   4         61.96        274.89       132.47 o                         
   1  13   4        781.32        853.42       184.36 o                         
   2  13   4        226.86        159.06        69.23 o                         
   3  13   4        265.20        230.89        81.22 o                         
  -2  14   4        147.55        353.21       248.95 o                         
  -1  14   4         35.36        228.94       282.92 o                         
   0  14   4         81.90        260.73       175.01 o                         
   1  14   4         28.92        -19.29       151.71 o                         
   2  14   4          9.03         60.17       213.55 o                         
  -1  15   4       1018.88        848.90       476.35 o                         
   0  15   4          0.69       -171.11       175.01 o                         
   1  15   4       2062.94       1937.77      1009.53 o                         
   0  16   4        410.44        213.69       241.49 o                         
  -5   0   5         44.65        609.88       332.88 o                         
  -3   0   5        274.13        287.02        99.89 o                         
  -1   0   5       4301.79       4205.62       312.73 o                         
   1   0   5        853.36        962.68       123.02 o                         
   5   0   5         55.51         10.81       152.37 o                         
  -5   1   5        583.63        720.39       274.53 o                         
  -4   1   5         23.97         62.29       106.01 o                         
  -3   1   5       3855.96       4308.41       433.32 o                         
  -2   1   5       2352.35       2352.03       203.10 o                         
  -1   1   5      11594.16      10754.56       591.26 o                         
   0   1   5        605.93        659.21        30.45 o                         
   1   1   5       6548.85       5894.30       398.66 o                         
   2   1   5         36.01         79.40        61.10 o                         
   3   1   5       1785.73       1322.99       290.74 o                         
   4   1   5          7.33        -93.90       122.30 o                         
   5   1   5        229.57        223.56       129.23 o                         
  -5   2   5         87.76        132.85       227.05 o                         
  -4   2   5       1056.94       1360.34       204.83 o                         
  -3   2   5        260.37        314.98        85.63 o                         
  -2   2   5      15495.05      15184.41      1252.41 o                         
  -1   2   5        608.14        629.44        36.42 o                         
   0   2   5       7570.94       7134.45       356.86 o                         
   1   2   5       2981.03       2933.50       164.84 o                         
   2   2   5        545.22        669.86       275.82 o                         
   3   2   5          4.84         31.74        87.26 o                         
   4   2   5         48.22        -11.46        93.37 o                         
  -4   3   5        176.14          3.59       147.46 o                         
  -3   3   5       1024.96       1219.31       199.54 o                         
  -2   3   5       3757.98       3927.33       246.11 o                         
  -1   3   5         20.45         31.98        10.24 o                         
   0   3   5          8.49         10.85         5.23 o                         
   1   3   5       1881.41       1874.11       111.85 o                         
   2   3   5        172.72        186.51        43.16 o                         
   3   3   5        850.19        929.78       113.85 o                         
   4   3   5         77.95         88.19        95.72 o                         
  -4   4   5       1492.71       1890.50       518.26 o                         
  -3   4   5        717.60        704.89       163.36 o                         
  -2   4   5       6560.90       6201.32       346.29 o                         
  -1   4   5        364.91        423.12        29.04 o                         
   0   4   5       5155.00       4712.06       298.83 o                         
   1   4   5       1641.45       1772.82       100.42 o                         
   2   4   5       6774.04       6551.29       442.98 o                         
   3   4   5        101.17         64.98        65.82 o                         
   4   4   5        483.26        487.37       116.94 o                         
  -4   5   5          3.09       -108.98       223.26 o                         
  -3   5   5         22.84        -88.33        96.49 o                         
  -2   5   5         85.26         98.16        18.36 o                         
  -1   5   5          1.82         50.18        16.40 o                         
   0   5   5       1561.41       1857.45       144.11 o                         
   1   5   5       2139.29       2219.60       162.33 o                         
   2   5   5        357.59        349.51        25.11 o                         
   3   5   5         41.10         89.75        69.34 o                         
   4   5   5        425.17        365.32       327.43 o                         
  -4   6   5        764.78        874.08       227.87 o                         
  -3   6   5        893.77       1002.82       135.42 o                         
  -2   6   5       1789.98       1669.12       115.46 o                         
  -1   6   5        369.53        398.56        51.23 o                         
   0   6   5       4918.96       4961.51       481.03 o                         
   1   6   5        285.01        267.45        28.66 o                         
   2   6   5       2168.73       2106.81       115.15 o                         
   3   6   5        226.91        261.74        50.90 o                         
   4   6   5        850.94        513.88       194.08 o                         
  -4   7   5        635.62        763.50       218.08 o                         
  -3   7   5       2279.94       2738.27       300.65 o                         
  -2   7   5       1478.56       1338.84       126.54 o                         
  -1   7   5       6819.83       6710.98       457.95 o                         
   0   7   5       1610.71       1796.72       188.97 o                         
   1   7   5       2086.89       1911.06       190.36 o                         
   2   7   5         36.08         53.39        19.77 o                         
   3   7   5         17.52         24.29        32.15 o                         
   4   7   5         60.11         37.76       185.14 o                         
  -4   8   5        190.52        191.00       110.78 o                         
  -3   8   5        120.01        106.06        52.32 o                         
  -2   8   5        482.33        576.83        74.45 o                         
  -1   8   5          7.76         87.40        52.66 o                         
   0   8   5         38.92        157.97        72.79 o                         
   1   8   5         26.60       -152.00       157.21 o                         
   2   8   5        916.20        828.69        84.62 o                         
   3   8   5        128.58        200.23        50.39 o                         
   4   8   5        128.90        132.64        74.56 o                         
  -4   9   5        366.62        376.93        78.12 o                         
  -3   9   5       1767.77       1714.97       193.80 o                         
  -2   9   5        244.83        181.04        37.80 o                         
  -1   9   5       3501.19       3715.79       296.02 o                         
   0   9   5          0.85         25.57       136.37 o                         
   1   9   5       1958.88       2128.43       435.63 o                         
   2   9   5       1071.26       1033.91       121.01 o                         
   3   9   5       1788.77       1729.01       169.63 o                         
   4   9   5         23.42          8.73        70.41 o                         
  -3  10   5        205.47        263.54        59.96 o                         
  -2  10   5          5.96         74.99        52.74 o                         
  -1  10   5       1310.08       1522.18       168.22 o                         
   0  10   5        672.65       1069.60       159.32 o                         
   1  10   5       1125.16       1642.14       384.96 o                         
   2  10   5        129.92        221.01        48.90 o                         
   3  10   5        278.59        254.89        64.41 o                         
  -3  11   5        919.37        939.57       109.96 o                         
  -2  11   5         15.65         17.88        49.89 o                         
  -1  11   5        576.90        788.21       130.20 o                         
   0  11   5        521.74        399.45       122.32 o                         
   1  11   5       1442.49       1772.35       405.33 o                         
   2  11   5        129.24         58.08        48.51 o                         
   3  11   5        897.23        906.93       174.55 o                         
  -3  12   5        364.59        416.39       135.67 o                         
  -2  12   5       1934.73       2229.55       341.33 o                         
  -1  12   5       1047.91       1131.37       249.62 o                         
   0  12   5       3429.77       4563.26       486.56 o                         
   1  12   5          7.96       -155.79       207.16 o                         
   2  12   5        570.44        484.59        82.07 o                         
   3  12   5         34.82         -5.08        70.20 o                         
  -3  13   5          6.51        106.78        78.82 o                         
  -2  13   5        241.28        273.63       161.24 o                         
  -1  13   5        138.88        146.39       187.28 o                         
   0  13   5         97.82        201.39       241.04 o                         
   1  13   5         56.48         56.03       141.41 o                         
   2  13   5         32.80        -21.59        61.68 o                         
  -2  14   5       1026.72       1221.62       297.43 o                         
  -1  14   5        195.30       -190.09       190.09 o                         
   0  14   5       1515.44       1473.05       251.61 o                         
   1  14   5         33.65       -165.82       165.82 o                         
   2  14   5        491.69        573.32       264.22 o                         
  -1  15   5        576.19        484.25       281.98 o                         
   0  15   5        395.13         71.07       189.56 o                         
   1  15   5        205.34        286.43       211.53 o                         
   0  16   5        847.05        629.66       768.51 o                         
  -4   0   6        416.51        919.09       294.05 o                         
  -2   0   6       2109.69       1859.76       190.24 o                         
   0   0   6        299.21        371.34        34.83 o                         
   2   0   6       3634.36       3272.05       394.79 o                         
   4   0   6        261.06        396.08       163.96 o                         
  -5   1   6         39.89        163.10       242.84 o                         
  -4   1   6       1083.47       1354.89       271.56 o                         
  -3   1   6        318.72        434.80        95.27 o                         
  -2   1   6       1609.14       1533.83       127.53 o                         
  -1   1   6        926.77       1000.90        55.67 o                         
   0   1   6       9781.07       9355.21       444.67 o                         
   1   1   6        448.00        452.73        28.71 o                         
   2   1   6       6227.09       5635.85       544.73 o                         
   3   1   6        122.39         19.77        89.27 o                         
   4   1   6        737.31        588.16       135.26 o                         
  -4   2   6         33.62        -74.03       146.54 o                         
  -3   2   6       1173.84       1785.71       277.43 o                         
  -2   2   6       1872.00       1873.06       138.74 o                         
  -1   2   6       4541.89       4389.46       231.10 o                         
   0   2   6       5551.21       5225.88       261.44 o                         
   1   2   6       3888.74       3798.58       199.48 o                         
   2   2   6       2184.27       2153.86       278.30 o                         
   3   2   6        194.27        450.19       148.68 o                         
   4   2   6        129.02         80.67        83.44 o                         
  -4   3   6        525.73        758.57       281.27 o                         
  -3   3   6       3945.78       4675.26       472.92 o                         
  -2   3   6       1465.43       1572.62        83.63 o                         
  -1   3   6       3753.06       3329.90       175.49 o                         
   0   3   6       1889.92       1717.17       108.14 o                         
   1   3   6       2817.63       2579.50       152.80 o                         
   2   3   6       1439.82       1431.20       156.31 o                         
   3   3   6        455.16        515.19        90.75 o                         
   4   3   6         53.11        221.14       113.11 o                         
  -4   4   6         30.17          2.37       191.77 o                         
  -3   4   6       7676.46       7816.67       937.34 o                         
  -2   4   6        589.98        683.14        44.87 o                         
  -1   4   6      10487.09       9818.62       569.86 o                         
   0   4   6       1358.32       1550.16       110.77 o                         
   1   4   6       4962.04       4551.74       267.95 o                         
   2   4   6         80.10        101.28        17.41 o                         
   3   4   6        903.72       1029.04       141.95 o                         
   4   4   6         78.84        -56.96        96.37 o                         
  -4   5   6          5.41        138.33       157.13 o                         
  -3   5   6         20.08        144.95       115.72 o                         
  -2   5   6        614.76        621.27        54.70 o                         
  -1   5   6       4242.15       4081.35       260.16 o                         
   0   5   6       2518.59       2545.03       195.00 o                         
   1   5   6       7579.61       8020.85       591.29 o                         
   2   5   6          1.03         17.67        12.52 o                         
   3   5   6       2456.76       2463.10       236.95 o                         
   4   5   6          0.33        154.36       149.58 o                         
  -4   6   6        383.89        426.16       243.38 o                         
  -3   6   6       1089.48       1282.63       134.36 o                         
  -2   6   6        740.11        832.41        79.25 o                         
  -1   6   6       2938.22       2884.61       182.06 o                         
   0   6   6       4894.15       4906.57       412.64 o                         
   1   6   6       4163.65       3958.14       287.95 o                         
   2   6   6        325.30        308.87        25.31 o                         
   3   6   6       1363.71       1571.69       140.42 o                         
   4   6   6        455.21        490.69       177.28 o                         
  -4   7   6       1292.20       2133.77       370.50 o                         
  -3   7   6          4.66        136.97        74.97 o                         
  -2   7   6       2514.68       2603.31       229.79 o                         
  -1   7   6        192.71        143.11        56.68 o                         
   0   7   6       1291.06       1314.16       132.29 o                         
   1   7   6        275.68        312.57        47.84 o                         
   2   7   6       2663.54       2752.04       180.37 o                         
   3   7   6          2.48         12.29        31.81 o                         
   4   7   6        228.70        144.42       176.19 o                         
  -4   8   6        324.53        435.07        76.83 o                         
  -3   8   6         83.18         99.34        54.54 o                         
  -2   8   6       3918.30       3853.90       322.13 o                         
  -1   8   6         26.27         49.01        48.14 o                         
   0   8   6       2347.69       2385.78       222.30 o                         
   1   8   6        526.46        537.91       195.09 o                         
   2   8   6        392.39        418.87        46.81 o                         
   3   8   6        429.20        351.99        79.28 o                         
   4   8   6         45.96        316.40       197.62 o                         
  -4   9   6        696.23       1035.79       134.90 o                         
  -3   9   6        154.32        189.26        49.72 o                         
  -2   9   6       1846.48       1979.25       157.00 o                         
  -1   9   6        631.44        792.75        94.03 o                         
   0   9   6       6516.17       6736.62       807.92 o                         
   1   9   6         45.85       -176.62       176.62 o                         
   2   9   6       2880.15       2632.58       271.87 o                         
   3   9   6         59.52         25.18        94.49 o                         
   4   9   6        501.75        535.41       113.80 o                         
  -3  10   6        465.52        581.84        91.41 o                         
  -2  10   6         41.50        106.21        37.13 o                         
  -1  10   6       2892.33       3320.80       278.94 o                         
   0  10   6        923.08        946.49       164.83 o                         
   1  10   6        148.75        146.31       217.82 o                         
   2  10   6       1212.51       1064.28       127.06 o                         
   3  10   6        167.88        161.45       155.35 o                         
  -3  11   6        116.16        198.58        63.61 o                         
  -2  11   6       1273.78       1198.87       108.73 o                         
  -1  11   6        895.42        850.43       136.28 o                         
   0  11   6       1791.28       2294.33       273.37 o                         
   1  11   6       2616.66       2699.01       564.90 o                         
   2  11   6       1166.63       1142.71       140.58 o                         
   3  11   6        493.34        690.10       154.98 o                         
  -3  12   6        721.32        790.50       106.77 o                         
  -2  12   6         21.77         25.13        84.62 o                         
  -1  12   6       1473.51       1343.27       213.14 o                         
   0  12   6          7.52         -6.80       120.01 o                         
   1  12   6        715.51        874.58       339.51 o                         
   2  12   6         11.08        -30.10        52.99 o                         
   3  12   6        304.67        208.14        83.61 o                         
  -2  13   6          2.93        204.43       132.98 o                         
  -1  13   6        734.25        711.59       237.96 o                         
   0  13   6         93.65         34.10       145.84 o                         
   1  13   6        164.21        247.88       238.78 o                         
   2  13   6         48.18        -59.26        59.26 o                         
  -2  14   6         12.40         87.77       159.45 o                         
  -1  14   6       1618.89       1638.30       339.67 o                         
   0  14   6         97.16       -158.86       158.86 o                         
   1  14   6       1859.42       1430.17       304.84 o                         
   2  14   6          1.81        -36.75       108.43 o                         
  -1  15   6        157.60        298.95       253.63 o                         
   0  15   6        135.77       -202.23       202.23 o                         
   1  15   6        293.34        312.34       175.75 o                         
   0  16   6        147.89        137.18       284.46 o                         
  -5   0   7        290.99        -87.13       321.51 o                         
  -3   0   7       3873.36       4238.58       530.59 o                         
  -1   0   7      17498.55      16339.07      1344.41 o                         
   1   0   7      39668.25      38106.77      2795.66 o                         
   3   0   7       6905.41       6051.94       726.86 o                         
  -4   1   7        154.23        425.91       181.59 o                         
  -3   1   7        652.44        635.56       122.82 o                         
  -2   1   7       1182.13       1136.59        78.28 o                         
  -1   1   7       1257.80       1332.72        74.90 o                         
   0   1   7       4122.83       4035.69       201.74 o                         
   1   1   7       1051.40       1034.39        62.26 o                         
   2   1   7       2209.91       2147.50       191.55 o                         
   3   1   7          4.14        -58.88        66.30 o                         
   4   1   7        169.16        154.69        95.10 o                         
  -4   2   7        117.44        317.47       138.78 o                         
  -3   2   7       2576.99       3062.33       327.87 o                         
  -2   2   7        273.71        250.38        22.03 o                         
  -1   2   7       7033.27       6669.11       331.64 o                         
   0   2   7       1259.14       1253.46        69.80 o                         
   1   2   7      12055.95      11214.77       557.38 o                         
   2   2   7        124.41        120.11        76.19 o                         
   3   2   7       1083.86       1312.05       164.15 o                         
   4   2   7         10.35          6.70        85.32 o                         
  -4   3   7       2409.54       1941.40       448.89 o                         
  -3   3   7        159.68        300.78        81.50 o                         
  -2   3   7      14838.77      14171.85       826.95 o                         
  -1   3   7         12.77         31.51        11.66 o                         
   0   3   7      17513.31      16119.52      1008.24 o                         
   1   3   7        549.74        644.68        41.59 o                         
   2   3   7       5347.70       4673.69       453.99 o                         
   3   3   7         26.88         61.72        73.76 o                         
   4   3   7       1356.01       1524.93       161.28 o                         
  -4   4   7         46.57        348.03       238.65 o                         
  -3   4   7        103.86        322.64        67.65 o                         
  -2   4   7        440.50        390.06        30.28 o                         
  -1   4   7        468.36        557.42        47.32 o                         
   0   4   7       2334.75       2518.91       164.08 o                         
   1   4   7        876.33        957.60        59.86 o                         
   2   4   7        265.59        300.00        28.36 o                         
   3   4   7        213.45        215.07       118.65 o                         
   4   4   7         98.03         37.42       121.42 o                         
  -4   5   7       1292.22       1408.70       363.18 o                         
  -3   5   7       1741.19       2093.14       192.13 o                         
  -2   5   7       4406.76       4033.33       257.03 o                         
  -1   5   7         20.86         69.11        31.82 o                         
   0   5   7      14266.11      13929.52       942.66 o                         
   1   5   7        107.42        143.28        18.12 o                         
   2   5   7       4778.91       4632.59       244.00 o                         
   3   5   7        211.08        318.56        81.21 o                         
   4   5   7        735.51        460.36       171.91 o                         
  -4   6   7        232.02        258.06       223.97 o                         
  -3   6   7        594.77        708.92        83.64 o                         
  -2   6   7        200.15        235.72        32.48 o                         
  -1   6   7       3822.93       3631.13       252.65 o                         
   0   6   7        360.42        325.28        39.61 o                         
   1   6   7       2385.20       2199.66       170.15 o                         
   2   6   7        232.50        238.55        30.58 o                         
   3   6   7       1128.48       1111.89       133.59 o                         
   4   6   7          3.40        311.77       177.10 o                         
  -4   7   7         21.34        177.66       194.38 o                         
  -3   7   7         60.22         68.60        60.11 o                         
  -2   7   7       1639.99       1613.97       114.15 o                         
  -1   7   7       1559.51       1770.65       140.02 o                         
   0   7   7       3194.53       3143.72       273.64 o                         
   1   7   7       1831.41       1837.14       145.75 o                         
   2   7   7       2346.11       2321.43       169.83 o                         
   3   7   7        627.74        610.85        65.17 o                         
   4   7   7         65.72         43.80       148.81 o                         
  -4   8   7          7.98         73.31        68.73 o                         
  -3   8   7        744.27        963.69       203.69 o                         
  -2   8   7        290.35        395.11        63.90 o                         
  -1   8   7       3707.74       3680.39       262.39 o                         
   0   8   7         65.39        118.21        55.91 o                         
   1   8   7       9905.08      10233.53      1724.53 o                         
   2   8   7         88.49         40.68        26.34 o                         
   3   8   7       2400.07       2663.49       223.58 o                         
   4   8   7         46.64         46.57       187.23 o                         
  -4   9   7          4.23         43.47       136.42 o                         
  -3   9   7        165.40        162.54        64.69 o                         
  -2   9   7        355.70        353.09       104.38 o                         
  -1   9   7        466.26        601.84        81.82 o                         
   0   9   7        267.12        385.68        91.26 o                         
   1   9   7        531.29        167.62       178.04 o                         
   2   9   7        158.56        147.73        43.64 o                         
   3   9   7        164.78        160.79        56.37 o                         
   4   9   7         19.46        -63.52       105.68 o                         
  -3  10   7       1559.26       1934.85       283.24 o                         
  -2  10   7       1148.21       1005.34        96.96 o                         
  -1  10   7       7404.84       7849.68       583.67 o                         
   0  10   7          4.55          2.08       103.99 o                         
   1  10   7       2392.56       2636.51       542.64 o                         
   2  10   7         14.83         20.87        43.76 o                         
   3  10   7        714.85        581.98       460.84 o                         
  -3  11   7        122.15        195.91        85.39 o                         
  -2  11   7       2033.07       1953.49       159.23 o                         
  -1  11   7         34.72         67.85        84.08 o                         
   0  11   7        278.81        248.90       172.81 o                         
   1  11   7        216.24        347.08       250.01 o                         
   2  11   7        450.87        556.49        84.46 o                         
   3  11   7         87.02        148.05        67.97 o                         
  -3  12   7         70.03        100.17        65.82 o                         
  -2  12   7        106.22        167.39        63.09 o                         
  -1  12   7        267.64        310.78       134.20 o                         
   0  12   7          4.35        -79.87       125.69 o                         
   1  12   7        335.53        240.54       278.90 o                         
   2  12   7        502.51        480.25       180.00 o                         
   3  12   7        484.18        450.06        96.45 o                         
  -2  13   7       1314.11       1160.11       205.38 o                         
  -1  13   7         32.37          6.76       181.08 o                         
   0  13   7       4572.86       5124.99       631.96 o                         
   1  13   7          6.65       -211.31       211.31 o                         
   2  13   7       1385.28       1665.53       314.02 o                         
  -2  14   7        228.96        205.76       150.51 o                         
  -1  14   7        256.61        400.64       227.30 o                         
   0  14   7        163.26        137.05       197.94 o                         
   1  14   7        644.88        706.69       289.75 o                         
   2  14   7        292.17         94.79       206.69 o                         
  -1  15   7         37.20       -235.25       235.25 o                         
   0  15   7        777.17        652.52       212.27 o                         
   1  15   7         17.30        130.87       160.77 o                         
   0  16   7         56.96       -152.96       254.78 o                         
  -4   0   8       2025.92       1589.46       279.58 o                         
  -2   0   8      11119.70      10459.28       874.75 o                         
   0   0   8      25059.80      25571.80      1875.52 o                         
   2   0   8       3939.71       3366.61       414.03 o                         
   4   0   8       1038.57        815.52       188.37 o                         
  -4   1   8        249.65        281.47       178.79 o                         
  -3   1   8       1040.23       1132.56       212.15 o                         
  -2   1   8        163.98        154.51        17.96 o                         
  -1   1   8        799.59        776.79        49.88 o                         
   0   1   8       4027.83       3885.51       231.95 o                         
   1   1   8        574.71        562.72        38.69 o                         
   2   1   8       5308.24       5159.51       438.46 o                         
   3   1   8        230.98        216.42        85.08 o                         
   4   1   8        451.86        321.39       104.68 o                         
  -4   2   8       1077.43       1147.50       247.96 o                         
  -3   2   8        590.16        743.66       141.20 o                         
  -2   2   8       1120.42       1127.35        71.05 o                         
  -1   2   8         19.77         29.79        10.47 o                         
   0   2   8      16917.63      16952.46      1144.48 o                         
   1   2   8       3322.75       3162.96       157.71 o                         
   2   2   8       3769.69       3772.66       312.58 o                         
   3   2   8        183.69        286.00        88.23 o                         
   4   2   8        765.07        521.73       104.65 o                         
  -4   3   8        258.68        275.38       174.65 o                         
  -3   3   8        438.82        550.66       101.24 o                         
  -2   3   8       1019.45       1091.42        72.52 o                         
  -1   3   8      13485.59      12834.71       703.48 o                         
   0   3   8        398.80        514.94        62.81 o                         
   1   3   8      10457.87      10099.92       589.96 o                         
   2   3   8         20.12         38.68        24.47 o                         
   3   3   8       4411.51       4097.09       349.42 o                         
   4   3   8        285.31        307.15        81.97 o                         
  -4   4   8         10.00         65.34       206.45 o                         
  -3   4   8       1614.06       1640.21       156.77 o                         
  -2   4   8        513.77        650.85        52.86 o                         
  -1   4   8       1939.69       2153.03       151.21 o                         
   0   4   8       2890.42       2976.86       208.50 o                         
   1   4   8        324.20        318.13        30.12 o                         
   2   4   8         10.16          8.90        15.21 o                         
   3   4   8       1193.84       1271.25       126.49 o                         
   4   4   8        143.17        109.54       127.08 o                         
  -4   5   8        105.94         69.13       219.71 o                         
  -3   5   8       6511.53       6723.96       510.12 o                         
  -2   5   8         23.44         54.00        27.23 o                         
  -1   5   8       9954.64       9383.32       783.78 o                         
   0   5   8        223.38        243.89        30.91 o                         
   1   5   8       4288.86       3917.24       270.10 o                         
   2   5   8        100.27        133.54        24.59 o                         
   3   5   8       1257.54       1256.59       125.45 o                         
   4   5   8          5.07        -11.37       149.26 o                         
  -4   6   8        222.94        715.48       280.79 o                         
  -3   6   8        446.62        482.00        85.84 o                         
  -2   6   8       1737.98       1894.40       134.03 o                         
  -1   6   8       1394.08       1480.32       128.21 o                         
   0   6   8       2447.42       2291.77       181.55 o                         
   1   6   8       3589.24       3350.37       231.72 o                         
   2   6   8       4576.85       4529.97       313.09 o                         
   3   6   8        833.68        873.00       149.26 o                         
   4   6   8        482.13        395.69       201.72 o                         
  -4   7   8         36.96        -88.07        88.52 o                         
  -3   7   8        741.01        813.95        84.22 o                         
  -2   7   8         27.86         53.88        46.78 o                         
  -1   7   8       1688.19       2046.03       162.63 o                         
   0   7   8       1666.67       1799.87       170.62 o                         
   1   7   8       2826.24       2895.14       219.49 o                         
   2   7   8       2213.74       2233.90       163.47 o                         
   3   7   8        184.69        215.71        39.41 o                         
   4   7   8        466.82        378.56       205.01 o                         
  -4   8   8        135.68        193.05        66.59 o                         
  -3   8   8        903.92        986.94       124.22 o                         
  -2   8   8       4325.81       4475.35       332.57 o                         
  -1   8   8          2.53        -12.94        48.66 o                         
   0   8   8       7333.96       7528.97       629.15 o                         
   1   8   8         41.53         34.23        34.80 o                         
   2   8   8       4592.30       4591.10       343.41 o                         
   3   8   8          3.75          9.09        55.02 o                         
   4   8   8        462.45        276.93       201.60 o                         
  -4   9   8        333.16        351.35       114.14 o                         
  -3   9   8        578.32        597.93       105.18 o                         
  -2   9   8        754.26        632.58        86.40 o                         
  -1   9   8          3.13         43.48        60.01 o                         
   0   9   8       1813.86       2042.25       199.88 o                         
   1   9   8          0.40        386.39       215.92 o                         
   2   9   8         96.59         83.94        92.17 o                         
   3   9   8         99.75         28.86       107.37 o                         
   4   9   8        198.41        125.53        81.28 o                         
  -3  10   8         61.93        105.46        55.30 o                         
  -2  10   8       1201.78       1194.20       110.92 o                         
  -1  10   8        214.73        295.31        79.99 o                         
   0  10   8       3301.75       3795.77       393.03 o                         
   1  10   8         89.63        388.28       232.49 o                         
   2  10   8       1349.42       1562.75       179.91 o                         
   3  10   8        217.36        303.01        71.01 o                         
  -3  11   8        353.29        620.87       143.77 o                         
  -2  11   8        884.05        846.43        91.53 o                         
  -1  11   8       1251.65       1418.33       162.07 o                         
   0  11   8         82.63        -72.36       105.25 o                         
   1  11   8       1168.55        880.73       295.00 o                         
   2  11   8        517.08        404.36        71.93 o                         
   3  11   8        217.39        445.01       139.71 o                         
  -3  12   8         13.42         30.50        61.15 o                         
  -2  12   8        533.51        550.25       101.88 o                         
  -1  12   8         97.91         77.99       125.33 o                         
   0  12   8         26.42       -124.92       125.41 o                         
   1  12   8         30.05        369.34       267.53 o                         
   2  12   8         34.36         97.76       111.78 o                         
   3  12   8        163.13        224.99       114.53 o                         
  -2  13   8         25.31         65.55       133.87 o                         
  -1  13   8        584.35        411.87       205.87 o                         
   0  13   8         36.50        195.43       146.20 o                         
   1  13   8       1123.53       1520.92       429.95 o                         
   2  13   8          7.34        -39.32        76.90 o                         
  -2  14   8          0.38        125.24       154.44 o                         
  -1  14   8       1270.34        813.92       276.51 o                         
   0  14   8        110.73       -110.52       164.28 o                         
   1  14   8        184.59        376.06       304.26 o                         
   2  14   8         18.78        -89.56       129.03 o                         
  -1  15   8        795.35        504.70       252.75 o                         
   0  15   8         89.81        229.38       233.59 o                         
   1  15   8        504.94        342.88       797.63 o                         
  -3   0   9        742.93        713.74       143.35 o                         
  -1   0   9       2274.07       2135.02       177.93 o                         
   1   0   9        302.35        379.62        37.00 o                         
   3   0   9       1063.86       1178.06       227.29 o                         
  -4   1   9         58.07        294.79       189.16 o                         
  -3   1   9       1897.26       1882.47       291.90 o                         
  -2   1   9        496.76        468.96        35.11 o                         
  -1   1   9       6939.95       6410.40       398.86 o                         
   0   1   9        789.92        958.73        82.42 o                         
   1   1   9      12697.84      11439.78       565.46 o                         
   2   1   9       2528.98       2564.53       229.03 o                         
   3   1   9       2981.62       2933.33       271.83 o                         
   4   1   9         42.64        169.74        96.84 o                         
  -4   2   9        173.16        284.24       144.91 o                         
  -3   2   9        707.54        841.29       113.55 o                         
  -2   2   9       1932.85       1916.19       117.21 o                         
  -1   2   9       5257.55       5140.94       320.24 o                         
   0   2   9       4126.77       4183.41       315.16 o                         
   1   2   9        228.84        231.03        17.46 o                         
   2   2   9       3364.54       3163.61       216.79 o                         
   3   2   9        552.68        564.69       101.84 o                         
   4   2   9       1893.24       1611.96       188.16 o                         
  -4   3   9        176.28        176.98       207.40 o                         
  -3   3   9         12.60         35.06        34.51 o                         
  -2   3   9        893.98        954.01        70.31 o                         
  -1   3   9       1601.25       1683.67       106.06 o                         
   0   3   9       1292.19       1364.84       109.59 o                         
   1   3   9       7692.96       7686.75       452.33 o                         
   2   3   9        843.40        959.32       123.68 o                         
   3   3   9       1370.10       1838.54       210.62 o                         
   4   3   9        238.41        540.06       110.46 o                         
  -4   4   9        438.80        292.14       528.91 o                         
  -3   4   9        594.14        579.16        64.44 o                         
  -2   4   9       2421.27       2374.68       144.28 o                         
  -1   4   9        388.12        552.33        60.05 o                         
   0   4   9       8240.42       8012.18       542.84 o                         
   1   4   9        430.79        464.21        45.02 o                         
   2   4   9       6300.39       6116.95       381.34 o                         
   3   4   9         33.24        108.85        58.90 o                         
   4   4   9       1652.81       1394.85       178.18 o                         
  -4   5   9         31.70         28.88       199.35 o                         
  -3   5   9        133.54        259.98        44.39 o                         
  -2   5   9        181.07        165.90        29.62 o                         
  -1   5   9        291.71        534.05        61.77 o                         
   0   5   9       3181.42       3268.89       213.28 o                         
   1   5   9       2503.54       2679.65       181.98 o                         
   2   5   9        765.88        753.11        51.12 o                         
   3   5   9        151.97        251.27        77.91 o                         
   4   5   9        545.07        547.62       288.37 o                         
  -4   6   9       3304.02       3700.33       482.92 o                         
  -3   6   9          0.10         87.82        41.36 o                         
  -2   6   9       1946.14       1909.44       139.13 o                         
  -1   6   9        438.23        524.44        77.84 o                         
   0   6   9       1941.90       2054.70       146.94 o                         
   1   6   9       1293.84       1369.65        97.76 o                         
   2   6   9        571.43        602.79        55.88 o                         
   3   6   9        354.15        290.85        64.84 o                         
   4   6   9        741.90        379.59       178.83 o                         
  -4   7   9         63.79        218.29       103.34 o                         
  -3   7   9        378.13        466.21        60.63 o                         
  -2   7   9         93.97        148.14        33.32 o                         
  -1   7   9       3153.72       3256.14       293.86 o                         
   0   7   9          3.05          1.69        42.30 o                         
   1   7   9       2752.73       2663.40       185.39 o                         
   2   7   9        122.62        141.12        46.62 o                         
   3   7   9       1228.75       1466.92       143.18 o                         
   4   7   9         11.94         17.34       163.60 o                         
  -4   8   9         32.02        -68.04       107.51 o                         
  -3   8   9        500.39        536.20        89.67 o                         
  -2   8   9        213.37        262.96        43.67 o                         
  -1   8   9         49.04        125.80        59.21 o                         
   0   8   9       2479.14       2658.67       243.08 o                         
   1   8   9        372.98        328.55       118.73 o                         
   2   8   9        738.35        814.27        71.41 o                         
   3   8   9         36.14        -31.76        43.76 o                         
   4   8   9        290.33         -0.65       196.19 o                         
  -4   9   9         39.21         31.74        60.25 o                         
  -3   9   9        859.47        742.60       171.54 o                         
  -2   9   9        276.78        200.79        62.05 o                         
  -1   9   9       3094.49       3357.54       249.92 o                         
   0   9   9         32.34         33.51        60.92 o                         
   1   9   9       4909.51       5805.72      1017.58 o                         
   2   9   9         14.48         15.23        39.77 o                         
   3   9   9       1876.97       2044.53       230.42 o                         
   4   9   9        103.03        -29.81       111.61 o                         
  -3  10   9          0.30        -41.27        47.89 o                         
  -2  10   9         40.38        148.42        70.34 o                         
  -1  10   9          0.94         97.92        78.04 o                         
   0  10   9          7.87         49.62        86.58 o                         
   1  10   9        188.60         49.72       224.92 o                         
   2  10   9         60.05        207.13        53.24 o                         
   3  10   9         42.26        -16.16        57.58 o                         
  -3  11   9       1345.89       1466.53       167.46 o                         
  -2  11   9         21.26         14.71        74.22 o                         
  -1  11   9       2095.94       2316.21       348.08 o                         
   0  11   9       1089.21        991.21       201.48 o                         
   1  11   9        585.55        558.27       277.48 o                         
   2  11   9        301.45        184.92        57.48 o                         
   3  11   9        676.82        652.64       108.42 o                         
  -3  12   9         16.20         19.97        62.47 o                         
  -2  12   9       1754.04       1562.10       189.45 o                         
  -1  12   9        182.09         18.95       108.16 o                         
   0  12   9        599.30        799.22       173.28 o                         
   1  12   9        152.49        312.52       277.00 o                         
   2  12   9       1354.79       1225.98       152.69 o                         
   3  12   9        280.21        101.29       105.14 o                         
  -2  13   9         27.96        113.17       139.56 o                         
  -1  13   9         10.69       -134.35       134.35 o                         
   0  13   9          2.33        -73.78       168.28 o                         
   1  13   9         49.92         71.15       156.26 o                         
   2  13   9         68.88         47.72       121.41 o                         
  -2  14   9       1000.26        975.40       304.33 o                         
  -1  14   9         64.85       -150.80       201.75 o                         
   0  14   9       1136.06       1206.13       247.15 o                         
   1  14   9         27.49        231.17       232.28 o                         
   2  14   9       1362.55       1139.92       209.42 o                         
  -1  15   9        285.41        244.02       279.03 o                         
   0  15   9         85.33         33.48       244.24 o                         
   1  15   9        154.52         97.47       236.29 o                         
  -4   0  10        524.53        -55.87       251.43 o                         
  -2   0  10        461.89        460.34        50.13 o                         
   0   0  10       2701.71       2843.67       279.39 o                         
   2   0  10        161.45        226.08       106.54 o                         
   4   0  10          7.09         40.06       135.08 o                         
  -4   1  10        326.09        239.15       214.74 o                         
  -3   1  10         77.89        193.08        46.78 o                         
  -2   1  10        616.91        640.59        44.29 o                         
  -1   1  10         55.28         72.22        28.81 o                         
   0   1  10       6399.56       6175.19       514.97 o                         
   1   1  10         15.58         21.85        11.24 o                         
   2   1  10       2559.23       2350.91       165.29 o                         
   3   1  10        136.07        337.69        95.07 o                         
   4   1  10       1280.41       1037.01       234.71 o                         
  -4   2  10        272.76        410.55       142.80 o                         
  -3   2  10         12.52         67.15        38.76 o                         
  -2   2  10         30.41         28.62        14.66 o                         
  -1   2  10        978.49       1303.40       104.58 o                         
   0   2  10       5232.43       4947.00       338.59 o                         
   1   2  10       3751.44       3634.99       199.68 o                         
   2   2  10         12.96         54.52        30.57 o                         
   3   2  10       1026.95        972.57       120.67 o                         
   4   2  10         30.99        240.98       169.50 o                         
  -4   3  10         55.52        199.66       219.00 o                         
  -3   3  10        639.26        680.24        89.62 o                         
  -2   3  10       3118.86       3036.18       215.39 o                         
  -1   3  10       1517.37       1869.56       143.09 o                         
   0   3  10        899.84       1066.39        87.50 o                         
   1   3  10         37.28         26.61        14.37 o                         
   2   3  10       2433.45       2351.33       132.61 o                         
   3   3  10         30.65         43.98        67.81 o                         
   4   3  10         53.02         -2.31       108.92 o                         
  -4   4  10        347.29        515.99       215.21 o                         
  -3   4  10        508.29        506.90        68.61 o                         
  -2   4  10         84.48         86.01        32.11 o                         
  -1   4  10       3494.06       3479.06       243.83 o                         
   0   4  10       1896.96       2019.09       160.51 o                         
   1   4  10       3245.26       3179.72       221.07 o                         
   2   4  10        856.58        918.58        53.61 o                         
   3   4  10       2403.85       2327.09       192.22 o                         
   4   4  10        577.18        536.83       126.76 o                         
  -4   5  10         19.06        -17.05       207.40 o                         
  -3   5  10        795.48       1023.15       103.06 o                         
  -2   5  10        134.24        169.18        33.95 o                         
  -1   5  10       1070.10       1121.52       104.64 o                         
   0   5  10         29.91         67.88        20.96 o                         
   1   5  10        465.27        456.20        42.71 o                         
   2   5  10        123.65         87.76        24.85 o                         
   3   5  10         92.40        121.94       100.62 o                         
   4   5  10         50.73         53.43       186.70 o                         
  -4   6  10        159.41        449.24       112.68 o                         
  -3   6  10        278.81        288.95        63.92 o                         
  -2   6  10        179.46        190.96        32.04 o                         
  -1   6  10       2780.59       2744.83       244.11 o                         
   0   6  10        883.86       1191.12        84.72 o                         
   1   6  10       2532.57       2348.68       157.50 o                         
   2   6  10        636.27        631.84        55.68 o                         
   3   6  10       2575.36       2607.13       217.64 o                         
   4   6  10         13.64         80.07       145.86 o                         
  -4   7  10        154.17        113.95       100.75 o                         
  -3   7  10        106.98        158.32        55.21 o                         
  -2   7  10        551.71        612.14        73.34 o                         
  -1   7  10        338.25        275.30        88.23 o                         
   0   7  10       1598.94       1675.15       134.36 o                         
   1   7  10        508.21        591.76        57.67 o                         
   2   7  10       2200.07       2307.29       170.51 o                         
   3   7  10        272.46        339.77        47.52 o                         
   4   7  10        440.48        212.47       245.28 o                         
  -4   8  10        113.75        170.67       114.56 o                         
  -3   8  10        214.68        291.95        73.83 o                         
  -2   8  10       1825.79       1731.48       175.44 o                         
  -1   8  10        964.64       1027.07       113.34 o                         
   0   8  10        505.63        591.09        88.24 o                         
   1   8  10         24.47         36.92        24.74 o                         
   2   8  10        455.08        368.73        43.58 o                         
   3   8  10         32.45         21.31        44.65 o                         
   4   8  10         57.91         22.61       180.03 o                         
  -4   9  10        374.75        396.83        92.53 o                         
  -3   9  10         10.10         98.94        85.36 o                         
  -2   9  10       1058.41       1000.38       122.80 o                         
  -1   9  10        976.18       1168.79       134.56 o                         
   0   9  10       1781.90       1961.58       196.76 o                         
   1   9  10       2362.76       2179.74       291.71 o                         
   2   9  10       2129.82       2126.11       170.47 o                         
   3   9  10          4.38        104.24        43.84 o                         
  -3  10  10          0.75         45.85        91.77 o                         
  -2  10  10        650.73        500.48        94.25 o                         
  -1  10  10        130.35        169.28        81.71 o                         
   0  10  10       2643.63       2795.25       267.17 o                         
   1  10  10        202.15        293.58       231.07 o                         
   2  10  10       2473.13       2387.22       256.60 o                         
   3  10  10         32.24          9.09        66.54 o                         
  -3  11  10        419.04        385.02        74.36 o                         
  -2  11  10        394.50        374.19        72.92 o                         
  -1  11  10         92.74        140.32        88.14 o                         
   0  11  10        850.31        878.95       170.45 o                         
   1  11  10        152.77        328.14       265.17 o                         
   2  11  10        193.28        200.79        84.26 o                         
   3  11  10         47.09         21.03       120.90 o                         
  -3  12  10        431.33        586.93        97.93 o                         
  -2  12  10        879.32        746.51       139.31 o                         
  -1  12  10        437.27        363.83       125.73 o                         
   0  12  10         90.06         34.16       159.17 o                         
   1  12  10       1055.47        858.30       311.33 o                         
   2  12  10         10.93         21.87        60.15 o                         
   3  12  10        126.13        262.61       264.11 o                         
  -2  13  10        291.52        168.80       130.27 o                         
  -1  13  10        318.91         14.61       143.54 o                         
   0  13  10        307.01        399.59       171.18 o                         
   1  13  10        827.50        967.77       237.00 o                         
   2  13  10         33.08         20.74       104.82 o                         
  -2  14  10         35.28       -103.21       156.40 o                         
  -1  14  10        129.82        -11.84       205.54 o                         
   0  14  10        150.06        302.44       185.17 o                         
   1  14  10       1084.93        867.19       294.02 o                         
   2  14  10        121.92        165.03       231.31 o                         
  -1  15  10       1672.33       1784.91       397.32 o                         
   0  15  10          9.91       -213.83       213.83 o                         
   1  15  10        642.20        593.35       282.21 o                         
  -3   0  11        463.56        391.74        76.49 o                         
  -1   0  11       8418.27       8199.32      1371.76 o                         
   1   0  11        336.47        591.50        64.81 o                         
   3   0  11       1093.94        978.59       175.96 o                         
  -4   1  11         17.88         94.75       170.29 o                         
  -3   1  11         47.38          3.97        33.35 o                         
  -2   1  11       1371.39       1481.25       112.59 o                         
  -1   1  11        100.48        167.50        52.71 o                         
   0   1  11       1158.81       1436.67       144.42 o                         
   1   1  11        659.62        789.68        44.84 o                         
   2   1  11        554.36        628.86       104.43 o                         
   3   1  11        418.62        479.92        90.40 o                         
   4   1  11          6.53         31.04       103.90 o                         
  -4   2  11         15.53        315.02       335.01 o                         
  -3   2  11       2149.53       2181.74       234.74 o                         
  -2   2  11         95.72        136.37        29.01 o                         
  -1   2  11       5555.77       5498.80       414.74 o                         
   0   2  11        719.21        982.16        79.47 o                         
   1   2  11       1822.72       1877.97       109.43 o                         
   2   2  11          1.53         25.45        19.39 o                         
   3   2  11        450.56        476.11        91.76 o                         
   4   2  11         10.29         64.18       129.13 o                         
  -4   3  11        399.65        363.19       380.23 o                         
  -3   3  11         26.65         31.49        50.65 o                         
  -2   3  11       2024.39       1834.43       137.52 o                         
  -1   3  11       1423.38       1854.90       120.76 o                         
   0   3  11       1201.21       1387.24       108.71 o                         
   1   3  11       1735.54       2218.00       181.22 o                         
   2   3  11        587.32        638.78        40.61 o                         
   3   3  11          0.16        102.84        71.62 o                         
   4   3  11        548.33        448.47       146.13 o                         
  -4   4  11        569.80        683.43       235.16 o                         
  -3   4  11         24.71         69.81        42.78 o                         
  -2   4  11        470.59        544.31        53.51 o                         
  -1   4  11        395.89        502.55        59.78 o                         
   0   4  11          0.31         -5.25        25.44 o                         
   1   4  11         12.97         23.95        13.47 o                         
   2   4  11        395.13        381.38        30.66 o                         
   3   4  11          7.47        202.73        63.59 o                         
   4   4  11          1.44         98.85       119.13 o                         
  -4   5  11        906.80       1071.93       183.54 o                         
  -3   5  11         11.08        -33.95        33.95 o                         
  -2   5  11       2668.21       2417.95       207.07 o                         
  -1   5  11        110.53         65.94        51.91 o                         
   0   5  11       3840.61       3649.30       282.59 o                         
   1   5  11        142.47        187.18        25.31 o                         
   2   5  11        985.74       1033.60        74.68 o                         
   3   5  11        255.60        136.67        83.46 o                         
   4   5  11        439.12        373.71       151.09 o                         
  -4   6  11        456.79        652.95       100.05 o                         
  -3   6  11        665.26        806.01        85.72 o                         
  -2   6  11         68.00         -1.39        27.31 o                         
  -1   6  11         12.50         99.92        55.49 o                         
   0   6  11        107.98        163.47        26.52 o                         
   1   6  11         88.77        134.79        21.78 o                         
   2   6  11        187.30        203.70        38.52 o                         
   3   6  11        205.99        188.73        59.30 o                         
   4   6  11          4.05        -27.13       179.28 o                         
  -4   7  11        222.25        205.75        98.23 o                         
  -3   7  11        298.60        284.38        57.49 o                         
  -2   7  11       2425.69       2329.41       233.21 o                         
  -1   7  11        258.22        305.44        73.48 o                         
   0   7  11       3818.13       3889.47       255.99 o                         
   1   7  11          0.05         41.64        33.19 o                         
   2   7  11       1456.35       1566.08       124.43 o                         
   3   7  11         21.60         31.27        51.85 o                         
   4   7  11        236.28         81.37       139.74 o                         
  -4   8  11        145.69         71.98        90.89 o                         
  -3   8  11       1337.32       1403.75       131.82 o                         
  -2   8  11         19.57         -7.46        31.40 o                         
  -1   8  11       2646.49       2619.25       250.46 o                         
   0   8  11        726.17        817.77        82.38 o                         
   1   8  11       5172.63       5033.06       428.70 o                         
   2   8  11         37.19         38.16        26.82 o                         
   3   8  11        577.94        616.55        72.08 o                         
   4   8  11          5.11         -6.98        89.94 o                         
  -3   9  11         14.68        -11.05        81.68 o                         
  -2   9  11        280.43        235.39        46.14 o                         
  -1   9  11        366.86        332.90        85.88 o                         
   0   9  11        198.41        408.58        81.06 o                         
   1   9  11        319.68        356.05        79.69 o                         
   2   9  11        187.87        196.41        70.53 o                         
   3   9  11        152.96        196.35        49.04 o                         
  -3  10  11       1618.96       1409.09       300.70 o                         
  -2  10  11        129.41         74.25       102.03 o                         
  -1  10  11       1722.39       2092.20       196.87 o                         
   0  10  11        173.44        264.43        86.92 o                         
   1  10  11       1685.30       1962.36       292.96 o                         
   2  10  11          1.24        -42.09        95.07 o                         
   3  10  11       1394.68       1395.18       260.80 o                         
  -3  11  11         10.35         12.20        55.19 o                         
  -2  11  11        418.41        213.94       121.58 o                         
  -1  11  11         50.17         43.25        85.79 o                         
   0  11  11        122.07        231.53       110.21 o                         
   1  11  11        469.01        529.42       164.64 o                         
   2  11  11        189.42        176.50        99.80 o                         
   3  11  11          1.69         44.11       116.34 o                         
  -3  12  11        273.87        333.64       172.78 o                         
  -2  12  11         22.75        -21.78       114.03 o                         
  -1  12  11       2959.44       3249.17       300.48 o                         
   0  12  11          1.13        238.44       160.85 o                         
   1  12  11       1789.99       1791.55       344.48 o                         
   2  12  11         43.34         67.24        64.03 o                         
   3  12  11        429.16        315.20       197.58 o                         
  -2  13  11       1104.68       1251.36       245.36 o                         
  -1  13  11        358.37        186.20       162.98 o                         
   0  13  11       2644.36       3171.68       726.99 o                         
   1  13  11         39.04        234.45       166.23 o                         
   2  13  11       1999.65       1712.21       203.97 o                         
  -2  14  11         21.42       -117.04       161.62 o                         
  -1  14  11         19.50       -125.92       205.06 o                         
   0  14  11         29.68       -212.13       212.13 o                         
   1  14  11         36.45        296.15       317.25 o                         
   2  14  11        109.99         76.00        89.83 o                         
  -1  15  11         35.87        305.20       260.14 o                         
   0  15  11       1418.28       1119.82       557.09 o                         
   1  15  11          0.91         47.34       518.26 o                         
  -4   0  12        704.76        129.27       266.11 o                         
  -2   0  12       2631.67       2533.17       248.93 o                         
   0   0  12         99.64        152.16        28.87 o                         
   2   0  12        497.02        378.12       103.49 o                         
   4   0  12        220.00        185.78       256.17 o                         
  -4   1  12       1379.89       1079.58       248.66 o                         
  -3   1  12         13.09        146.55        51.85 o                         
  -2   1  12       5707.24       5196.15       372.52 o                         
  -1   1  12         25.58         94.55        43.01 o                         
   0   1  12       7317.20       7687.47       572.06 o                         
   1   1  12       1257.91       1632.26        94.11 o                         
   2   1  12       2370.03       2290.98       168.21 o                         
   3   1  12         24.72         42.37        75.46 o                         
   4   1  12        407.53        283.78       174.49 o                         
  -4   2  12        145.16        245.03       171.00 o                         
  -3   2  12       2188.82       2095.17       176.25 o                         
  -2   2  12       1228.33       1286.76       100.25 o                         
  -1   2  12       2853.10       2782.51       219.48 o                         
   0   2  12       1283.16       1745.83       148.78 o                         
   1   2  12       5076.15       5108.80       315.98 o                         
   2   2  12        431.78        364.03        31.77 o                         
   3   2  12        178.44        146.81        77.33 o                         
   4   2  12        508.91        294.56       147.20 o                         
  -4   3  12        387.41        369.24       150.73 o                         
  -3   3  12        205.92        259.52        60.89 o                         
  -2   3  12       1298.13       1446.08       112.61 o                         
  -1   3  12        963.67       1002.31        82.97 o                         
   0   3  12        443.71        521.38        51.51 o                         
   1   3  12         46.58         55.61        17.07 o                         
   2   3  12        240.98        266.40        25.71 o                         
   3   3  12        137.33        166.73        80.20 o                         
   4   3  12        401.33        209.90       132.99 o                         
  -4   4  12        140.19        618.88       288.84 o                         
  -3   4  12       1510.82       1664.80       155.69 o                         
  -2   4  12        337.53        320.22        50.88 o                         
  -1   4  12       2671.72       2800.34       200.68 o                         
   0   4  12        179.96        223.08        31.25 o                         
   1   4  12        392.82        376.44        38.11 o                         
   2   4  12        198.12        230.02        28.81 o                         
   3   4  12       2904.31       2624.75       328.33 o                         
   4   4  12         13.75        -67.67       112.66 o                         
  -4   5  12        463.98        455.46        74.52 o                         
  -3   5  12        958.27       1011.58       141.33 o                         
  -2   5  12        103.67        148.09        36.92 o                         
  -1   5  12       2238.85       2654.27       223.78 o                         
   0   5  12        407.61        527.65        54.46 o                         
   1   5  12       2021.70       1987.49       134.54 o                         
   2   5  12         35.99         87.01        32.11 o                         
   3   5  12        918.11        722.12       118.38 o                         
   4   5  12          7.43        212.59       141.66 o                         
  -4   6  12        376.60        487.38       168.44 o                         
  -3   6  12        722.30        868.52        90.93 o                         
  -2   6  12          4.61         70.66        30.51 o                         
  -1   6  12       5632.36       5432.15       463.24 o                         
   0   6  12         12.67         26.41        31.36 o                         
   1   6  12       2287.01       2367.15       148.90 o                         
   2   6  12        161.99        194.16        43.27 o                         
   3   6  12        891.66        966.83       112.36 o                         
   4   6  12         19.28        -42.52       137.75 o                         
  -4   7  12        149.55        240.73        77.79 o                         
  -3   7  12       1029.76        903.35        97.04 o                         
  -2   7  12       1469.46       1444.89       118.99 o                         
  -1   7  12       1528.32       1654.04       173.72 o                         
   0   7  12       4915.51       5089.57       326.65 o                         
   1   7  12       1084.97       1029.05       108.07 o                         
   2   7  12        393.45        439.28        55.73 o                         
   3   7  12        459.60        521.89        62.53 o                         
   4   7  12          5.72        211.61       221.55 o                         
  -4   8  12        249.08         17.20        89.17 o                         
  -3   8  12        197.87        260.55        54.69 o                         
  -2   8  12         91.37         77.59        44.14 o                         
  -1   8  12        280.10        249.53        85.43 o                         
   0   8  12        125.63        130.06        38.34 o                         
   1   8  12         66.78        143.21        31.53 o                         
   2   8  12        317.26        318.45        55.06 o                         
   3   8  12        223.59        272.17        50.68 o                         
   4   8  12        351.63        321.26        88.39 o                         
  -3   9  12         38.68        -32.87        53.51 o                         
  -2   9  12       1539.58       1406.80       171.31 o                         
  -1   9  12          7.71          1.18        69.03 o                         
   0   9  12       1355.28       1339.44       150.98 o                         
   1   9  12        164.48        252.52        43.62 o                         
   2   9  12       1547.41       1692.54       134.09 o                         
   3   9  12        100.90        127.10        44.97 o                         
  -3  10  12        216.84        332.11       105.31 o                         
  -2  10  12        871.59        826.80       142.22 o                         
  -1  10  12         13.29        199.74        88.07 o                         
   0  10  12       2223.48       2444.35       241.37 o                         
   1  10  12          7.18         97.20       113.55 o                         
   2  10  12        396.15        400.85        63.57 o                         
   3  10  12          2.22         10.56        44.84 o                         
  -3  11  12          9.04        -40.56        77.20 o                         
  -2  11  12        685.79        766.76       146.86 o                         
  -1  11  12        395.75        473.36       107.87 o                         
   0  11  12       1262.24       1276.68       190.37 o                         
   1  11  12        570.76        884.42       192.26 o                         
   2  11  12        370.33        346.64        74.17 o                         
   3  11  12          6.83         12.46        75.37 o                         
  -3  12  12        773.80        953.63       144.89 o                         
  -2  12  12        515.85        515.44       133.51 o                         
  -1  12  12       1077.68       1158.16       178.79 o                         
   0  12  12       1355.83       1286.61       259.21 o                         
   1  12  12       1643.08       1206.50       243.78 o                         
   2  12  12        746.47        600.89       102.16 o                         
  -2  13  12         98.58        165.96       135.92 o                         
  -1  13  12        352.39        320.95       172.19 o                         
   0  13  12         17.76        106.84       217.26 o                         
   1  13  12        439.60        265.64       190.11 o                         
   2  13  12         24.43        -70.85        95.13 o                         
  -2  14  12        660.56        377.97       181.07 o                         
  -1  14  12        515.18        543.49       206.92 o                         
   0  14  12         17.00        143.42       208.87 o                         
   1  14  12       1225.24        726.86       223.19 o                         
  -1  15  12        664.33        687.77       307.78 o                         
   0  15  12        566.51        835.92       319.59 o                         
   1  15  12        718.98        974.96       409.59 o                         
  -3   0  13         44.55         65.96        48.67 o                         
  -1   0  13       6784.73       6570.44      1107.54 o                         
   1   0  13        448.03        462.39        49.97 o                         
   3   0  13        159.93         99.29       111.53 o                         
  -4   1  13         82.15        576.67       207.85 o                         
  -3   1  13       4575.30       4244.73       375.45 o                         
  -2   1  13        181.75        194.18        33.78 o                         
  -1   1  13       5103.68       4617.96       454.17 o                         
   0   1  13       2694.23       3155.71       267.50 o                         
   1   1  13       9031.73       8513.34       499.51 o                         
   2   1  13          5.49         18.48        21.36 o                         
   3   1  13       3161.38       2876.58       293.82 o                         
   4   1  13          1.04         48.86        90.23 o                         
  -4   2  13        433.24        607.00       211.75 o                         
  -3   2  13        133.72        214.54        55.30 o                         
  -2   2  13       1981.37       1927.84       143.86 o                         
  -1   2  13       1993.46       2221.27       204.75 o                         
   0   2  13        345.44        338.75        43.52 o                         
   1   2  13       1048.50       1276.85        84.60 o                         
   2   2  13       1088.81       1082.00        63.21 o                         
   3   2  13        412.37        559.32       110.39 o                         
   4   2  13       1235.07       1017.00       216.21 o                         
  -4   3  13          5.96         92.63        93.04 o                         
  -3   3  13        572.52        558.20        75.39 o                         
  -2   3  13        295.00        241.82        36.75 o                         
  -1   3  13       2745.73       2791.00       197.32 o                         
   0   3  13       2016.77       2146.16       166.54 o                         
   1   3  13       1691.12       1953.75       225.30 o                         
   2   3  13       1422.24       1415.33        74.86 o                         
   3   3  13       1274.66       1125.95       183.61 o                         
   4   3  13        404.40        302.48       140.48 o                         
  -4   4  13        748.42        882.95       132.59 o                         
  -3   4  13         30.33        -17.38        34.81 o                         
  -2   4  13       6486.46       6018.49       383.27 o                         
  -1   4  13          5.81         -3.51        14.61 o                         
   0   4  13      16295.02      16091.71      1195.82 o                         
   1   4  13        381.86        436.65        42.92 o                         
   2   4  13       4717.14       4770.75       366.36 o                         
   3   4  13         78.28         13.07        94.18 o                         
   4   4  13        268.11        183.27       123.46 o                         
  -4   5  13         12.59         62.00       179.68 o                         
  -3   5  13         21.03        121.41        68.21 o                         
  -2   5  13        528.79        653.97        77.63 o                         
  -1   5  13        201.47        323.56        64.12 o                         
   0   5  13        458.98        527.87        73.86 o                         
   1   5  13        163.04        214.35        32.57 o                         
   2   5  13       1963.35       1927.94       146.66 o                         
   3   5  13        172.51        259.07        72.41 o                         
   4   5  13         58.12        212.59       148.44 o                         
  -4   6  13       1306.95       1317.12       148.87 o                         
  -3   6  13        466.15        428.99        64.59 o                         
  -2   6  13       4862.93       4202.68       296.35 o                         
  -1   6  13        575.46        748.99       102.97 o                         
   0   6  13       3064.29       2922.99       227.61 o                         
   1   6  13       1179.53       1175.35        87.70 o                         
   2   6  13       4455.46       4309.63       312.71 o                         
   3   6  13         24.31         50.88        49.80 o                         
   4   6  13        367.51        420.52       163.25 o                         
  -4   7  13          3.44         81.15        65.54 o                         
  -3   7  13       1382.25       1354.37       129.38 o                         
  -2   7  13         83.19         80.09        34.84 o                         
  -1   7  13        844.28        901.93       118.73 o                         
   0   7  13         49.80         95.57        23.21 o                         
   1   7  13       1035.02       1064.19        80.89 o                         
   2   7  13        291.17        285.66        39.94 o                         
   3   7  13        134.39        139.39        46.80 o                         
   4   7  13          1.69          1.69       141.22 o                         
  -4   8  13         12.56        175.86        94.17 o                         
  -3   8  13        253.96        290.09        92.55 o                         
  -2   8  13        647.30        568.91        67.53 o                         
  -1   8  13       1471.79       1688.67       178.01 o                         
   0   8  13        977.42       1066.78        94.10 o                         
   1   8  13       3459.31       3396.98       262.97 o                         
   2   8  13        961.94        903.41        79.87 o                         
   3   8  13         36.75          8.11        70.07 o                         
  -3   9  13       1167.72       1185.43       127.69 o                         
  -2   9  13        185.98        210.70        53.84 o                         
  -1   9  13       3993.01       3643.25       336.67 o                         
   0   9  13        278.21        314.67        84.81 o                         
   1   9  13       2779.16       2836.44       249.75 o                         
   2   9  13        577.12        523.00        62.08 o                         
   3   9  13       1184.66       1144.60       113.54 o                         
  -3  10  13         35.92         37.40       109.62 o                         
  -2  10  13        733.01        600.43       190.55 o                         
  -1  10  13         38.48        -28.73        76.40 o                         
   0  10  13       2160.62       2304.59       234.84 o                         
   1  10  13        116.61         18.56        85.96 o                         
   2  10  13          6.05         11.18        34.24 o                         
   3  10  13          0.72         14.86        45.85 o                         
  -3  11  13        557.60        218.25       171.37 o                         
  -2  11  13        235.95        139.46       119.28 o                         
  -1  11  13       1984.75       2099.59       215.70 o                         
   0  11  13         91.69         70.07        93.24 o                         
   1  11  13       1535.90       1468.30       350.16 o                         
   2  11  13        163.69        121.57       100.64 o                         
   3  11  13        659.58        602.94       108.19 o                         
  -2  12  13       1177.52        890.68       159.33 o                         
  -1  12  13          6.02        120.94       103.23 o                         
   0  12  13       1514.34        941.81       301.15 o                         
   1  12  13         54.74       -140.72       159.57 o                         
   2  12  13        391.63        308.56       107.44 o                         
  -2  13  13          4.94         44.08       131.16 o                         
  -1  13  13         75.23        409.08       129.16 o                         
   0  13  13         28.92         13.26       244.33 o                         
   1  13  13        283.41        355.64       183.28 o                         
   2  13  13          0.37         35.22       181.83 o                         
  -1  14  13        231.38        281.97       175.53 o                         
   0  14  13       1658.83       1845.31       359.57 o                         
   1  14  13        198.69        -22.26       283.63 o                         
   0  15  13         43.19        -37.88       281.74 o                         
  -4   0  14       2046.47       1751.52       379.99 o                         
  -2   0  14       7454.43       7080.01       838.11 o                         
   0   0  14      21300.52      23444.93      2236.70 o                         
   2   0  14       9489.02       9080.79       762.63 o                         
   4   0  14        116.91        -30.30       252.38 o                         
  -4   1  14        738.72        502.14       214.39 o                         
  -3   1  14        232.96        336.32        67.46 o                         
  -2   1  14        697.05        729.50        72.75 o                         
  -1   1  14        363.61        528.14       142.53 o                         
   0   1  14       5008.06       5338.31       445.30 o                         
   1   1  14       1311.40       1517.98       119.65 o                         
   2   1  14       2353.56       2309.02       130.68 o                         
   3   1  14       1946.29       1983.91       236.51 o                         
   4   1  14        325.21        128.25       153.58 o                         
  -4   2  14        177.79        216.16       127.85 o                         
  -3   2  14        310.55        305.64        61.15 o                         
  -2   2  14       3249.52       2902.80       213.14 o                         
  -1   2  14       1139.86       1197.34       127.38 o                         
   0   2  14       1242.15       1247.75       116.48 o                         
   1   2  14       1785.16       2034.13       197.01 o                         
   2   2  14       3887.71       3626.64       218.42 o                         
   3   2  14         86.14        250.43        93.89 o                         
   4   2  14        389.28        194.46       141.37 o                         
  -4   3  14         33.06         56.99        49.14 o                         
  -3   3  14       1874.99       1806.29       174.73 o                         
  -2   3  14        606.73        680.48        62.60 o                         
  -1   3  14      12151.40      11694.38       795.10 o                         
   0   3  14        608.93        606.27        64.79 o                         
   1   3  14       7782.76       7140.36       484.99 o                         
   2   3  14       1247.63       1276.58        80.23 o                         
   3   3  14       1241.04       1145.22       145.26 o                         
   4   3  14         25.72        153.89       150.11 o                         
  -4   4  14         25.60         10.13        48.19 o                         
  -3   4  14       1593.94       1431.89       125.45 o                         
  -2   4  14        135.79        189.47        34.88 o                         
  -1   4  14       2973.22       2891.47       207.73 o                         
   0   4  14        552.24        674.74        71.57 o                         
   1   4  14       1527.74       1486.51       121.24 o                         
   2   4  14        220.37        259.40        35.69 o                         
   3   4  14        237.74        159.27        98.67 o                         
   4   4  14          1.39        -75.97       125.28 o                         
  -4   5  14         14.10          0.82       132.62 o                         
  -3   5  14       2156.42       2173.67       173.33 o                         
  -2   5  14         25.80         16.63        29.83 o                         
  -1   5  14       9009.28       8488.58       715.41 o                         
   0   5  14         17.22         38.36        20.86 o                         
   1   5  14       7288.31       7201.22       540.60 o                         
   2   5  14         47.12         93.03        28.25 o                         
   3   5  14       1647.61       1670.96       173.74 o                         
   4   5  14          0.15        168.44       164.03 o                         
  -4   6  14        334.29        421.64        82.56 o                         
  -3   6  14        437.40        455.22        92.18 o                         
  -2   6  14       1657.27       1726.51       134.55 o                         
  -1   6  14       2294.53       2738.36       258.93 o                         
   0   6  14       5625.78       5590.07       418.13 o                         
   1   6  14       4007.38       4073.91       264.40 o                         
   2   6  14       1907.04       1985.44       152.78 o                         
   3   6  14        340.03        325.80        48.59 o                         
   4   6  14        289.04        175.52       154.49 o                         
  -4   7  14         73.46        123.33        76.68 o                         
  -3   7  14        788.16        714.19        94.01 o                         
  -2   7  14        353.30        394.64        52.20 o                         
  -1   7  14        389.46        515.50        91.46 o                         
   0   7  14        102.00        123.53        26.25 o                         
   1   7  14        369.59        425.04        54.61 o                         
   2   7  14       2105.67       1981.17       154.05 o                         
   3   7  14        105.37        153.61        41.48 o                         
   4   7  14        331.67        117.59       252.08 o                         
  -3   8  14        136.62        144.25        51.20 o                         
  -2   8  14        630.78        810.95       141.46 o                         
  -1   8  14          3.76        107.00        73.34 o                         
   0   8  14       2087.09       2433.40       165.40 o                         
   1   8  14        992.37       1049.35        97.73 o                         
   2   8  14       1265.25       1436.84       118.03 o                         
   3   8  14         52.79         72.89        43.23 o                         
  -3   9  14         43.98         -6.55        51.72 o                         
  -2   9  14        946.68        937.75       112.93 o                         
  -1   9  14        186.17        207.03        88.57 o                         
   0   9  14       1098.33        949.87        97.43 o                         
   1   9  14        135.57        183.27        65.48 o                         
   2   9  14        171.51        178.48        50.29 o                         
   3   9  14        221.58        249.77        53.96 o                         
  -3  10  14         29.17         41.30       138.54 o                         
  -2  10  14       2216.06       2524.64       550.35 o                         
  -1  10  14        264.94        324.22       109.91 o                         
   0  10  14       3619.81       3915.77       411.90 o                         
   1  10  14         68.37         69.96        37.49 o                         
   2  10  14       1191.53       1249.06       109.56 o                         
   3  10  14         23.20         35.45        61.99 o                         
  -3  11  14        585.95        743.35       153.57 o                         
  -2  11  14        431.92        260.13       132.75 o                         
  -1  11  14       2510.99       2420.45       230.16 o                         
   0  11  14       1443.27       1516.32       190.17 o                         
   1  11  14       2415.54       2294.96       351.71 o                         
   2  11  14        250.64        258.41        51.38 o                         
   3  11  14        168.56        135.80       108.97 o                         
  -2  12  14        202.81        105.32       134.85 o                         
  -1  12  14       1363.22       1115.61       248.93 o                         
   0  12  14         71.12       -106.54       193.67 o                         
   1  12  14         27.93        116.34       133.12 o                         
   2  12  14         19.13        -99.31        99.31 o                         
  -2  13  14          1.40        -69.35       140.14 o                         
  -1  13  14        673.94        661.67       151.91 o                         
   0  13  14        107.96        120.75       253.33 o                         
   1  13  14        838.58       1305.94       404.85 o                         
   2  13  14         40.64        -65.54        73.44 o                         
  -1  14  14        386.57        658.88       214.26 o                         
   0  14  14         38.11       -210.71       210.71 o                         
   1  14  14        156.39        574.84       335.25 o                         
  -3   0  15       2521.68       2700.89       306.86 o                         
  -1   0  15       5838.31       5767.84       979.69 o                         
   1   0  15      12327.85      11475.55       957.78 o                         
   3   0  15       4541.70       4944.87      1305.00 o                         
  -4   1  15          7.93         27.88        51.43 o                         
  -3   1  15        182.11        196.01        44.85 o                         
  -2   1  15       1087.52        972.88        90.69 o                         
  -1   1  15         55.41         56.18        60.84 o                         
   0   1  15       1175.99       1442.15       125.23 o                         
   1   1  15         81.59        102.96        23.33 o                         
   2   1  15        296.25        303.27        45.64 o                         
   3   1  15         29.47        122.04        90.51 o                         
   4   1  15        350.66        271.54       147.20 o                         
  -4   2  15         29.16         52.72        82.61 o                         
  -3   2  15       2086.00       1953.13       188.30 o                         
  -2   2  15          6.44        -25.60        28.57 o                         
  -1   2  15       4040.09       4166.90       356.99 o                         
   0   2  15        616.84        831.52        83.28 o                         
   1   2  15       6831.30       6615.91       412.87 o                         
   2   2  15        162.47        147.94        33.71 o                         
   3   2  15        532.78        451.35       111.74 o                         
   4   2  15        212.78        321.91       146.89 o                         
  -4   3  15        784.30        879.35       108.51 o                         
  -3   3  15        127.28        147.81        42.98 o                         
  -2   3  15       6583.64       6329.37       398.33 o                         
  -1   3  15        104.67        186.42        28.15 o                         
   0   3  15      10292.44       9655.33       807.24 o                         
   1   3  15          4.77          4.30        17.65 o                         
   2   3  15       5775.99       5183.62       328.33 o                         
   3   3  15        315.96        342.41       125.14 o                         
   4   3  15        349.48        392.74       148.44 o                         
  -4   4  15         67.56         32.95        64.72 o                         
  -3   4  15        105.94        171.65        60.02 o                         
  -2   4  15        896.13        928.87        75.65 o                         
  -1   4  15        792.29       1092.38        83.86 o                         
   0   4  15        558.21        770.77       114.82 o                         
   1   4  15        206.93        249.64        30.78 o                         
   2   4  15          7.47         26.83        31.85 o                         
   3   4  15          7.88        157.85       188.10 o                         
   4   4  15         39.92        116.42       135.95 o                         
  -4   5  15       1342.35       1693.30       192.99 o                         
  -3   5  15         57.04         65.72        44.90 o                         
  -2   5  15       5345.36       5039.01       292.13 o                         
  -1   5  15        202.42        191.10        34.31 o                         
   0   5  15       8609.02       8257.56       564.95 o                         
   1   5  15        106.75        163.53        27.17 o                         
   2   5  15       1670.05       1832.73       149.96 o                         
   3   5  15        267.00        239.55        53.42 o                         
   4   5  15        691.46        470.87       245.14 o                         
  -4   6  15         46.85         54.91        56.28 o                         
  -3   6  15        295.26        402.23        89.42 o                         
  -2   6  15         30.64         40.11        33.48 o                         
  -1   6  15       1681.73       1858.21       166.62 o                         
   0   6  15          3.98         92.59        53.91 o                         
   1   6  15       5547.56       5523.20       376.54 o                         
   2   6  15       2201.00       2225.58       167.40 o                         
   3   6  15       1957.57       2099.90       177.70 o                         
   4   6  15         32.66         53.31       127.89 o                         
  -4   7  15        294.47        322.84        74.26 o                         
  -3   7  15         16.99         68.92        45.14 o                         
  -2   7  15       1149.43       1180.55       106.11 o                         
  -1   7  15        173.26        112.01        72.31 o                         
   0   7  15       3409.02       3533.83       273.27 o                         
   1   7  15         93.89         92.12        31.34 o                         
   2   7  15        715.93        819.14       111.63 o                         
   3   7  15        377.13        407.03        57.38 o                         
   4   7  15         41.78        162.60       132.52 o                         
  -3   8  15       1735.34       1776.00       283.56 o                         
  -2   8  15         63.04        161.60        88.09 o                         
  -1   8  15       5196.20       5382.25       463.79 o                         
   0   8  15          0.40         20.08        49.45 o                         
   1   8  15       4175.47       3989.20       280.28 o                         
   2   8  15         85.80        112.02        34.65 o                         
   3   8  15       2460.29       2849.79       371.30 o                         
  -3   9  15          2.85        -25.48        58.06 o                         
  -2   9  15        677.33        567.10       122.97 o                         
  -1   9  15        130.03        -25.62        99.03 o                         
   0   9  15       3032.87       2972.87       243.12 o                         
   1   9  15         11.81         33.75        52.12 o                         
   2   9  15         88.47         52.00        45.05 o                         
   3   9  15        271.36        311.39        56.94 o                         
  -3  10  15        716.91        762.72       128.10 o                         
  -2  10  15         75.84         29.98       110.81 o                         
  -1  10  15       1685.98       1756.46       201.76 o                         
   0  10  15        685.34        676.31       116.10 o                         
   1  10  15        851.22        868.76       120.63 o                         
   2  10  15          1.89         -0.14        66.20 o                         
   3  10  15        613.65        614.23        89.44 o                         
  -3  11  15        113.88        -79.82        99.13 o                         
  -2  11  15        728.78        466.73       148.45 o                         
  -1  11  15         76.06        120.03        96.19 o                         
   0  11  15       1187.94       1368.00       170.45 o                         
   1  11  15        133.11          0.40       103.21 o                         
   2  11  15        920.09        795.49       156.78 o                         
   3  11  15          0.64         51.66        51.42 o                         
  -2  12  15          2.63         -9.07       173.90 o                         
  -1  12  15        494.76        631.54       129.34 o                         
   0  12  15        180.93        226.81       206.45 o                         
   1  12  15         55.29         57.29       291.21 o                         
   2  12  15          2.13          7.46       129.33 o                         
  -2  13  15       1592.11       1679.79       347.19 o                         
  -1  13  15         10.93         26.79       120.76 o                         
   0  13  15       1329.99       1059.72       341.88 o                         
   1  13  15         48.30       -288.84       288.84 o                         
   2  13  15        949.25        667.64       195.99 o                         
  -1  14  15          2.02         68.82       164.09 o                         
   0  14  15        169.17        185.14       233.91 o                         
   1  14  15          9.68       -304.47       304.47 o                         
  -4   0  16        184.82        177.44        84.81 o                         
  -2   0  16       1528.60       1628.69       209.31 o                         
   0   0  16       5331.44       5675.64       548.10 o                         
   2   0  16       1352.47       1393.20       223.52 o                         
   4   0  16        264.93         54.45       257.12 o                         
  -4   1  16        862.77        901.77       135.60 o                         
  -3   1  16        298.24        258.70        47.96 o                         
  -2   1  16       1420.11       1251.67       109.44 o                         
  -1   1  16       4572.65       4953.86       601.17 o                         
   0   1  16       4737.76       4621.16       347.97 o                         
   1   1  16        674.34        695.50        50.01 o                         
   2   1  16       4697.12       4676.15       296.13 o                         
   3   1  16        265.87         34.76        96.67 o                         
   4   1  16        777.55        589.99       202.19 o                         
  -4   2  16        183.65        197.37        66.61 o                         
  -3   2  16       1194.90       1254.24       114.10 o                         
  -2   2  16        280.07        177.89        43.86 o                         
  -1   2  16       1960.32       2360.40       199.65 o                         
   0   2  16       2302.36       2683.61       199.31 o                         
   1   2  16       1929.95       2209.46       197.26 o                         
   2   2  16        622.12        608.39        54.91 o                         
   3   2  16        289.18         64.54        88.72 o                         
   4   2  16        544.46        629.54       189.34 o                         
  -4   3  16        176.00        226.58        89.53 o                         
  -3   3  16        448.87        448.15        92.81 o                         
  -2   3  16         49.92         92.34        39.63 o                         
  -1   3  16       1851.44       1850.37       136.84 o                         
   0   3  16        692.23        792.31        85.55 o                         
   1   3  16       3756.75       3782.76       252.71 o                         
   2   3  16       1027.31       1122.63        83.74 o                         
   3   3  16        748.92        595.91       141.33 o                         
   4   3  16        501.38        432.56       154.23 o                         
  -4   4  16         30.89         84.22        53.98 o                         
  -3   4  16       1242.13       1137.99       179.41 o                         
  -2   4  16         20.25        -12.66        30.66 o                         
  -1   4  16        849.60        914.59        80.71 o                         
   0   4  16          0.60          1.59        35.68 o                         
   1   4  16       3193.43       3183.68       238.21 o                         
   2   4  16        310.76        331.46        49.58 o                         
   3   4  16       1802.65       1938.96       203.50 o                         
   4   4  16         40.02        105.39       193.67 o                         
  -4   5  16          0.88         18.68       100.96 o                         
  -3   5  16        396.87        392.11        70.51 o                         
  -2   5  16         65.50         51.54        34.97 o                         
  -1   5  16       1090.75       1060.71        89.71 o                         
   0   5  16         39.75         30.92        36.23 o                         
   1   5  16       1228.73       1218.79       103.59 o                         
   2   5  16          2.81          4.33        27.09 o                         
   3   5  16        513.69        565.08        87.24 o                         
   4   5  16        139.46        167.07       131.48 o                         
  -4   6  16          3.81         18.14        58.45 o                         
  -3   6  16       1286.94       1211.04       126.17 o                         
  -2   6  16       1551.17       1412.72       112.85 o                         
  -1   6  16       5699.05       5375.77       416.06 o                         
   0   6  16        959.44       1159.18        98.96 o                         
   1   6  16       1197.37       1148.55       142.32 o                         
   2   6  16       1966.46       1986.33       161.25 o                         
   3   6  16        327.56        450.45        62.94 o                         
   4   6  16        122.75        -49.64       198.64 o                         
  -4   7  16        103.48        155.71        80.58 o                         
  -3   7  16          5.10          7.31        44.64 o                         
  -2   7  16        492.37        495.32        65.18 o                         
  -1   7  16         14.48        -16.11        64.64 o                         
   0   7  16        982.44       1063.93       110.95 o                         
   1   7  16        203.45        256.77        45.25 o                         
   2   7  16       1432.97       1457.96       146.33 o                         
   3   7  16        410.40        427.35        59.97 o                         
  -3   8  16         25.65        114.50        51.47 o                         
  -2   8  16        957.77       1158.41       163.45 o                         
  -1   8  16        190.22        249.77        86.39 o                         
   0   8  16       1776.11       1848.14       157.91 o                         
   1   8  16       3611.99       3317.22       245.38 o                         
   2   8  16       1060.66        968.45        95.56 o                         
   3   8  16        875.52        936.16        99.30 o                         
  -3   9  16         27.61        -15.50        62.75 o                         
  -2   9  16        591.45        529.42       133.42 o                         
  -1   9  16          1.50        128.24        86.25 o                         
   0   9  16        782.06        847.37       157.61 o                         
   1   9  16         20.35         32.84        46.58 o                         
   2   9  16       2130.60       2278.40       183.46 o                         
   3   9  16        607.74        693.58        79.54 o                         
  -3  10  16          2.22        -21.76        51.79 o                         
  -2  10  16        113.41        -44.76        97.74 o                         
  -1  10  16        332.37        502.69       115.74 o                         
   0  10  16        131.52         78.01        84.31 o                         
   1  10  16          9.91         35.46        34.31 o                         
   2  10  16        179.98        177.74        46.69 o                         
   3  10  16         28.59         -0.46        49.90 o                         
  -3  11  16         75.43         91.82       129.04 o                         
  -2  11  16        752.60        498.17       156.61 o                         
  -1  11  16        482.26        384.32       126.27 o                         
   0  11  16       1986.19       1639.54       218.69 o                         
   1  11  16        847.58        735.01       124.53 o                         
   2  11  16        577.40        515.41       112.29 o                         
  -2  12  16         19.99        -26.37       126.17 o                         
  -1  12  16       1166.32       1230.53       176.55 o                         
   0  12  16          3.56       -185.14       187.04 o                         
   2  12  16          1.82       -192.01       192.01 o                         
  -2  13  16        241.90        193.10       149.54 o                         
  -1  13  16        161.41        253.43       136.01 o                         
   0  13  16        133.66        415.27       244.33 o                         
   1  13  16        335.69          6.16       332.88 o                         
  -1  14  16        947.24       1022.15       216.77 o                         
   0  14  16        119.34        368.87       448.42 o                         
   1  14  16        927.71        411.48       426.16 o                         
  -3   0  17        172.89        229.78        95.41 o                         
  -1   0  17        168.53        296.42       119.32 o                         
   1   0  17        735.09        771.59        80.58 o                         
   3   0  17        297.02        526.02       186.88 o                         
  -4   1  17         30.65        116.72        54.84 o                         
  -3   1  17        639.64        530.44        68.76 o                         
  -2   1  17        613.77        637.81        90.34 o                         
  -1   1  17       2037.24       2213.72       301.00 o                         
   0   1  17         25.40         89.10        21.58 o                         
   1   1  17       3871.86       3698.05       220.06 o                         
   2   1  17       1367.82       1285.64        98.36 o                         
   3   1  17       2685.43       2148.96       338.88 o                         
   4   1  17          2.44        -28.56       196.39 o                         
  -4   2  17        261.27        396.79        71.64 o                         
  -3   2  17         85.09         50.84        41.72 o                         
  -2   2  17        892.12        971.04        97.17 o                         
  -1   2  17         17.06         26.68        69.64 o                         
   0   2  17        924.29       1080.57        96.05 o                         
   1   2  17        245.87        312.78        36.74 o                         
   2   2  17        166.98        176.55        39.47 o                         
   3   2  17        121.27        131.79       126.36 o                         
   4   2  17        336.17        413.60       210.09 o                         
  -4   3  17        145.04        119.77        58.06 o                         
  -3   3  17        419.45        414.20        68.53 o                         
  -2   3  17         10.34         20.77        40.91 o                         
  -1   3  17       3546.56       3593.54       254.13 o                         
   0   3  17          7.00        -24.14        27.61 o                         
   1   3  17       3370.07       3315.20       227.53 o                         
   2   3  17        158.75        147.97        36.41 o                         
   3   3  17        304.15        188.73       121.18 o                         
   4   3  17          6.28        300.03       421.43 o                         
  -4   4  17        572.04        539.41        85.96 o                         
  -3   4  17        130.12        161.31        85.68 o                         
  -2   4  17       1486.04       1543.50       111.05 o                         
  -1   4  17          0.44          2.21        25.55 o                         
   0   4  17       6081.54       5698.54       561.73 o                         
   1   4  17       1863.13       2146.42       172.36 o                         
   2   4  17       1902.87       1960.03       163.83 o                         
   3   4  17          2.20          9.76        41.57 o                         
   4   4  17        737.98        502.25       308.73 o                         
  -4   5  17        218.51        190.61        65.01 o                         
  -3   5  17         20.11        -20.87        42.72 o                         
  -2   5  17       1172.25       1267.84       113.09 o                         
  -1   5  17          8.38         38.81        20.12 o                         
   0   5  17         48.43         72.23        52.68 o                         
   1   5  17         77.53         81.77        25.21 o                         
   2   5  17         40.27         21.83        45.44 o                         
   3   5  17        110.42        136.57        47.58 o                         
   4   5  17          1.61        178.73       158.77 o                         
  -4   6  17        257.06        299.52       108.66 o                         
  -3   6  17        207.86        150.56        52.84 o                         
  -2   6  17        308.69        366.68        52.70 o                         
  -1   6  17         98.45         71.31        61.23 o                         
   0   6  17       2695.66       2761.01       273.31 o                         
   1   6  17          4.26         13.00        26.25 o                         
   2   6  17       3509.55       3827.66       297.32 o                         
   3   6  17         72.37         82.93        63.46 o                         
  -3   7  17        331.11        395.44        69.08 o                         
  -2   7  17        674.08        620.96        83.68 o                         
  -1   7  17        623.19        759.83       163.38 o                         
   0   7  17       2159.93       2249.54       186.20 o                         
   1   7  17       1931.49       1961.90       156.34 o                         
   2   7  17        264.25        255.54        43.38 o                         
   3   7  17        398.68        495.67        66.55 o                         
  -3   8  17         86.17         65.97        65.61 o                         
  -2   8  17        865.68        886.71       146.90 o                         
  -1   8  17          7.86         66.94       100.95 o                         
   0   8  17       1131.48       1156.98       110.79 o                         
   1   8  17        281.31        337.18        54.29 o                         
   2   8  17        634.87        560.97        62.89 o                         
   3   8  17         16.09         58.53        45.51 o                         
  -3   9  17        668.62        610.43       130.93 o                         
  -2   9  17         21.74        -91.98       110.95 o                         
  -1   9  17       2539.74       2321.37       240.07 o                         
   0   9  17        537.07        459.92        85.25 o                         
   1   9  17       2318.00       2323.63       321.53 o                         
   2   9  17        604.48        616.58        87.39 o                         
   3   9  17        519.40        708.43        84.82 o                         
  -3  10  17        165.17         56.85        96.60 o                         
  -2  10  17        192.17        225.79       121.06 o                         
  -1  10  17        924.68        573.96       123.81 o                         
   0  10  17        253.39        344.14        57.88 o                         
   1  10  17         73.99        142.80        57.88 o                         
   2  10  17        179.66        159.88        44.65 o                         
   3  10  17         76.78        155.70        54.38 o                         
  -2  11  17         43.44        -12.62       112.28 o                         
  -1  11  17        422.22        559.62       196.22 o                         
   0  11  17         11.64         45.52        94.03 o                         
   1  11  17        854.58        913.46       146.41 o                         
   2  11  17         11.95          0.64        40.38 o                         
  -2  12  17        391.42        555.79       175.77 o                         
  -1  12  17       1299.91       1256.95       176.36 o                         
   0  12  17        678.56        750.99       303.99 o                         
   2  12  17        438.59        460.29       138.63 o                         
  -1  13  17        500.31        467.48       151.42 o                         
  -4   0  18        702.76        741.76       129.72 o                         
  -2   0  18        191.24        148.41        98.73 o                         
   0   0  18       2048.17       2441.26       330.10 o                         
   2   0  18       2393.34       2803.98       364.03 o                         
   4   0  18        393.98        262.80       314.41 o                         
  -4   1  18          8.39          3.78        55.30 o                         
  -3   1  18         99.58         95.25        45.62 o                         
  -2   1  18        269.91        274.46        48.39 o                         
  -1   1  18        217.02        141.92        75.63 o                         
   0   1  18        503.62        654.40        62.40 o                         
   1   1  18        617.58        692.41        66.07 o                         
   2   1  18        325.25        329.87        61.63 o                         
   3   1  18          6.38        146.47       124.04 o                         
   4   1  18        221.18        269.87       247.67 o                         
  -4   2  18        392.41        582.27        84.75 o                         
  -3   2  18         63.14         54.81        45.09 o                         
  -2   2  18       1397.12       1362.44       118.29 o                         
  -1   2  18        229.47        249.21        43.20 o                         
   0   2  18       3476.61       3443.58       298.21 o                         
   1   2  18        667.95        776.74        60.73 o                         
   2   2  18        302.29        292.87        38.89 o                         
   3   2  18         72.59         32.84       131.07 o                         
   4   2  18        111.40        236.00       188.48 o                         
  -4   3  18          3.95         77.55        67.53 o                         
  -3   3  18       1043.42        962.70       104.01 o                         
  -2   3  18        183.82        124.88        38.95 o                         
  -1   3  18       1397.41       1594.90       133.37 o                         
   0   3  18         85.45         57.42        34.17 o                         
   1   3  18         99.92        132.17        25.50 o                         
   2   3  18         24.30         -4.03        54.11 o                         
   3   3  18        156.01        146.20        72.10 o                         
   4   3  18         50.40        -69.43       187.08 o                         
  -4   4  18        216.06        306.14        71.07 o                         
  -3   4  18         23.95        -13.54        43.88 o                         
  -2   4  18        690.92        802.22        74.65 o                         
  -1   4  18        156.93        135.80        42.08 o                         
   0   4  18       1087.00       1143.52       135.36 o                         
   1   4  18         18.57        -18.80        54.04 o                         
   2   4  18        221.09        239.28        38.21 o                         
   3   4  18        614.33        557.59        86.78 o                         
   4   4  18          8.03       -105.85       236.76 o                         
  -4   5  18         29.72         67.46       114.35 o                         
  -3   5  18       1243.90       1332.32       133.49 o                         
  -2   5  18        345.14        308.70        47.91 o                         
  -1   5  18       4039.41       3844.13       275.20 o                         
   0   5  18        201.73        239.04        54.73 o                         
   1   5  18       1108.56       1207.58       105.12 o                         
   2   5  18        140.73        146.02        58.13 o                         
   3   5  18        307.24        324.10        61.80 o                         
   4   5  18          2.25       -174.44       174.44 o                         
  -3   6  18         56.34         51.82        49.16 o                         
  -2   6  18        395.19        513.35        75.63 o                         
  -1   6  18         20.75         53.48        59.03 o                         
   0   6  18         17.78         18.07        40.54 o                         
   1   6  18       2317.02       2498.93       264.78 o                         
   2   6  18        358.72        466.95        63.79 o                         
   3   6  18        281.38        335.17        55.31 o                         
  -3   7  18        717.73        712.32        86.14 o                         
  -2   7  18        147.12         27.97        81.02 o                         
  -1   7  18        686.52        486.61       152.01 o                         
   0   7  18        528.34        572.83        75.82 o                         
   1   7  18       1592.08       1781.59       201.21 o                         
   2   7  18          3.20        -33.05        33.05 o                         
   3   7  18        581.04        637.43        76.94 o                         
  -3   8  18        137.50        204.29        59.38 o                         
  -2   8  18       1573.82       1446.96       161.53 o                         
  -1   8  18        781.05        677.31       114.33 o                         
   0   8  18       1990.96       2130.90       186.28 o                         
   1   8  18         13.82          3.17        36.11 o                         
   2   8  18        181.98        143.25        38.78 o                         
   3   8  18         80.39         87.72        47.96 o                         
  -3   9  18        278.45        214.09       117.09 o                         
  -2   9  18         19.62         23.16       106.63 o                         
  -1   9  18       1748.46       1653.88       194.79 o                         
   0   9  18        400.25        452.97        64.26 o                         
   1   9  18        541.04        451.85        87.64 o                         
   2   9  18        229.96        266.38        47.17 o                         
   3   9  18         26.59         26.78        47.62 o                         
  -3  10  18        178.44        270.07        67.49 o                         
  -2  10  18       2039.09       1906.42       290.69 o                         
  -1  10  18       1068.04        957.41       178.79 o                         
   0  10  18       2221.40       2175.79       198.50 o                         
   1  10  18          1.89         34.94        37.36 o                         
   2  10  18       1453.56       1474.09       159.56 o                         
   3  10  18          7.69        -37.12        54.74 o                         
  -2  11  18         86.01         45.70       117.69 o                         
  -1  11  18        720.59        556.68       141.61 o                         
   0  11  18       1117.91        995.22       146.74 o                         
   1  11  18        201.49        198.87        55.87 o                         
   2  11  18        151.92         38.59        44.17 o                         
  -2  12  18        844.40        503.35       180.81 o                         
  -1  12  18         42.21         75.46       125.46 o                         
   0  12  18        911.49       1322.04       390.65 o                         
   1  12  18         73.17        333.83       363.66 o                         
   2  12  18        702.21        625.20       111.51 o                         
  -1  13  18        906.83        706.46       199.92 o                         
  -3   0  19        862.83        921.24       147.97 o                         
  -1   0  19        699.82        740.10       200.30 o                         
   1   0  19         36.40         -1.92        32.81 o                         
   3   0  19        928.13        636.96       283.63 o                         
  -4   1  19          1.71         -4.58        73.62 o                         
  -3   1  19        329.69        374.53        64.82 o                         
  -2   1  19          3.86         60.66        37.70 o                         
  -1   1  19       2095.81       2751.19       359.75 o                         
   0   1  19        217.80        276.84        56.80 o                         
   1   1  19       3176.30       3247.02       193.19 o                         
   2   1  19        150.18        157.26        33.08 o                         
   3   1  19        420.31        438.15        68.50 o                         
   4   1  19         33.62        243.37       224.78 o                         
  -4   2  19        315.45        413.41        77.16 o                         
  -3   2  19        545.76        485.71        69.05 o                         
  -2   2  19       1235.67       1395.28       135.96 o                         
  -1   2  19       1867.87       2152.12       191.79 o                         
   0   2  19       3075.62       3263.00       255.09 o                         
   1   2  19        170.87        236.58        28.92 o                         
   2   2  19          5.83        -26.95        26.95 o                         
   3   2  19         37.31         45.38        81.67 o                         
   4   2  19         16.74       -143.62       161.97 o                         
  -4   3  19        209.67        125.76        63.27 o                         
  -3   3  19        277.50        336.52        61.32 o                         
  -2   3  19       1596.15       1617.54       131.82 o                         
  -1   3  19        163.04        170.75        63.53 o                         
   0   3  19         71.98        104.42        36.11 o                         
   1   3  19         41.10         89.97        26.33 o                         
   2   3  19         22.87         18.33        36.63 o                         
   3   3  19          3.92          9.92        55.91 o                         
   4   3  19         63.26       -154.46       195.71 o                         
  -4   4  19        787.57       1028.40       129.17 o                         
  -3   4  19         95.49        144.38        51.52 o                         
  -2   4  19       2377.98       2335.63       179.14 o                         
  -1   4  19        763.47        854.31        84.28 o                         
   0   4  19        481.11        537.36        78.42 o                         
   1   4  19          2.75        -20.91        21.77 o                         
   2   4  19        114.92        153.96        36.22 o                         
   3   4  19        245.34        280.39        58.08 o                         
   4   4  19        239.82        264.90       208.39 o                         
  -4   5  19        168.00        255.18       222.33 o                         
  -3   5  19        230.35        252.82        56.38 o                         
  -2   5  19        232.04        196.57        53.03 o                         
  -1   5  19        332.83        310.57        52.62 o                         
   0   5  19       2492.11       2424.46       228.42 o                         
   1   5  19        739.28        733.96        82.37 o                         
   2   5  19       1888.95       2076.11       172.19 o                         
   3   5  19          0.30         51.88        63.35 o                         
  -3   6  19        112.43        123.07        51.88 o                         
  -2   6  19         13.52        102.50        79.63 o                         
  -1   6  19         95.33        140.57        28.77 o                         
   0   6  19       1154.04       1221.42       113.17 o                         
   1   6  19         15.47         50.73        88.27 o                         
   2   6  19       1358.08       1408.37       125.45 o                         
   3   6  19         27.59        -14.68        65.34 o                         
  -3   7  19        634.12        654.78       123.06 o                         
  -2   7  19       1633.46       1622.70       176.09 o                         
  -1   7  19        925.26        830.69       114.40 o                         
   0   7  19       1642.99       1606.43       146.48 o                         
   1   7  19       1297.02       1284.56       133.53 o                         
   2   7  19         41.61         30.85        40.59 o                         
   3   7  19        227.78        247.98        58.96 o                         
  -3   8  19       1527.41       1285.99       204.55 o                         
  -2   8  19          3.68         62.56        93.66 o                         
  -1   8  19       1406.16       1552.31       160.84 o                         
   0   8  19         14.12        -10.93        22.63 o                         
   1   8  19        895.15        890.64       112.22 o                         
   2   8  19         43.08         -6.37        46.86 o                         
   3   8  19        313.01        261.79        59.03 o                         
  -3   9  19        331.46        560.02        86.20 o                         
  -2   9  19        461.30        352.04       106.66 o                         
  -1   9  19       1556.49       1564.37       197.90 o                         
   0   9  19        240.74        295.07        50.17 o                         
   1   9  19        221.31        294.51        64.29 o                         
   2   9  19         43.96         22.40        48.80 o                         
   3   9  19        193.44        204.33        58.78 o                         
  -2  10  19        487.53        376.02       115.01 o                         
  -1  10  19       2173.01       1944.44       227.72 o                         
   0  10  19          5.82         -2.60        86.10 o                         
   1  10  19       1032.73        949.44       147.50 o                         
   2  10  19        320.44        317.97        55.44 o                         
  -2  11  19          8.28         33.33       125.91 o                         
  -1  11  19         27.85        218.22       118.01 o                         
   0  11  19         42.69         88.65       100.57 o                         
   1  11  19        311.28        389.23        81.92 o                         
   2  11  19        258.84        272.02        55.67 o                         
  -2  12  19       1581.50       1078.74       263.08 o                         
  -1  12  19        645.79        643.45       162.44 o                         
   0  12  19        759.13        504.12       216.79 o                         
   2  12  19         33.13        -49.21        49.21 o                         
  -1  13  19          8.22       -167.96       167.96 o                         
  -4   0  20         38.97        -45.21       107.08 o                         
  -2   0  20        147.01        203.45        64.93 o                         
   0   0  20        715.44        957.77       116.60 o                         
   2   0  20       2374.10       2282.95       315.80 o                         
   4   0  20         29.36         69.61       372.18 o                         
  -4   1  20       1058.62       1298.31       139.21 o                         
  -3   1  20         27.59         43.13        47.16 o                         
  -2   1  20       3513.33       3174.79       262.17 o                         
  -1   1  20        406.81        489.41       127.73 o                         
   0   1  20       5885.00       6168.73       459.74 o                         
   1   1  20        323.36        312.77        31.40 o                         
   2   1  20       2952.95       3046.05       202.89 o                         
   3   1  20         24.91        -43.95        47.99 o                         
   4   1  20        449.86        311.28       229.08 o                         
  -4   2  20          8.61        -33.54        54.59 o                         
  -3   2  20       1068.84       1112.28       121.11 o                         
  -2   2  20        137.72        160.91        88.23 o                         
  -1   2  20       3169.33       3402.43       338.51 o                         
   0   2  20       2246.78       2184.88       174.29 o                         
   1   2  20       1619.19       1685.82       138.45 o                         
   2   2  20        253.85        336.28        68.88 o                         
   3   2  20        488.11        568.81        78.87 o                         
   4   2  20          6.54       -128.72       205.41 o                         
  -4   3  20        102.01        180.29       154.49 o                         
  -3   3  20        765.24        671.86        89.26 o                         
  -2   3  20       1297.30       1263.50       107.55 o                         
  -1   3  20        145.50        142.46        42.99 o                         
   0   3  20       1312.64       1425.47       125.09 o                         
   1   3  20        777.97        739.76        72.13 o                         
   2   3  20        358.23        356.89        45.60 o                         
   3   3  20          0.29        -40.27        40.34 o                         
   4   3  20        193.23         54.26       202.66 o                         
  -4   4  20          2.02         64.59        69.85 o                         
  -3   4  20       1214.23       1342.08       192.92 o                         
  -2   4  20        301.09        336.66        89.01 o                         
  -1   4  20       5705.85       5791.98       443.62 o                         
   0   4  20         11.86         -6.03        46.35 o                         
   1   4  20       5541.04       5161.75       441.63 o                         
   2   4  20         28.03        -12.01        48.32 o                         
   3   4  20       1420.90       1479.23       128.62 o                         
  -3   5  20        134.19        190.85        53.10 o                         
  -2   5  20          1.40         60.91        70.03 o                         
  -1   5  20        179.74        253.54        47.16 o                         
   0   5  20       1013.74       1116.55       119.84 o                         
   1   5  20       1029.34       1013.16       130.24 o                         
   2   5  20         56.87        114.60        36.15 o                         
   3   5  20         96.88        193.59        47.05 o                         
  -3   6  20        808.34        731.46       142.14 o                         
  -2   6  20          0.08         40.83        80.41 o                         
  -1   6  20       4098.07       3933.96       288.18 o                         
   0   6  20        390.59        453.47        59.19 o                         
   1   6  20       1806.36       1962.31       250.54 o                         
   2   6  20        325.57        260.18        45.33 o                         
   3   6  20        747.84        709.78        82.66 o                         
  -3   7  20         88.90         37.70        53.40 o                         
  -2   7  20       4037.31       3733.76       372.62 o                         
  -1   7  20         64.73        168.51        83.54 o                         
   0   7  20        828.38        896.24        93.88 o                         
   1   7  20        126.95        139.48        64.11 o                         
   2   7  20        585.46        608.37        69.94 o                         
   3   7  20         79.57        109.50        64.22 o                         
  -3   8  20          4.69         56.79        55.31 o                         
  -2   8  20        284.16        186.50        96.64 o                         
  -1   8  20         11.73         44.51        77.10 o                         
   0   8  20        137.08        185.06        38.96 o                         
   1   8  20        128.80        185.55        66.02 o                         
   2   8  20         25.52         89.67        39.25 o                         
   3   8  20        581.93        587.01        91.90 o                         
  -3   9  20         50.13        234.02        62.49 o                         
  -2   9  20       1897.61       2015.09       355.97 o                         
  -1   9  20         47.02         -7.80        78.41 o                         
   0   9  20       3430.25       3361.50       304.79 o                         
   1   9  20        331.98        389.24        81.70 o                         
   2   9  20       1746.30       1573.00       156.54 o                         
   3   9  20         23.10         96.47        53.31 o                         
  -2  10  20        237.75        235.26       116.46 o                         
  -1  10  20        803.62        906.76       155.77 o                         
   0  10  20        228.42        182.29       117.33 o                         
   1  10  20        371.01        416.46        77.87 o                         
   2  10  20         10.38        -57.72        81.73 o                         
  -2  11  20        391.22        308.45       140.78 o                         
  -1  11  20          3.60         62.54       116.52 o                         
   0  11  20        920.65        772.51       231.94 o                         
   1  11  20          7.63        -38.35        38.35 o                         
   2  11  20        538.10        680.17       101.41 o                         
  -1  12  20         81.74        -88.64       125.60 o                         
   0  12  20        185.53        118.39       187.27 o                         
  -1  13  20        119.98        244.63       182.41 o                         
   0  13  20         55.81       -295.94       295.94 o                         
  -3   0  21       2416.04       2392.61       322.30 o                         
  -1   0  21       8635.23       8970.20      1516.66 o                         
   1   0  21       2096.41       1876.50       158.53 o                         
   3   0  21        747.00        661.86       137.92 o                         
  -4   1  21        207.46        118.77        64.93 o                         
  -3   1  21       2147.61       2256.45       217.41 o                         
  -2   1  21       1372.63       1661.63       259.32 o                         
  -1   1  21       4245.56       4491.18       443.04 o                         
   0   1  21        175.17        228.75        34.53 o                         
   1   1  21        931.99       1016.98        66.78 o                         
   2   1  21          9.47        -33.42        33.42 o                         
   3   1  21        746.46        639.50        86.16 o                         
  -4   2  21         90.18         66.32        73.16 o                         
  -3   2  21        191.84        127.00        65.06 o                         
  -2   2  21       1210.84       1320.42       347.32 o                         
  -1   2  21       3258.10       3522.57       351.15 o                         
   0   2  21       2190.80       2118.94       168.45 o                         
   1   2  21       2799.52       2973.99       189.63 o                         
   2   2  21       1533.45       1677.97       176.82 o                         
   3   2  21       1195.19       1139.66       157.67 o                         
  -4   3  21        217.96        220.67        81.30 o                         
  -3   3  21        414.22        476.49        72.05 o                         
  -2   3  21       2871.67       3004.33       243.53 o                         
  -1   3  21        152.06        159.63        35.79 o                         
   0   3  21       4422.33       4053.30       318.43 o                         
   1   3  21       2712.52       2666.01       193.10 o                         
   2   3  21       2427.91       2419.89       201.02 o                         
   3   3  21        501.86        510.78       102.72 o                         
  -3   4  21        279.66        405.90        67.98 o                         
  -2   4  21       2621.63       2707.43       273.64 o                         
  -1   4  21          5.44         20.12        40.18 o                         
   0   4  21       7745.74       6662.88       672.86 o                         
   1   4  21        616.43        634.37       128.65 o                         
   2   4  21       1345.53       1585.45       139.32 o                         
   3   4  21          2.11          5.73        68.93 o                         
  -3   5  21        484.09        364.37        68.93 o                         
  -2   5  21       1213.83        959.51       140.89 o                         
  -1   5  21          1.10         47.83        22.83 o                         
   0   5  21       3268.09       3648.44       319.71 o                         
   1   5  21         59.03        116.64        76.53 o                         
   2   5  21       1333.77       1505.14       135.57 o                         
   3   5  21          0.71        -68.08        68.08 o                         
  -3   6  21        965.37        970.33       121.63 o                         
  -2   6  21       1208.81       1044.35       169.68 o                         
  -1   6  21        326.71        417.08        58.91 o                         
   0   6  21        801.17        992.79       173.39 o                         
   1   6  21        352.75        428.54       100.00 o                         
   2   6  21       1940.31       1827.67       160.03 o                         
   3   6  21        215.49        288.55        56.30 o                         
  -3   7  21        173.81        164.75        60.26 o                         
  -2   7  21        506.87        612.81       116.10 o                         
  -1   7  21       1466.73       1475.44       211.53 o                         
   0   7  21        449.82        453.95        96.85 o                         
   1   7  21       1495.22       1351.20       145.84 o                         
   2   7  21        157.22        123.89        42.03 o                         
   3   7  21        180.54        241.74        96.01 o                         
  -3   8  21        954.58        952.76       116.61 o                         
  -2   8  21        316.46        326.83       135.91 o                         
  -1   8  21        539.76        523.27       106.18 o                         
   0   8  21         59.57         50.73        45.11 o                         
   1   8  21       2206.72       2259.53       239.09 o                         
   2   8  21        276.21        329.53        55.24 o                         
   3   8  21        396.59        397.33        69.36 o                         
  -3   9  21        832.88        886.86       125.52 o                         
  -2   9  21        106.27        225.52       107.13 o                         
  -1   9  21        767.41        824.44       133.50 o                         
   0   9  21         13.28         40.74        51.22 o                         
   1   9  21       1147.58       1192.33       198.67 o                         
   2   9  21          5.30         64.12        53.72 o                         
  -2  10  21        143.57        333.23       124.54 o                         
  -1  10  21       1694.12       1388.51       273.00 o                         
   0  10  21        273.26        302.10       169.52 o                         
   1  10  21        687.59        776.87       171.50 o                         
   2  10  21         15.02        -39.36        45.96 o                         
  -2  11  21         14.74        -21.04       115.96 o                         
  -1  11  21        933.53        743.88       131.95 o                         
   0  11  21        775.10        717.84       277.95 o                         
   1  11  21        418.58        640.48       108.68 o                         
   2  11  21        659.52        594.77        81.14 o                         
  -1  12  21        162.64        107.96       145.76 o                         
   0  12  21        820.44        983.01       375.97 o                         
   1  12  21         31.25        -12.78        43.56 o                         
   0  13  21        383.23        678.07       384.02 o                         
  -4   0  22        992.06        982.00       223.97 o                         
  -2   0  22       6693.88       7021.23      1215.98 o                         
   0   0  22       3300.90       4056.25       718.01 o                         
   2   0  22       3667.16       3599.09       326.35 o                         
  -4   1  22         32.00         -5.09        60.23 o                         
  -3   1  22        138.74         94.16        52.61 o                         
  -2   1  22        253.25        378.98       126.40 o                         
  -1   1  22         21.34         16.91        33.83 o                         
   0   1  22        415.69        516.21        56.90 o                         
   1   1  22       2514.18       2659.18       154.06 o                         
   2   1  22         80.21         72.41        34.73 o                         
   3   1  22        388.42        343.38        67.71 o                         
  -3   2  22         37.44         66.81        52.74 o                         
  -2   2  22       2443.02       2679.85       499.08 o                         
  -1   2  22       1079.18       1280.46       140.91 o                         
   0   2  22       1084.23       1270.16       111.50 o                         
   1   2  22        653.27        779.36        85.30 o                         
   2   2  22       2496.61       2479.45       174.50 o                         
   3   2  22         38.02          9.97        51.63 o                         
  -3   3  22       1343.95       1278.87       143.94 o                         
  -2   3  22         29.45         85.71        32.18 o                         
  -1   3  22       7398.58       6763.57       577.69 o                         
   0   3  22         88.91        157.90        31.13 o                         
   1   3  22       5701.91       5376.34       526.03 o                         
   2   3  22          4.32        -12.01        33.42 o                         
   3   3  22       1150.91       1061.74       157.82 o                         
  -3   4  22        282.42        233.48        63.02 o                         
  -2   4  22        402.11        400.33       116.74 o                         
  -1   4  22          2.88         16.32        25.50 o                         
   0   4  22       1056.31        964.41       113.32 o                         
   1   4  22         15.21         -1.45        32.60 o                         
   2   4  22        104.28         79.75        46.52 o                         
   3   4  22          1.78         13.62        73.46 o                         
  -3   5  22       2143.22       1903.71       166.20 o                         
  -2   5  22         87.90        153.14        86.03 o                         
  -1   5  22       5810.52       5434.93       479.67 o                         
   0   5  22         43.27         71.21        30.38 o                         
   1   5  22       2672.21       2729.74       296.00 o                         
   2   5  22        111.68         68.91        37.77 o                         
   3   5  22       1278.94       1293.58       150.21 o                         
  -3   6  22        208.56        190.88        61.87 o                         
  -2   6  22        927.37        791.35       150.82 o                         
  -1   6  22         39.61         46.45        61.32 o                         
   0   6  22       2109.53       2285.59       216.33 o                         
   1   6  22        184.69        100.60       110.55 o                         
   2   6  22        909.63        999.50        98.64 o                         
   3   6  22         46.95         70.14        58.96 o                         
  -3   7  22        591.88        631.26        90.03 o                         
  -2   7  22         69.25         90.84        93.23 o                         
  -1   7  22        594.40        543.47       112.32 o                         
   0   7  22         42.07         81.01        33.69 o                         
   1   7  22        985.94       1048.85       123.89 o                         
   2   7  22         33.68          5.52        37.79 o                         
   3   7  22        371.28        423.77        68.00 o                         
  -3   8  22          2.41        113.22        59.27 o                         
  -2   8  22       1446.64       1526.39       184.38 o                         
  -1   8  22          5.10        -47.71        84.97 o                         
   0   8  22       3503.53       3349.19       314.77 o                         
   1   8  22        210.77        259.11        54.41 o                         
   2   8  22       1415.58       1524.77       141.09 o                         
   3   8  22         13.66        -48.92        48.92 o                         
  -2   9  22          0.35        179.40       111.78 o                         
  -1   9  22        141.86        118.74        90.93 o                         
   0   9  22          4.13         -2.34        35.05 o                         
   1   9  22        209.46        184.75       143.17 o                         
   2   9  22         20.17        -31.45        87.43 o                         
  -2  10  22        982.11        817.19       171.39 o                         
  -1  10  22         14.94        134.79       102.93 o                         
   0  10  22       1841.61       1170.05       291.21 o                         
   1  10  22         35.05        -19.21        95.14 o                         
   2  10  22        954.13        938.70       102.10 o                         
  -2  11  22        219.37         85.30       147.40 o                         
  -1  11  22       1083.36        756.75       130.38 o                         
   0  11  22         58.37        195.56       228.23 o                         
   1  11  22        807.55        836.76       128.81 o                         
  -1  12  22         53.93        190.22       127.94 o                         
   0  12  22         83.51        270.37       283.16 o                         
  -3   0  23       1587.07       1321.82       203.31 o                         
  -1   0  23        747.23        790.08       121.12 o                         
   1   0  23       4482.82       4586.92       380.78 o                         
   3   0  23       1089.60        738.42       228.00 o                         
  -3   1  23        357.67        332.32        67.21 o                         
  -2   1  23       1184.11       1280.36       223.51 o                         
  -1   1  23        208.62        324.38        78.01 o                         
   0   1  23       1668.43       1727.53       144.94 o                         
   1   1  23        475.68        540.17        46.65 o                         
   2   1  23        240.55        278.48        51.93 o                         
   3   1  23        975.82        818.62       102.31 o                         
  -3   2  23       1078.40        867.69       107.06 o                         
  -2   2  23         50.64         89.41        87.85 o                         
  -1   2  23        807.77        930.35       121.18 o                         
   0   2  23       3291.96       3301.27       262.48 o                         
   1   2  23        699.49        886.76       115.33 o                         
   2   2  23        806.83        811.02       104.78 o                         
   3   2  23        475.59        457.37       132.44 o                         
  -3   3  23        145.43        206.53        69.78 o                         
  -2   3  23       1004.32       1257.96       175.03 o                         
  -1   3  23         32.67        116.97        35.02 o                         
   0   3  23       1872.07       1946.28       147.98 o                         
   1   3  23        461.56        491.34        64.30 o                         
   2   3  23       1435.49       1548.58       165.46 o                         
   3   3  23        174.58        196.27        54.25 o                         
  -3   4  23        225.59         83.46        57.55 o                         
  -2   4  23       1140.51       1286.63       214.42 o                         
  -1   4  23          4.08          9.00        34.38 o                         
   0   4  23        323.26        377.02       108.46 o                         
   1   4  23        458.69        355.02        95.34 o                         
   2   4  23        891.75       1042.13       119.68 o                         
   3   4  23          0.38        -44.10        44.10 o                         
  -3   5  23         14.24         59.11        64.96 o                         
  -2   5  23        607.06        695.97       135.02 o                         
  -1   5  23        347.43        457.61       100.07 o                         
   0   5  23       1794.90       1654.14       206.24 o                         
   1   5  23         54.24         80.35        79.72 o                         
   2   5  23       1550.70       1522.31       139.47 o                         
   3   5  23        159.39        140.54        53.23 o                         
  -3   6  23          1.85        -19.93        53.78 o                         
  -2   6  23        299.50        297.69       140.86 o                         
  -1   6  23        807.54        665.47       115.08 o                         
   0   6  23        224.92        229.65        80.30 o                         
   1   6  23        829.95        721.65       208.03 o                         
   2   6  23        771.32        847.66        88.51 o                         
   3   6  23        779.97        932.33       103.19 o                         
  -3   7  23        128.54        119.68        97.37 o                         
  -2   7  23        286.86        129.97       132.04 o                         
  -1   7  23        502.26        393.11       105.94 o                         
   0   7  23        408.51        359.16        90.83 o                         
   1   7  23        502.59        495.15        79.82 o                         
   2   7  23         74.61        105.08        55.13 o                         
   3   7  23        306.77        276.82        60.48 o                         
  -2   8  23        142.72        154.21       105.52 o                         
  -1   8  23       1330.08       1205.74       171.81 o                         
   0   8  23         21.57         70.65        35.17 o                         
   1   8  23       1171.71       1249.85       194.85 o                         
   2   8  23        119.35         31.23        44.37 o                         
  -2   9  23         29.64         -9.87       122.48 o                         
  -1   9  23        468.03        369.70       110.08 o                         
   0   9  23        256.63        410.15       139.63 o                         
   1   9  23        870.28       1011.62       139.50 o                         
   2   9  23         66.56        125.55        75.58 o                         
  -2  10  23         18.46        -20.19       112.18 o                         
  -1  10  23        500.91        497.22       136.61 o                         
   0  10  23        156.01         92.81       161.47 o                         
   1  10  23        388.87        280.24       143.73 o                         
   2  10  23          7.75        107.98        50.42 o                         
  -1  11  23       1041.09       1195.81       382.08 o                         
   1  11  23        215.74        267.12        83.16 o                         
   0  12  23        760.01        451.73       290.26 o                         
  -2   0  24        577.65        760.46       243.38 o                         
   0   0  24        239.27        431.06        76.29 o                         
   2   0  24          4.35        -43.99        43.99 o                         
  -3   1  24         53.67        -40.96        85.84 o                         
  -2   1  24        128.31        226.89       116.58 o                         
  -1   1  24        441.82        669.64       128.15 o                         
   0   1  24       1333.57       1648.68       138.61 o                         
   1   1  24        272.58        210.37        68.29 o                         
   2   1  24       2210.38       2008.29       153.63 o                         
   3   1  24        118.00         53.19        57.85 o                         
  -3   2  24        134.53        150.99        59.84 o                         
  -2   2  24          4.58         41.83        67.96 o                         
  -1   2  24        958.28       1008.45       126.56 o                         
   0   2  24        620.89        745.84        72.70 o                         
   1   2  24       1014.41       1141.96       160.93 o                         
   2   2  24         44.97         24.73        55.61 o                         
   3   2  24        391.36        378.62        60.41 o                         
  -3   3  24        110.47         41.79        57.03 o                         
  -2   3  24       1250.86       1332.99       136.53 o                         
  -1   3  24        126.29        156.94        40.33 o                         
   0   3  24        930.88       1003.43        89.40 o                         
   1   3  24        442.63        419.50        60.46 o                         
   2   3  24        499.49        542.38        77.73 o                         
   3   3  24        124.90        -17.78        79.48 o                         
  -3   4  24        266.70        151.92        64.06 o                         
  -2   4  24        169.16         72.18        89.75 o                         
  -1   4  24       1408.01       1725.75       245.49 o                         
   0   4  24       1410.77       1283.87       121.62 o                         
   1   4  24       3486.43       3262.27       366.28 o                         
   2   4  24        314.02        344.33        53.08 o                         
   3   4  24        756.13        648.96        92.08 o                         
  -3   5  24          9.29          3.54        54.99 o                         
  -2   5  24         75.56        119.72        97.74 o                         
  -1   5  24          0.76         14.24        24.05 o                         
   0   5  24         47.18         28.94        30.32 o                         
   1   5  24         19.72         13.43        91.70 o                         
   2   5  24         14.11         63.87        64.02 o                         
   3   5  24         68.73         54.77        47.36 o                         
  -3   6  24       1027.93       1011.73       117.49 o                         
  -2   6  24        288.71        140.86       127.27 o                         
  -1   6  24       1391.40       1103.55       168.47 o                         
   0   6  24         62.63         51.18        37.59 o                         
   1   6  24       1424.69       1551.39       197.53 o                         
   2   6  24         69.89        -39.91        80.48 o                         
   3   6  24        375.77        405.44       110.27 o                         
  -3   7  24         22.24        -70.88       109.25 o                         
  -2   7  24        379.21        276.93       123.53 o                         
  -1   7  24         68.17        -47.73        82.73 o                         
   0   7  24       1090.50       1150.06       130.02 o                         
   1   7  24         46.09         -7.05        77.85 o                         
   2   7  24       1064.46        920.04        96.85 o                         
  -2   8  24          1.74         59.94       105.70 o                         
  -1   8  24        139.34        100.25       104.89 o                         
   0   8  24          8.42         64.39       111.27 o                         
   1   8  24        441.80        408.56        71.80 o                         
   2   8  24        154.78        179.98        53.45 o                         
  -2   9  24       1224.60       1129.24       319.86 o                         
  -1   9  24          2.26       -108.38       108.38 o                         
   0   9  24       1229.23       1133.53       182.73 o                         
   1   9  24         60.89         58.96        58.20 o                         
   2   9  24        931.84        903.68       100.57 o                         
  -2  10  24         60.50       -144.61       168.91 o                         
  -1  10  24        277.30         30.21       115.53 o                         
   0  10  24         16.86        287.89       176.15 o                         
   1  10  24         15.38         21.33       129.58 o                         
  -1  11  24        111.77        114.56       185.49 o                         
   1  11  24        202.71        103.91        86.77 o                         
  -3   0  25        411.65        371.50       107.04 o                         
  -1   0  25         92.31        170.70        53.51 o                         
   1   0  25        570.61        553.85       249.78 o                         
   3   0  25        106.15         76.84        87.76 o                         
  -3   1  25         27.01         -9.43        57.36 o                         
  -2   1  25        852.63        790.85       173.76 o                         
  -1   1  25       1684.31       1981.77       214.53 o                         
   0   1  25         53.23         14.76        35.02 o                         
   1   1  25        850.69        925.38        86.87 o                         
   2   1  25         19.23         19.67        31.96 o                         
   3   1  25        339.40        217.85        68.28 o                         
  -3   2  25       1464.11       1248.91       137.02 o                         
  -2   2  25          3.87        -37.02        39.64 o                         
  -1   2  25       1461.54       1619.11       181.75 o                         
   0   2  25          4.86         34.32        29.47 o                         
   1   2  25       1307.23       1299.60       120.36 o                         
   2   2  25        343.19        428.94        56.55 o                         
   3   2  25         77.91        183.64        97.61 o                         
  -3   3  25         39.11         51.05        58.97 o                         
  -2   3  25       1033.78        776.91       144.61 o                         
  -1   3  25          6.91         41.13        40.92 o                         
   0   3  25       2891.24       2640.85       200.94 o                         
   1   3  25        299.96        270.27        49.76 o                         
   2   3  25        173.62         78.71        63.80 o                         
   3   3  25          8.76          5.66        47.11 o                         
  -3   4  25        200.32        160.53        60.90 o                         
  -2   4  25         14.28         57.59        91.17 o                         
  -1   4  25          5.34         77.90        36.70 o                         
   0   4  25       1141.86       1122.21       109.06 o                         
   1   4  25        147.37        192.19        60.02 o                         
   2   4  25        435.97        548.96       105.23 o                         
   3   4  25         78.49        202.72        53.67 o                         
  -3   5  25          0.00         30.88        54.64 o                         
  -2   5  25       1193.11       1209.31       213.40 o                         
  -1   5  25         41.74         -3.94        49.37 o                         
   0   5  25        475.71        468.62        59.52 o                         
   1   5  25          7.17         51.35        56.42 o                         
   2   5  25        117.28        125.18        47.27 o                         
   3   5  25          9.28         34.06        78.81 o                         
  -3   6  25         94.87        129.48        65.65 o                         
  -2   6  25        136.13         48.18       125.19 o                         
  -1   6  25         22.36        -71.73        71.73 o                         
   0   6  25        645.37        581.19       110.77 o                         
   1   6  25        118.25         42.03        42.97 o                         
   2   6  25        201.63        210.80        49.06 o                         
  -2   7  25        665.47        424.47       167.20 o                         
  -1   7  25         26.65        -11.64       104.37 o                         
   0   7  25        707.50        709.40       122.02 o                         
   1   7  25         93.91         84.58       105.59 o                         
   2   7  25        455.79        463.14        72.01 o                         
  -2   8  25        315.93        432.67       141.71 o                         
  -1   8  25        834.71        246.20       164.78 o                         
   0   8  25        465.39        437.88        81.71 o                         
   1   8  25        312.01        390.37        90.67 o                         
   2   8  25          2.00         46.87        47.97 o                         
  -2   9  25         56.72        -15.77       101.65 o                         
  -1   9  25        257.58        182.21       159.34 o                         
   0   9  25        408.20        261.45       114.86 o                         
   1   9  25        256.12        235.71        75.98 o                         
   2   9  25        187.08        275.36        56.32 o                         
  -1  10  25        862.09        871.85       190.21 o                         
   0  10  25         51.07        -91.39       135.90 o                         
   1  10  25        489.21        480.89       162.79 o                         
  -1  11  25        451.95        315.74       205.89 o                         
  -2   0  26       2292.70       2958.50       598.52 o                         
   0   0  26       2073.26       2391.52       295.43 o                         
   2   0  26        231.98        340.84       118.92 o                         
  -3   1  26         41.71        -62.40        62.40 o                         
  -2   1  26         20.78        104.86       109.90 o                         
  -1   1  26          4.17         41.29        49.00 o                         
   0   1  26         97.11        156.84        36.38 o                         
   1   1  26        191.03        280.62        64.87 o                         
   2   1  26        188.41        164.37        38.27 o                         
   3   1  26         34.73         65.97        53.26 o                         
  -3   2  26       1103.20       1038.03       120.97 o                         
  -2   2  26        762.00        690.17        97.36 o                         
  -1   2  26        350.85        339.15        61.96 o                         
   0   2  26       1214.54       1366.59       122.38 o                         
   1   2  26         53.56         89.77        39.67 o                         
   2   2  26        128.81        170.22        45.97 o                         
   3   2  26         10.01         66.35        47.19 o                         
  -3   3  26        666.37        629.85        93.95 o                         
  -2   3  26         38.26          9.62        92.15 o                         
  -1   3  26        125.27        235.64        49.41 o                         
   0   3  26         34.33         51.15        31.58 o                         
   1   3  26        103.36         97.79        71.00 o                         
   2   3  26         42.21         79.78        41.16 o                         
   3   3  26         14.63        -26.63        92.37 o                         
  -3   4  26         54.59        142.98        63.03 o                         
  -2   4  26         25.41        -47.52        86.67 o                         
  -1   4  26       1240.55       1434.75       147.79 o                         
   0   4  26        488.65        532.33        65.44 o                         
   1   4  26        327.61        267.51        83.18 o                         
   2   4  26        148.21        282.32        82.78 o                         
   3   4  26          5.73         47.92        50.47 o                         
  -3   5  26        703.07        624.50        92.55 o                         
  -2   5  26        237.66        215.65       108.08 o                         
  -1   5  26       3501.01       3241.79       454.53 o                         
   0   5  26          5.25          8.73        47.12 o                         
   1   5  26       1183.95       1280.23       169.13 o                         
   2   5  26          1.12        -44.77        53.15 o                         
  -2   6  26        309.42        273.84       145.26 o                         
  -1   6  26         71.73        114.77        88.02 o                         
   0   6  26         14.27        -30.00        30.00 o                         
   1   6  26        110.39         82.61        76.06 o                         
   2   6  26         27.31         47.93        44.04 o                         
  -2   7  26         60.91        -43.17       124.05 o                         
  -1   7  26        779.16        612.93       124.28 o                         
   0   7  26        407.12        453.91       118.49 o                         
   1   7  26        583.32        655.80       100.33 o                         
   2   7  26        189.23        175.08        84.91 o                         
  -2   8  26        749.81        208.15       160.56 o                         
  -1   8  26         28.89         37.00       122.18 o                         
   0   8  26        375.87        336.49        63.42 o                         
   1   8  26         34.49        107.35       183.67 o                         
   2   8  26        698.32        686.78       121.77 o                         
  -1   9  26        117.67         50.82       144.40 o                         
   0   9  26        117.01        217.11       123.06 o                         
   1   9  26        129.84        117.64        73.71 o                         
  -1  10  26        381.81        485.06       170.90 o                         
   0  10  26       1022.07        185.62       241.96 o                         
   1  10  26          8.20         16.45       114.26 o                         
  -3   0  27       1037.00        786.93       151.11 o                         
  -1   0  27        983.04       1028.86       154.22 o                         
   1   0  27        130.19        132.33        63.16 o                         
   3   0  27         35.57        -60.51       111.51 o                         
  -3   1  27        855.91        843.92       110.62 o                         
  -2   1  27         15.02         15.80        43.14 o                         
  -1   1  27       2976.32       2869.41       263.11 o                         
   0   1  27         21.36         -1.79        32.35 o                         
   1   1  27       1822.67       1752.26       162.78 o                         
   2   1  27        118.33        102.14        67.62 o                         
   3   1  27        500.59        403.27        65.82 o                         
  -3   2  27          2.54        -14.54        61.71 o                         
  -2   2  27        190.44        236.94        61.58 o                         
  -1   2  27        131.92        207.99       102.65 o                         
   0   2  27       1311.02       1358.74       137.66 o                         
   1   2  27         31.31         18.37        38.68 o                         
   2   2  27        353.88        307.96        54.45 o                         
   3   2  27         64.16        155.39        53.71 o                         
  -3   3  27         68.02         70.07        62.88 o                         
  -2   3  27         12.77         80.41        93.64 o                         
  -1   3  27        191.00        236.33        51.96 o                         
   0   3  27        105.91        128.83        36.35 o                         
   1   3  27        482.42        478.52        89.70 o                         
   2   3  27         20.37         11.71        44.88 o                         
   3   3  27        122.29        109.33        63.06 o                         
  -3   4  27          3.11         47.32        62.53 o                         
  -2   4  27       1486.02       1255.46       192.04 o                         
  -1   4  27         34.77         29.06        30.21 o                         
   0   4  27       2135.64       2024.54       237.09 o                         
   1   4  27         40.56         16.41        45.11 o                         
   2   4  27        912.04        981.23       103.10 o                         
  -2   5  27          4.79        -70.86        93.78 o                         
  -1   5  27        295.20        397.24        96.57 o                         
   0   5  27         33.40         98.04        35.22 o                         
   1   5  27         37.43         58.71       108.26 o                         
   2   5  27         20.92         21.72        63.87 o                         
  -2   6  27       1463.58        950.40       211.63 o                         
  -1   6  27          1.74        -28.57        85.32 o                         
   0   6  27       1995.45       1846.42       201.38 o                         
   1   6  27         56.75        -28.45        88.38 o                         
   2   6  27        578.46        547.53        73.42 o                         
  -2   7  27        653.70        395.24       157.51 o                         
  -1   7  27        733.28        401.08       107.36 o                         
   0   7  27        221.73        249.00        71.98 o                         
   1   7  27        785.98        804.12       169.06 o                         
   2   7  27        262.06        185.69        53.22 o                         
  -2   8  27          7.57        -11.37       134.90 o                         
  -1   8  27          8.67        -91.24        97.43 o                         
   0   8  27        199.86        197.15       106.26 o                         
   1   8  27         11.54         -2.25       113.25 o                         
  -1   9  27       1577.42       1119.10       366.73 o                         
   0   9  27         84.68        -47.87       106.18 o                         
   1   9  27       2121.72       2130.35       540.85 o                         
   0  10  27        334.53        437.24       200.54 o                         
  -2   0  28       2434.50       2571.64       549.27 o                         
   0   0  28       2992.68       3096.05       388.81 o                         
   2   0  28        638.61        813.24       168.13 o                         
  -3   1  28         36.20          5.07        71.45 o                         
  -2   1  28       2417.87       2699.53       292.04 o                         
  -1   1  28       1124.27       1250.16       127.05 o                         
   0   1  28       2122.78       2313.21       235.24 o                         
   1   1  28        306.86        278.45       106.63 o                         
   2   1  28        711.81        648.75        66.25 o                         
  -3   2  28        159.85        222.83        72.89 o                         
  -2   2  28         36.84         93.85        62.09 o                         
  -1   2  28        686.59        840.20        87.69 o                         
   0   2  28        762.63        848.78       146.33 o                         
   1   2  28        737.28        844.66       100.32 o                         
   2   2  28        640.09        693.46        88.06 o                         
  -2   3  28        455.36        515.04       132.05 o                         
  -1   3  28        228.77        322.37       104.46 o                         
   0   3  28        586.41        594.95        76.28 o                         
   1   3  28       1076.73        927.77        95.79 o                         
   2   3  28        240.97        239.12        87.84 o                         
  -2   4  28        102.40         33.79        94.02 o                         
  -1   4  28       1526.78       1670.95       176.47 o                         
   0   4  28         25.07        -20.49        28.84 o                         
   1   4  28       1935.30       1868.55       171.54 o                         
   2   4  28        405.68        300.56        74.80 o                         
  -2   5  28        327.30        154.34       106.98 o                         
  -1   5  28       1549.26       1651.89       595.44 o                         
   0   5  28         21.89        -33.46        33.46 o                         
   1   5  28        714.61        600.80       102.85 o                         
   2   5  28         35.04         43.78        72.19 o                         
  -2   6  28        194.54         22.46       122.92 o                         
  -1   6  28       2722.69       1989.62       379.59 o                         
   0   6  28        372.89        399.94        96.64 o                         
   1   6  28       1203.68       1172.17       167.57 o                         
   2   6  28        533.63        554.74        85.96 o                         
  -2   7  28        955.37        957.29       232.85 o                         
  -1   7  28        112.80         45.96        90.02 o                         
   0   7  28       1352.76       1177.97       130.68 o                         
   1   7  28         57.67        -23.72        88.92 o                         
   2   7  28        498.37        456.20        71.86 o                         
  -1   8  28         67.17        158.70       109.67 o                         
   0   8  28        414.04        227.72       112.85 o                         
   1   8  28        134.50        205.47        60.60 o                         
  -1   9  28        223.66         69.96       145.87 o                         
   0   9  28       1322.82       1157.67       211.46 o                         
   1   9  28         45.23         13.95        92.92 o                         
  -1   0  29       3374.15       3524.41       444.01 o                         
   1   0  29       2735.68       2735.23       358.72 o                         
  -2   1  29         13.72        126.35        59.84 o                         
  -1   1  29        365.82        446.21        62.11 o                         
   0   1  29        171.09         74.98        79.65 o                         
   1   1  29        181.09        187.94        95.75 o                         
   2   1  29        235.24        170.66        43.26 o                         
  -2   2  29        220.80         62.59       104.06 o                         
  -1   2  29       3248.41       3528.49       276.58 o                         
   0   2  29        159.37         96.24        89.87 o                         
   1   2  29       1003.37        936.81       112.84 o                         
   2   2  29        316.94        414.14        56.02 o                         
  -2   3  29       1543.96       1660.12       230.17 o                         
  -1   3  29        141.28        158.72        63.01 o                         
   0   3  29       3975.87       3611.51       324.66 o                         
   1   3  29         31.19        -39.63        39.63 o                         
   2   3  29       2198.12       2170.03       195.54 o                         
  -2   4  29        591.20        479.05       195.24 o                         
  -1   4  29          1.03         59.50       105.73 o                         
   0   4  29        369.16        446.43        62.15 o                         
   1   4  29          3.53        -21.67        54.09 o                         
   2   4  29        199.10        348.26        79.91 o                         
  -2   5  29       1139.74        844.18       161.38 o                         
  -1   5  29         36.39         31.38       125.33 o                         
   0   5  29       1728.24       1533.44       190.09 o                         
   1   5  29          7.07          8.70        37.90 o                         
   2   5  29       1494.47       1654.52       231.00 o                         
  -2   6  29         24.66          8.81       129.99 o                         
  -1   6  29        406.04        294.31       112.04 o                         
   0   6  29        192.02        141.44        90.16 o                         
   1   6  29       1470.00       1291.17       186.19 o                         
   2   6  29        106.50        152.34        73.85 o                         
  -1   7  29        174.51         19.93        93.61 o                         
   0   7  29        539.89        546.55        96.28 o                         
   1   7  29         58.41         64.44       105.66 o                         
  -1   8  29       1346.83        802.93       235.30 o                         
   0   8  29        106.38        -96.87        96.87 o                         
   1   8  29        914.34        987.79       209.37 o                         
   0   9  29        263.08        188.71       190.83 o                         
  -2   0  30       2438.10       2558.51       350.07 o                         
   0   0  30       2625.03       3256.81       547.85 o                         
   2   0  30       2675.10       2551.09       511.79 o                         
  -2   1  30        394.89        385.87        80.05 o                         
  -1   1  30        453.39        524.59        69.31 o                         
   0   1  30        155.06        213.03        57.38 o                         
   1   1  30        874.21        844.07       135.60 o                         
   2   1  30        168.80        144.17        43.40 o                         
  -2   2  30        681.35        667.48       157.52 o                         
  -1   2  30         64.61        117.68        85.83 o                         
   0   2  30        646.26        732.48       131.13 o                         
   1   2  30         78.65        128.08        82.83 o                         
   2   2  30        751.74        716.95        83.09 o                         
  -2   3  30         11.99        -39.29       174.78 o                         
  -1   3  30       1238.86       1168.18       126.05 o                         
   0   3  30         58.79         66.51        63.63 o                         
   1   3  30       2341.97       2418.40       393.87 o                         
   2   3  30          4.05         62.99        69.32 o                         
  -2   4  30        309.49        133.68       109.04 o                         
  -1   4  30        308.67        291.32        76.03 o                         
   0   4  30         10.91        -38.21        48.22 o                         
   1   4  30        222.68        132.79        66.64 o                         
   2   4  30         47.21         -6.80        75.86 o                         
  -2   5  30        119.95         71.85       105.41 o                         
  -1   5  30       1470.48       1038.25       446.05 o                         
   0   5  30         14.72         67.32        53.82 o                         
   1   5  30       1612.03       1524.85       165.75 o                         
   2   5  30         71.60         71.12        68.21 o                         
  -1   6  30         41.98         93.19       113.59 o                         
   0   6  30       1023.60       1084.92       170.01 o                         
   1   6  30         87.21         93.16        49.42 o                         
  -1   7  30        159.84         94.01       105.73 o                         
   0   7  30         63.27         22.48        40.76 o                         
   1   7  30        282.94        213.49       146.87 o                         
   0   8  30        577.03        327.13        87.94 o                         
  -1   0  31        106.14         35.34        57.39 o                         
   1   0  31        285.19        356.55        98.49 o                         
  -2   1  31        212.00        289.47        56.22 o                         
  -1   1  31        672.72        738.19       121.79 o                         
   0   1  31         69.49        112.49        48.18 o                         
   1   1  31        413.88        398.93       105.32 o                         
   2   1  31         76.61         61.29        42.61 o                         
  -2   2  31        191.88         59.96       105.85 o                         
  -1   2  31         60.17        112.99        43.79 o                         
   0   2  31        464.01        471.12       103.47 o                         
   1   2  31       1148.97       1164.53       130.31 o                         
   2   2  31        214.16        179.97        65.93 o                         
  -2   3  31         49.20        117.52       106.78 o                         
  -1   3  31        235.66        312.44        55.54 o                         
   0   3  31        438.98        550.65        88.09 o                         
   1   3  31        332.37        271.69        65.24 o                         
   2   3  31        249.56        266.57        51.35 o                         
  -2   4  31        613.06        337.76       152.49 o                         
  -1   4  31        160.23        197.10        44.30 o                         
   0   4  31        766.40        834.26       147.22 o                         
   1   4  31         40.03         58.52        45.41 o                         
  -1   5  31         32.28         90.28       136.07 o                         
   0   5  31        257.49        257.15        78.18 o                         
   1   5  31         45.32         36.19        57.27 o                         
  -1   6  31         65.25         37.58       121.71 o                         
   0   6  31       1211.82       1214.94       120.95 o                         
   1   6  31        101.43        106.73        55.11 o                         
   0   7  31         63.87         35.59        72.01 o                         
  -2   0  32        724.54        591.12       114.73 o                         
   0   0  32        150.90        315.36        91.39 o                         
  -2   1  32        220.94        251.39        52.29 o                         
  -1   1  32         50.37        -33.12        39.72 o                         
   0   1  32        300.00        386.82        92.33 o                         
   1   1  32          1.74        -61.23        72.04 o                         
  -2   2  32        237.60        103.85       172.06 o                         
  -1   2  32        103.96        154.52        53.79 o                         
   0   2  32         58.19         82.56        82.63 o                         
   1   2  32         96.59        170.20        86.80 o                         
  -1   3  32         40.12         51.57        40.84 o                         
   0   3  32        284.98        321.48        60.78 o                         
   1   3  32         92.64        102.10        50.93 o                         
  -1   4  32        324.20        217.32        79.86 o                         
   0   4  32          4.15        -53.68        53.68 o                         
   1   4  32        417.63        371.28       113.81 o                         
  -1   5  32        488.77        536.95       152.57 o                         
   0   5  32          0.12         49.59        45.18 o                         
   1   5  32         84.18         22.80        48.59 o                         
   0   6  32         14.70         -2.19        36.51 o                         
  -1   0  33        153.42        226.81        78.13 o                         
   1   0  33        251.04        184.20        83.81 o                         
  -1   1  33         33.32         36.91        44.99 o                         
   0   1  33         86.95        133.68        65.11 o                         
   1   1  33         45.55         48.07        56.80 o                         
  -1   2  33        321.97        320.41        61.78 o                         
   0   2  33        310.45        318.56        63.03 o                         
   1   2  33        492.62        554.59        96.67 o                         
  -1   3  33          3.56          0.19        43.45 o                         
   0   3  33        142.56        277.63        58.16 o                         
   1   3  33         33.14        114.02        91.75 o                         
  -1   4  33         54.92         86.32        75.62 o                         
   0   4  33        140.51        144.89        47.03 o                         
   1   4  33         87.32         28.74        84.64 o                         
   0   5  33        920.47        751.62       120.21 o                         
   0   0  34        984.08       1446.58       264.69 o                         
  -1   1  34          8.30         76.80        61.79 o                         
   0   1  34       1216.99       1381.69       174.22 o                         
   1   1  34         28.45          8.81        51.97 o                         
  -1   2  34        642.95        718.61        92.05 o                         
   0   2  34         72.14        128.44        57.53 o                         
   0   3  34        278.33        224.04        55.27 o                         
                                                                                
